# Supplementary material for: Single-Cell Proteomics Reveals Specific Cellular Subtypes in Cardiomyocytes Derived From Human iPSCs and Adult Hearts
Source: Mol Cell Proteomics. 2025 Jan 22;24(9):100910. doi: 10.1016/j.mcpro.2025.100910 (PMC12445721; doi:10.1016/j.mcpro.2025.100910)
Supplement: Supplementary Table S3 [file mmc2.csv]

Protein	Proteotypic Peptides	Percent coverage	Gene	Protein names	X:\TimsTOF-SCP\Data\230815_iPSCs_Batch2_day21_cells_cont\Batch2_day21_1cell_C11_RC12_1_15388.d	X:\TimsTOF-SCP\Data\230815_iPSCs_Batch2_day21_cells_cont\Batch2_day21_1cell_C12_RC13_1_15389.d	X:\TimsTOF-SCP\Data\230815_iPSCs_Batch2_day21_cells_cont\Batch2_day21_1cell_C13_RC14_1_15390.d	X:\TimsTOF-SCP\Data\230815_iPSCs_Batch2_day21_cells_cont\Batch2_day21_1cell_C14_RC15_1_15391.d	X:\TimsTOF-SCP\Data\230815_iPSCs_Batch2_day21_cells_cont\Batch2_day21_1cell_C15_RC16_1_15392.d	X:\TimsTOF-SCP\Data\230815_iPSCs_Batch2_day21_cells_cont\Batch2_day21_1cell_C16_RC17_1_15393.d	X:\TimsTOF-SCP\Data\230815_iPSCs_Batch2_day21_cells_cont\Batch2_day21_1cell_C17_RC18_1_15394.d	X:\TimsTOF-SCP\Data\230815_iPSCs_Batch2_day21_cells_cont\Batch2_day21_1cell_C18_RC19_1_15395.d	X:\TimsTOF-SCP\Data\230815_iPSCs_Batch2_day21_cells_cont\Batch2_day21_1cell_C19_GP1_1_15396.d	X:\TimsTOF-SCP\Data\230815_iPSCs_Batch2_day21_cells_cont\Batch2_day21_1cell_C20_RC21_1_15398.d	X:\TimsTOF-SCP\Data\230815_iPSCs_Batch2_day21_cells_cont\Batch2_day21_1cell_C21_RC22_1_15399.d	X:\TimsTOF-SCP\Data\230815_iPSCs_Batch2_day21_cells_cont\Batch2_day21_1cell_C22_RC23_1_15400.d	X:\TimsTOF-SCP\Data\230815_iPSCs_Batch2_day21_cells_cont\Batch2_day21_1cell_C23_RC24_1_15401.d	X:\TimsTOF-SCP\Data\230815_iPSCs_Batch2_day21_cells_cont\Batch2_day21_1cell_C24_RD1_1_15402.d	X:\TimsTOF-SCP\Data\230815_iPSCs_Batch2_day21_cells_cont\Batch2_day21_1cell_D1_RD2_1_15403.d	X:\TimsTOF-SCP\Data\230815_iPSCs_Batch2_day21_cells_cont\Batch2_day21_1cell_D2_RD3_1_15404.d	X:\TimsTOF-SCP\Data\230815_iPSCs_Batch2_day21_cells_cont\Batch2_day21_1cell_D3_RD4_1_15405.d	X:\TimsTOF-SCP\Data\230815_iPSCs_Batch2_day21_cells_cont\Batch2_day21_1cell_D4_RD5_1_15406.d	X:\TimsTOF-SCP\Data\230815_iPSCs_Batch2_day21_cells_cont\Batch2_day21_1cell_D5_RD6_1_15407.d	X:\TimsTOF-SCP\Data\230815_iPSCs_Batch2_day21_cells_cont\Batch2_day21_1cell_D6_BA8_1_15408.d	X:\TimsTOF-SCP\Data\230815_iPSCs_Batch2_day21_cells_cont\Batch2_day21_1cell_D7_RD8_1_15413.d	X:\TimsTOF-SCP\Data\230815_iPSCs_Batch2_day21_cells_cont\Batch2_day21_1cell_D8_RD9_1_15414.d	X:\TimsTOF-SCP\Data\230815_iPSCs_Batch2_day21_cells_cont\Batch2_day21_1cell_D9_RD10_1_15415.d	X:\TimsTOF-SCP\Data\230815_iPSCs_Batch2_day21_cells_cont\Batch2_day21_1cell_D10_RD11_1_15416.d	X:\TimsTOF-SCP\Data\230815_iPSCs_Batch2_day21_cells_cont\Batch2_day21_1cell_D11_RD12_1_15417.d	X:\TimsTOF-SCP\Data\230815_iPSCs_Batch2_day21_cells_cont\Batch2_day21_1cell_D12_RD13_1_15418.d	X:\TimsTOF-SCP\Data\230815_iPSCs_Batch2_day21_cells_cont\Batch2_day21_1cell_D13_RD14_1_15419.d	X:\TimsTOF-SCP\Data\230815_iPSCs_Batch2_day21_cells_cont\Batch2_day21_1cell_D14_RD15_1_15420.d	X:\TimsTOF-SCP\Data\230815_iPSCs_Batch2_day21_cells_cont\Batch2_day21_1cell_D15_RD16_1_15421.d	X:\TimsTOF-SCP\Data\230815_iPSCs_Batch2_day21_cells_cont\Batch2_day21_1cell_D16_RD17_1_15422.d	X:\TimsTOF-SCP\Data\230815_iPSCs_Batch2_day21_cells_cont\Batch2_day21_1cell_D17_RD18_1_15423.d	X:\TimsTOF-SCP\Data\230815_iPSCs_Batch2_day21_cells_cont\Batch2_day21_1cell_D18_RD19_1_15424.d	X:\TimsTOF-SCP\Data\230815_iPSCs_Batch2_day21_cells_cont\Batch2_day21_1cell_D19_RD20_1_15425.d	X:\TimsTOF-SCP\Data\230815_iPSCs_Batch2_day21_cells_cont\Batch2_day21_1cell_D20_RD21_1_15426.d	X:\TimsTOF-SCP\Data\230815_iPSCs_Batch2_day21_cells_cont\Batch2_day21_1cell_D21_RD22_1_15427.d	X:\TimsTOF-SCP\Data\230815_iPSCs_Batch2_day21_cells_cont\Batch2_day21_1cell_D22_RD23_1_15428.d	X:\TimsTOF-SCP\Data\230815_iPSCs_Batch2_day21_cells_cont\Batch2_day21_1cell_D23_RD24_1_15429.d	X:\TimsTOF-SCP\Data\230815_iPSCs_Batch2_day21_cells_cont\Batch2_day21_1cell_D24_RE1_1_15430.d	X:\TimsTOF-SCP\Data\230815_iPSCs_Batch2_day21_cells_cont\Batch2_day21_1cell_E1_RE2_1_15431.d	X:\TimsTOF-SCP\Data\230815_iPSCs_Batch2_day21_cells_cont\Batch2_day21_1cell_E2_RE3_1_15432.d	X:\TimsTOF-SCP\Data\230815_iPSCs_Batch2_day21_cells_cont\Batch2_day21_1cell_E3_RE4_1_15433.d	X:\TimsTOF-SCP\Data\230815_iPSCs_Batch2_day21_cells_cont\Batch2_day21_1cell_E4_RE5_1_15434.d	X:\TimsTOF-SCP\Data\230815_iPSCs_Batch2_day21_cells_cont\Batch2_day21_1cell_E5_RE6_1_15435.d	X:\TimsTOF-SCP\Data\230815_iPSCs_Batch2_day21_cells_cont\Batch2_day21_1cell_E6_RE7_1_15436.d	X:\TimsTOF-SCP\Data\230815_iPSCs_Batch2_day21_cells_cont\Batch2_day21_1cell_E7_RE8_1_15437.d
Q8WZ42	150	6.481	TTN	Titin (EC 2.7.11.1) (Connectin) (Rhabdomyosarcoma antigen MU-RMS-40.14)	0	0	0	0	0	145090.77	0	0	0	0	0	0	0	0	0	916.216	119541.14	0	3282.33	0	16836.07	0	0	56482	17363.44	34758.34	17849.35	7020.43	17428.21	0	21118.75	0	42890.7	119319.62	0	24047.27	0	41455.699	0	31610.8	0	0	0	0	14360.38
Q09666	98	34.55	AHNAK	Neuroblast differentiation-associated protein AHNAK (Desmoyokin)	107302.07	0	4330.7	15527.08	0	0	14964.11	2772.54	91104.11	0	30753.07	13298.435	29030.77	0	0	20029.7	11312.99	57109.18	0	0	4959.88	0	1454.146	0	2872.79	0	0	2871.47	0	23214.93	6685.99	38753.82	26736.09	0	0	3052.29	0	0	0	0	0	24584.87	4288.8	33568.53	13911.68
Q14204	88	24.86	DYNC1H1	Cytoplasmic dynein 1 heavy chain 1 (Cytoplasmic dynein heavy chain 1) (Dynein heavy chain, cytosolic)	6551.3	0	0	8803.87	1282.57	0	9202.31	0	0	0	0	0	34943.8	0	3077.22	11507.22	0	3758.27	0	0	23937.72	0	0	0	0	0	0	0	0	13618.8	0	0	0	757.016	0	0	0	0	0	0	0	2760.19	0	3510.21	6742.45
P78527	80	23.28	PRKDC	DNA-dependent protein kinase catalytic subunit (DNA-PK catalytic subunit) (DNA-PKcs) (EC 2.7.11.1) (DNPK1) (p460)	8590.43	0	2956.62	10329.96	7322.69	0	0	0	3411.82	0	0	7990.35	0	0	0	0	0	0	0	0	16920.895	0	0	0	0	0	0	0	1866.06	16600.17	0	0	0	0	0	0	0	0	0	5267.92	0	0	0	830.377	10596.83
P15924	72	29.99	DSP	Desmoplakin (DP) (250/210 kDa paraneoplastic pemphigus antigen)	141911.45	103315.32	59036.41	52607.82	52442.99	55829.15	35215.55	62576.27	86195.68	49480.182	52230.61	62192.8	66892.87	43628.92	58134.25	67939.55	67156.25	163088.84	34101.44	48392.84	137480	64095.7	434061.92	52170.35	51041.13	69106.76	50192.29	83078.68	67977.92	86815.802	58043.33	49948.34	60555.11	84245.76	49784.94	66673.08	28530.57	82609.22	34177.65	47869.28	80185.5	66902.09	38857.76	70019.27	95897.27
Q13813	70	38.471	SPTAN1	Spectrin alpha chain, non-erythrocytic 1 (Alpha-II spectrin) (Fodrin alpha chain) (Spectrin, non-erythroid alpha subunit)	9858.14	2465.87	4130.07	24505.58	0	18472.14	13665.281	0	1773.73	0	8051.72	3616.27	8737.36	3130.19	0	13335.25	34603.26	3797.84	0	0	20563.62	0	2117.025	6431.29	3548.06	0	10636.7	8914.452	3722.64	23355.61	12870.39	0	6755.58	13981.25	0	7382.77	0	0	11380.91	4441.35	2128.23	5952.97	13049.62	16785.9	47709.3
P49327	63	33.971	FASN	Fatty acid synthase (EC 2.3.1.85) (Type I fatty acid synthase) [Includes: [Acyl-carrier-protein] S-acetyltransferase (EC 2.3.1.38); [Acyl-carrier-protein] S-malonyltransferase (EC 2.3.1.39); 3-oxoacyl-[acyl-carrier-protein] synthase (EC 2.3.1.41); 3-oxoacyl-[acyl-carrier-protein] reductase (EC 1.1.1.100); 3-hydroxyacyl-[acyl-carrier-protein] dehydratase (EC 4.2.1.59); Enoyl-[acyl-carrier-protein]…	14917.38	0	3458.4	32607.23	0	11769.35	42139.65	0	2182.84	0	43671.13	6725.06	31767.08	0	0	4667.8	9870.45	18822.12	0	0	18604.94	0	0	0	0	0	0	0	2853.04	4052.26	0	0	4517.39	9392.34	0	0	0	0	0	0	0	0	14612.77	22070.08	2556.76
P35579	59	33.622	MYH9	Myosin-9 (Cellular myosin heavy chain, type A) (Myosin heavy chain 9) (Myosin heavy chain, non-muscle IIa) (Non-muscle myosin heavy chain A) (NMMHC-A) (Non-muscle myosin heavy chain IIa) (NMMHC II-a) (NMMHC-IIA)	298319.54	22239.36	34306.4	399914.14	0	8899.83	204901.6	7733.08	87954.72	26455.81	367932.42	47554.589	337425.42	159996.74	59018.031	332832.63	30432.35	234021.08	0	0	135890.48	0	5468.402	0	2809.46	4870.49	15296.74	19134.2	1315.73	213023.48	0	52882.68	4703.21	7795.693	0	19914.64	0	6122.02	0	0	45161.41	126082.67	190253.07	304813.15	31055.19
P21333	57	31.734	FLNA	Filamin-A (FLN-A) (Actin-binding protein 280) (ABP-280) (Alpha-filamin) (Endothelial actin-binding protein) (Filamin-1) (Non-muscle filamin)	124113.85	0	21912.36	139104.28	0	0	55496.986	0	49576.69	31322.11	173595.16	36011.61	176979.17	37090.94	28681.68	145046.03	0	68515.01	950.573	1200.88	3569.04	1853.72	0	0	0	1661.7	0	0	0	160875.18	0	41811.24	2390.68	0	0	2510.63	605.962	2085.43	0	0	20223.64	88840.08	109170.85	117800.14	0
P35580	53	32.54	MYH10	Myosin-10 (Cellular myosin heavy chain, type B) (Myosin heavy chain 10) (Myosin heavy chain, non-muscle IIb) (Non-muscle myosin heavy chain B) (NMMHC-B) (Non-muscle myosin heavy chain IIb) (NMMHC II-b) (NMMHC-IIB)	148009.9	0	29732.37	133747.1	0	20969.34	8308	0	45191.96	0	389244.13	39846.51	156743.95	53384.05	18180.57	115743.23	0	276867.26	0	0	36632.426	0	0	0	0	0	28091.81	0	3200.22	301244.23	0	75785.85	0	6708.95	0	0	0	1698.32	0	0	45867.14	110546.13	56198.98	60092.41	30076.66
Q01082	53	32.234	SPTBN1	Spectrin beta chain, non-erythrocytic 1 (Beta-II spectrin) (Fodrin beta chain) (Spectrin, non-erythroid beta chain 1)	20818.03	0	4350.04	6732.05	0	2746.33	16274.953	0	0	0	4893.17	9653.99	10993.86	5634.25	0	10131.54	7259.72	14153.61	0	0	15558.39	0	1612.377	0	4428.22	2211.76	0	3281.76	0	0	0	0	0	6804.46	0	0	0	0	0	1710.4	0	3919.89	5464.23	5078.29	20877.76
O75369	41	22.905	FLNB	Filamin-B (FLN-B) (ABP-278) (ABP-280 homolog) (Actin-binding-like protein) (Beta-filamin) (Filamin homolog 1) (Fh1) (Filamin-3) (Thyroid autoantigen) (Truncated actin-binding protein) (Truncated ABP)	80190.53	0	7576.9	0	0	0	4503.63	0	6954.1	0	104847.72	3796.07	32377.77	12007.66	0	81324.25	4690.53	0	0	0	8517.1	0	0	0	0	5635.49	3328.65	0	0	8739.95	4565.09	7195.95	6372.64	4696.31	0	3800.94	0	3562.24	0	4371.41	0	7745.55	18212.64	55364.24	3917.71
Q14315	40	20.661	FLNC	Filamin-C (FLN-C) (FLNc) (ABP-280-like protein) (ABP-L) (Actin-binding-like protein) (Filamin-2) (Gamma-filamin)	102154.25	6577.28	0	15500.07	0	44458.67	33629.69	1561.97	35207.86	0	48972.84	0	23251.92	1477.97	2425.86	29476.99	71011.23	23041.7	20481.99	0	90444.3	2138.7	0	975.584	27485.98	46063.5	27617.23	29810.22	34316.05	58778.81	20361.11	36197.54	79457.18	46447.51	0	65069.29	0	56498.87	0	33387.78	0	25595.88	0	71872.12	50033.76
P42704	38	34.003	LRPPRC	Leucine-rich PPR motif-containing protein, mitochondrial (130 kDa leucine-rich protein) (LRP 130) (GP130)	0	0	0	0	0	5463.68	0	0	13318.5	0	0	0	5195.51	0	0	0	8798.1	0	0	5218.84	14876.58	0	2245.4	0	0	0	0	0	0	19152.94	0	0	0	0	0	0	0	0	0	0	0	0	0	0	0
P10809	36	65.969	HSPD1	60 kDa heat shock protein, mitochondrial (EC 5.6.1.7) (60 kDa chaperonin) (Chaperonin 60) (CPN60) (Heat shock protein 60) (HSP-60) (Hsp60) (Heat shock protein family D member 1) (HuCHA60) (Mitochondrial matrix protein P1) (P60 lymphocyte protein)	164819.38	29909.53	6465.16	48654.04	59020.27	157440.71	1924.38	0	98124.96	0	12991.7	0	42670.46	0	0	22627.54	149251.65	55785.48	15980.88	121678.94	160139.61	11294.95	32442.85	117211.64	34588.04	83870.09	8833.59	105106.78	73848.1	181115.63	67425.77	21932.99	105256.32	125407.65	0	75823.99	7195.29	70027.37	56856.05	116851.44	2044.67	107704.35	28653.03	1472.01	69401.96
P27708	36	22.742	CAD	Multifunctional protein CAD (Carbamoyl phosphate synthetase 2-aspartate transcarbamylase-dihydroorotase) [Includes: Glutamine-dependent carbamoyl phosphate synthase (EC 6.3.5.5); Glutamine amidotransferase (GATase) (GLNase) (EC 3.5.1.2); Ammonium-dependent carbamoyl phosphate synthase (CPS) (CPSase) (EC 6.3.4.16); Aspartate carbamoyltransferase (EC 2.1.3.2); Dihydroorotase (EC 3.5.2.3)]	0	0	0	0	0	0	0	0	0	0	0	0	0	0	0	0	0	0	0	0	0	0	0	0	0	0	0	0	0	0	0	0	0	0	0	0	0	0	0	0	0	0	0	0	0
Q15149	36	10.589	PLEC	Plectin (PCN) (PLTN) (Hemidesmosomal protein 1) (HD1) (Plectin-1)	0	0	0	0	0	0	0	0	0	0	0	0	14654.8	0	0	0	0	0	0	0	4148.76	0	7172.18	0	0	0	0	16130.4	0	0	0	31150.8	0	0	0	0	0	10597.1	0	0	0	0	0	22169.5	0
Q9Y490	36	22.235	TLN1	Talin-1	20998.11	0	3454.54	40049.29	0	0	16426.344	0	0	0	59418.66	2217.03	35416.43	0	0	34016.3	0	0	0	0	14844.04	0	0	0	0	0	0	0	0	9609.32	0	0	0	0	0	0	0	0	0	0	7224.02	14073.94	41696.22	27920.62	0
P09874	33	37.278	PARP1	Poly [ADP-ribose] polymerase 1 (PARP-1) (EC 2.4.2.30) (ADP-ribosyltransferase diphtheria toxin-like 1) (ARTD1) (DNA ADP-ribosyltransferase PARP1) (EC 2.4.2.-) (NAD(+) ADP-ribosyltransferase 1) (ADPRT 1) (Poly[ADP-ribose] synthase 1) (Protein poly-ADP-ribosyltransferase PARP1) (EC 2.4.2.-) [Cleaved into: Poly [ADP-ribose] polymerase 1, processed C-terminus (Poly [ADP-ribose] polymerase 1, 89-kDa f…	24634.6	0	0	0	0	0	635.378	0	0	0	0	19854.3	0	0	0	0	1627.63	0	0	0	0	0	0	0	14243.35	0	0	3271.27	8928.75	23265.47	12786.2	0	0	0	0	1780.28	0	0	0	13473.4	0	22377	0	0	0
P46940	33	28.123	IQGAP1	Ras GTPase-activating-like protein IQGAP1 (p195)	12026.67	0	0	0	0	0	0	0	6337.72	0	0	0	4339.64	0	0	0	0	3296.88	0	0	1768.6	0	0	0	0	0	0	0	0	2783.57	0	0	0	0	0	0	0	0	0	0	0	0	0	0	0
P18206	32	35.979	VCL	Vinculin (Metavinculin) (MV)	0	23280.74	3554.89	71139.33	14287.31	39363.61	51763.2	18787.98	0	0	47570.41	22977.31	64061.69	5243.83	9224.95	55404.86	34571.25	11057.41	0	0	94601.53	0	2507.962	0	4437.29	13141.75	32160.9	13985.55	18285.8	15345.24	2824.55	9295.93	17764.54	6100.82	0	13055.3	0	0	0	20404.12	9244.59	15792.27	51236.35	54472.03	35338.8
P48681	32	24.244	NES	Nestin	0	0	0	13943.1	0	4135.85	15420.195	0	0	0	0	7387.64	2025.42	0	0	6415.595	728.489	0	0	0	13123.57	0	615.995	0	0	0	0	5912.92	2372.06	0	0	0	0	1745.08	0	0	0	3698.68	0	0	0	0	2621.7	2165.15	1858
Q92616	32	15.912	GCN1	Stalled ribosome sensor GCN1 (GCN1 eIF-2-alpha kinase activator homolog) (GCN1-like protein 1) (General control of amino-acid synthesis 1-like protein 1) (Translational activator GCN1) (HsGCN1)	0	0	0	0	0	0	0	0	0	0	13164	0	0	0	0	0	0	0	0	0	0	0	0	0	0	0	0	0	0	0	0	3061.66	0	0	7183.78	0	0	0	0	0	0	0	0	0	0
Q00610	31	27.104	CLTC	Clathrin heavy chain 1 (Clathrin heavy chain on chromosome 17) (CLH-17)	25062.11	0	0	29558.99	0	8300.53	37811.689	3256.81	24506.42	0	17661.68	5762.82	25225.39	13646.93	2435.81	28008.53	18206.61	31607.01	0	0	49761.878	0	0	0	0	0	2880.81	18975.6	5572.81	29103.83	0	13791.98	0	2869.96	0	0	0	1848.22	0	2899.4	2199.81	18441.4	9118.51	24822.02	17571.51
P11586	30	39.144	MTHFD1	C-1-tetrahydrofolate synthase, cytoplasmic (C1-THF synthase) (Epididymis secretory sperm binding protein) [Cleaved into: C-1-tetrahydrofolate synthase, cytoplasmic, N-terminally processed] [Includes: Methylenetetrahydrofolate dehydrogenase (EC 1.5.1.5); Methenyltetrahydrofolate cyclohydrolase (EC 3.5.4.9); Formyltetrahydrofolate synthetase (EC 6.3.4.3)]	4784.44	0	0	0	0	0	0	0	0	0	0	0	0	0	0	0	0	0	0	0	3323.02	0	0	0	0	0	0	0	0	4335.58	0	0	0	2009.6	0	0	0	0	0	0	0	0	0	0	0
Q9Y4L1	30	42.242	HYOU1	Hypoxia up-regulated protein 1 (150 kDa oxygen-regulated protein) (ORP-150) (170 kDa glucose-regulated protein) (GRP-170) (Heat shock protein family H member 4)	2734.5	0	0	8068.98	0	0	0	0	3010.15	0	0	0	6788.47	0	0	0	0	0	0	0	1299.77	0	0	0	0	0	0	0	0	4643.04	0	0	0	0	0	0	0	0	4525.96	0	1517.78	0	2094.51	0	8666.53
P13533	28	18.36	MYH6	Myosin-6 (Myosin heavy chain 6) (Myosin heavy chain, cardiac muscle alpha isoform) (MyHC-alpha)	0	205767.07	0	0	133238.12	2058720.27	0	194205.07	0	0	0	0	0	0	0	0	1874462.52	0	750984.46	525401.59	611494.49	375111.33	148089.351	1140974.77	1184389.98	1598547.3	648171.39	628960.182	896490.7	0	784065.97	0	664189.37	763436.41	258404.66	776927.579	2073598.94	436202.855	1405673.42	669438.26	0	0	0	0	411092.707
P13639	28	34.965	EEF2	Elongation factor 2 (EF-2) (EC 3.6.5.-)	128538.82	3991.04	2601.52	90649.71	4684.47	29917.71	37615.09	13292.99	92356.67	3623.52	64728.62	16146.51	104382.06	10920.16	17393.14	66094	54634.06	78008.03	0	0	59711.82	3749.26	18525.079	5232.14	7979.27	3690.11	5260.11	23160.62	22997.65	107799.09	37860.52	43405.89	12585.32	11136.36	0	32419.03	0	2000.39	0	26625.7	46095.67	81937.61	65525.59	68371.95	21538.04
P46821	28	16.775	MAP1B	Microtubule-associated protein 1B (MAP-1B) [Cleaved into: MAP1B heavy chain; MAP1 light chain LC1]	0	0	0	14428.18	0	0	9774.93	0	0	0	10044.68	0	3470.19	0	8058.46	15229.82	0	0	0	0	8779.62	0	0	0	0	0	0	0	0	0	0	0	0	0	0	0	0	0	0	0	0	0	3850.63	0	0
Q02952	28	26.319	AKAP12	A-kinase anchor protein 12 (AKAP-12) (A-kinase anchor protein 250 kDa) (AKAP 250) (Gravin) (Myasthenia gravis autoantigen)	0	0	0	17206.83	0	0	0	0	0	0	3067.32	0	6818.29	11920.44	0	1626.04	0	0	0	0	13830.69	0	0	0	0	0	0	0	0	4555.35	0	0	0	2217.12	0	0	0	0	0	0	0	0	22758.65	4350.89	0
O43707	27	37.322	ACTN4	Alpha-actinin-4 (Non-muscle alpha-actinin 4)	64975.78	5135.6	15860.2	54401.17	0	12696.9	96506.87	22077.38	38792.2	8540.26	96746.88	15709.52	42392.92	22098.44	16891.37	49609.88	31982.53	38244.36	5259.33	1367.86	52515.489	0	4743.988	18103.48	18095.89	12010.13	7600.66	7367.59	21264.88	71006.15	6817.39	38930.53	17496.94	8421.47	0	13067.55	0	10288.43	4579.27	0	6806.33	28231.58	53391.06	47980.02	25630.33
P35908	27	52.739	KRT2	Keratin, type II cytoskeletal 2 epidermal (Cytokeratin-2e) (CK-2e) (Epithelial keratin-2e) (Keratin-2 epidermis) (Keratin-2e) (K2e) (Type-II keratin Kb2)	10825078.49	6384886.45	8392641.22	7433411.6	7900190.33	7862043.41	6431117.33	6657862.22	12049508.29	7677774.75	7368392.88	7678749.5	7918758.7	7306022.76	7925090.28	7415971.98	7379855.62	9443735.45	6669731.83	5475486.58	6396420.72	6389173.68	4438923.41	5282693.44	6777520.45	6699779.76	6723989.9	6267985.92	6771923.92	9371570.33	7210795.83	8016096.02	7289904.08	6288008.027	6397222.44	5929120.41	4888310.76	5462101.97	5222593.34	6968995.86	8406864.88	10952205.17	7323668.64	7596079.52	6921071.24
P49321	27	45.178	NASP	Nuclear autoantigenic sperm protein (NASP)	3056.36	0	0	0	0	0	0	3336.56	0	0	0	0	0	0	0	0	0	0	0	0	0	0	0	0	1612.75	0	0	0	2087.67	6487.42	4551.62	0	0	3356.627	0	1186.84	0	0	0	0	0	0	0	0	0
Q08211	27	25.591	DHX9	ATP-dependent RNA helicase A (EC 3.6.4.13) (DEAH box protein 9) (DExH-box helicase 9) (Leukophysin) (LKP) (Nuclear DNA helicase II) (NDH II) (RNA helicase A)	7308.65	0	0	3979.84	0	0	0	0	1566.88	0	0	2721.03	7192.71	0	0	0	6126.882	8676.75	0	0	12896.72	0	0	0	0	0	0	4631.49	4366.89	11156.98	1659.72	0	0	0	0	2668.89	0	0	0	0	0	0	0	0	5248.19
P06576	26	57.089	ATP5F1B	ATP synthase subunit beta, mitochondrial (EC 7.1.2.2) (ATP synthase F1 subunit beta)	170297.47	97504.55	26902.94	71854.32	152596.97	292714.55	38885.98	0	102136.01	15144	46958.2	10193.27	108630.75	0	18702.33	78597.6	245304.23	61670.48	141908.61	179929.68	272146.96	19203.88	64371.275	219947.01	53117.91	264715.21	48129.35	256721.78	158241.93	225835.62	122388.82	43183.76	89027.06	229645.671	72434.46	117418.38	83160.89	181085.27	128894.5	226483.46	48597.28	136918.71	88955.12	3983.72	132193.51
P08133	26	46.062	ANXA6	Annexin A6 (67 kDa calelectrin) (Annexin VI) (Annexin-6) (Calphobindin-II) (CPB-II) (Chromobindin-20) (Lipocortin VI) (Protein III) (p68) (p70)	35477.66	11025.1	17527.52	118138.17	57949.4	55764.34	120082.38	50269.43	16041.5	37626.05	74661.22	66020.391	95103.43	34454.29	34457.05	141078.06	118772.45	39946.09	3436.64	0	96727.94	11245.15	7299.33	0	29855.19	84775.21	75758.49	111791.42	76614.51	47076.39	139887.68	14358.93	81312.19	81991.88	33090.35	122719.37	0	0	0	79231.79	65520.96	26576.99	97235.93	51973.7	135030.69
P11021	26	45.719	HSPA5	Endoplasmic reticulum chaperone BiP (EC 3.6.4.10) (78 kDa glucose-regulated protein) (GRP-78) (Binding-immunoglobulin protein) (BiP) (Heat shock protein 70 family protein 5) (HSP70 family protein 5) (Heat shock protein family A member 5) (Immunoglobulin heavy chain-binding protein)	214218.01	76107.56	43299.76	203138.47	42383.34	65463.3	54344.55	15522.31	155493.87	32315.44	106438.11	67500.85	188140.17	54687.7	70639.06	92763.79	59689.83	68134.47	10266.65	5058.28	144203.611	31277.92	22139.699	32173.84	8015.52	19178.37	10529.32	17959.69	32166.15	163767.09	8100.01	51567.56	39626.45	15923.33	5124.1	22504.46	0	36251.03	0	23433.89	170044.52	90800.91	191017.83	102890.97	51322.97
P12956	26	48.44	XRCC6	X-ray repair cross-complementing protein 6 (EC 3.6.4.-) (EC 4.2.99.-) (5'-deoxyribose-5-phosphate lyase Ku70) (5'-dRP lyase Ku70) (70 kDa subunit of Ku antigen) (ATP-dependent DNA helicase 2 subunit 1) (ATP-dependent DNA helicase II 70 kDa subunit) (CTC box-binding factor 75 kDa subunit) (CTC75) (CTCBF) (DNA repair protein XRCC6) (Lupus Ku autoantigen protein p70) (Ku70) (Thyroid-lupus autoantige…	29266.94	1124.88	0	7094.42	0	2948.98	5239.6	2244.07	15025.79	0	2347.6	8328.8	6741	2158.87	0	2280.34	15989.01	0	1318.9	0	25649.27	3919.26	0	0	3710.88	0	2239.02	7881.18	11776.28	6127.06	3972.59	10376.91	0	2015.64	0	5769.87	0	0	0	6174.01	7331.42	24666.85	6006.24	5308.28	7762.35
P53396	26	30.972	ACLY	ATP-citrate synthase (EC 2.3.3.8) (ATP-citrate (pro-S-)-lyase) (ACL) (Citrate cleavage enzyme)	5289.27	0	0	4225.45	0	0	0	0	0	0	0	0	4597.19	0	0	0	0	0	0	0	0	0	0	0	0	0	0	0	0	0	0	0	0	0	0	0	0	0	0	0	0	10247.8	0	0	0
P04264	25	32.143	KRT1	Keratin, type II cytoskeletal 1 (67 kDa cytokeratin) (Cytokeratin-1) (CK-1) (Hair alpha protein) (Keratin-1) (K1) (Type-II keratin Kb1)	7203662.6	4957040.1	7169398.93	5455021.86	5462606.91	5754798.41	4505350.42	5976572.3	8549187.7	6601012.89	5293424.08	5628074.68	5748939.36	6588790.71	5872902.11	5382558.79	5645998.79	8966399.71	5984598.87	4851152.64	5020517.93	5786583.26	9420735.897	3852480.27	5439187.23	5027567.938	5180193.01	4535683.86	5123480.4	7051795.66	5400259.94	6037489.38	5448959.54	4731484	5704353.13	4627260.46	4547634.39	4038881.84	4766854.84	5089857.99	6442132.92	8094775.5	5544210.23	5634711.21	5235777.8
P35527	25	43.339	KRT9	Keratin, type I cytoskeletal 9 (Cytokeratin-9) (CK-9) (Keratin-9) (K9)	2174530.85	1436827.47	1723419.8	1535455.58	1598414.59	1564314.18	1295257.95	1414398.16	2429940.68	1568350.9	1488188.16	1732652.64	1767485.92	1564042.05	1628535.69	1549112.4	1602926.03	2016637.83	1389244.28	1180847.06	1429698.6	1346270.3	6589213.41	1161673.96	1719804.08	1460054.6	1516287.56	1315138.25	1524889.22	1911643.34	1517901.89	1726863.9	1616224.59	1311513.35	1341579.82	1269234.3	1062498.58	1155525.09	1146602.64	1457992.57	1781635.04	2178083.49	1575573.03	1572609.91	1424769.4
P38646	25	44.919	HSPA9	Stress-70 protein, mitochondrial (75 kDa glucose-regulated protein) (GRP-75) (Heat shock 70 kDa protein 9) (Heat shock protein family A member 9) (Mortalin) (MOT) (Peptide-binding protein 74) (PBP74)	26260.58	0	0	6073.06	7578.49	27909.61	0	0	9276.98	0	3861.05	0	10792.86	0	0	1160.13	21362.45	0	2117.81	12539.77	34593.895	3900.92	6525.744	18687.029	4126.82	17510.92	0	17279.68	6686.12	23794.27	11284.78	0	14332.87	10789.09	0	8313.984	0	9017.47	4525.98	15730.74	0	13313.77	0	0	4588.74
P07814	24	20.966	EPRS1	Bifunctional glutamate/proline--tRNA ligase (Bifunctional aminoacyl-tRNA synthetase) (Cell proliferation-inducing gene 32 protein) (Glutamatyl-prolyl-tRNA synthetase) [Includes: Glutamate--tRNA ligase (EC 6.1.1.17) (Glutamyl-tRNA synthetase) (GluRS); Proline--tRNA ligase (EC 6.1.1.15) (Prolyl-tRNA synthetase)]	4315.63	0	0	0	0	0	1378.61	0	0	0	0	0	0	0	0	1203.73	0	0	0	0	1417.7	0	0	0	0	0	0	0	0	0	0	3920.538	0	0	0	0	0	0	0	0	0	0	0	0	0
P13645	24	38.356	KRT10	Keratin, type I cytoskeletal 10 (Cytokeratin-10) (CK-10) (Keratin-10) (K10)	11213003.52	6019614.53	8880440.7	7350837.31	8054487.9	6895511.31	6846759.59	7301882.18	13238771.6	8107833.52	7395464.13	8662703.89	8489476.3	8043803.34	8479411.18	8098224.16	8472101.93	10084567.32	5632976.45	6068940.78	6719315.63	6574333.1	4338598.56	5655471.22	6854105.03	7475581.51	7648718.93	6943996.63	7522096.7	10257376.86	6619399.4	7891646.49	7543798.43	6989142.36	7174551.11	6287374.85	5771086.24	6378810.5	6109040.64	7861596.38	9790717	12694254.41	8155604.88	8609829.93	7737386.53
P22314	24	33.837	UBA1	Ubiquitin-like modifier-activating enzyme 1 (EC 6.2.1.45) (Protein A1S9) (Ubiquitin-activating enzyme E1)	21833.23	1345.91	2454.9	18477.47	8689.37	10641.2	27465.71	2598.41	13575.44	8186.68	9471.02	6393.79	20693.99	1474.73	4114.03	14457.79	18837.48	25923.83	0	0	20852.27	0	0	0	0	2567.04	0	16567.91	7842.65	26880.59	9477.01	11691.91	0	9263.01	0	15222.13	0	0	0	6215.39	4061.51	13350.66	5629.59	1729.4	18113.09
Q16531	24	25	DDB1	DNA damage-binding protein 1 (DDB p127 subunit) (DNA damage-binding protein a) (DDBa) (Damage-specific DNA-binding protein 1) (HBV X-associated protein 1) (XAP-1) (UV-damaged DNA-binding factor) (UV-damaged DNA-binding protein 1) (UV-DDB 1) (XPE-binding factor) (XPE-BF) (Xeroderma pigmentosum group E-complementing protein) (XPCe)	3301.6	0	0	0	1918.37	0	0	0	3730.06	1727.57	0	0	0	0	0	0	0	0	0	0	2337.59	0	0	0	0	0	0	0	1925.14	4878.68	0	0	0	0	0	0	0	0	0	0	0	3815.12	0	0	0
Q7KZF4	24	34.286	SND1	Staphylococcal nuclease domain-containing protein 1 (EC 3.1.31.1) (100 kDa coactivator) (EBNA2 coactivator p100) (Tudor domain-containing protein 11) (p100 co-activator)	10508.53	0	0	0	0	0	0	0	0	0	0	0	6769.16	0	0	0	0	15230.47	0	0	1614.11	0	0	0	0	0	0	0	0	7911.24	0	4278.1	0	0	0	0	0	3392.14	0	0	3975.15	17223.1	0	0	0
P05783	23	52.791	KRT18	Keratin, type I cytoskeletal 18 (Cell proliferation-inducing gene 46 protein) (Cytokeratin-18) (CK-18) (Keratin-18) (K18)	831726.4	4393.82	26964.75	42939.6	6657.63	8144.7	17079.6	0	488677.66	13173.97	296544.64	160382.41	347729.67	19610.31	7603.22	40358.22	8977.93	185909.59	9159.01	4998.31	37149	14563.01	4477.84	12734.74	5549.61	6586.61	0	5934.85	0	1124963.6	0	363535.76	0	12236.86	9221.49	0	0	4043.29	0	10710.7	74390.88	1060130.44	50107.62	111441.72	8015.93
P08670	23	50.858	VIM	Vimentin	149302.32	25825.3	114324.76	389371.58	28081.25	30319.46	156762.3	12206.4	57971.46	72117.35	508324.64	242605.87	470058.45	203832.31	145700.91	432093.35	46635.28	70052.95	21860.47	5276.62	174741.63	18741.12	11146.052	75134.27	32544.11	2738.93	0	59729.28	81227.05	241553.96	18731.6	54764.36	52334.43	77830.85	0	0	0	8256.73	46679.1	67380.04	225350.69	144130.27	438153.79	119704.23	78415.8
P55072	23	36.6	VCP	Transitional endoplasmic reticulum ATPase (TER ATPase) (EC 3.6.4.6) (15S Mg(2+)-ATPase p97 subunit) (Valosin-containing protein) (VCP)	68978.47	0	14100	64146.61	21193.38	12487.4	66458.73	43862.3	52467.29	35777.43	48740.79	45291.89	37677.39	34402.89	38348.6	66997.27	29316.93	68257.74	9123.84	0	55434.11	5914.11	0	1823.42	9468.45	8382.98	24852.8	24599.29	25663.32	73498.82	11830.1	29761.82	24579.64	34936.33	0	24409.4	0	0	0	32230.75	19346.47	20034.8	42613.89	61293.46	64054.28
Q9P2J5	23	26.276	LARS1	Leucine--tRNA ligase, cytoplasmic (EC 6.1.1.4) (Leucyl-tRNA synthetase) (LeuRS) (cLRS)	0	0	0	0	0	0	0	0	0	0	0	0	0	0	0	0	0	0	0	0	0	0	0	0	0	0	0	0	0	0	0	0	0	0	0	0	0	0	0	0	0	0	0	0	0
P13667	22	43.411	PDIA4	Protein disulfide-isomerase A4 (EC 5.3.4.1) (Endoplasmic reticulum resident protein 70) (ER protein 70) (ERp70) (Endoplasmic reticulum resident protein 72) (ER protein 72) (ERp-72) (ERp72)	13041.98	0	4079.88	18782.86	0	2649.89	3436.12	2217.48	16186.26	4724.75	5999.2	10144.02	16795.81	9377.61	4120.64	4180.12	0	10087.81	0	0	5563.27	0	0	0	0	0	0	0	0	17286.04	0	0	0	0	0	0	0	1329.12	0	0	54941.76	6236.24	23540.29	13375.236	3963.523
P14618	22	42.373	PKM	Pyruvate kinase PKM (EC 2.7.1.40) (Cytosolic thyroid hormone-binding protein) (CTHBP) (Opa-interacting protein 3) (OIP-3) (Pyruvate kinase 2/3) (Pyruvate kinase muscle isozyme) (Threonine-protein kinase PKM2) (EC 2.7.11.1) (Thyroid hormone-binding protein 1) (THBP1) (Tumor M2-PK) (Tyrosine-protein kinase PKM2) (EC 2.7.10.2) (p58)	164761.78	110914.53	123820.19	149277.8	158425.2	211860.29	145169.32	52221.35	121522.19	39020.48	91626.59	122224.64	158374.19	62919.81	96632.4	127480.32	298802.76	96467.62	66740.34	19451.71	289048.17	51355.11	53162	10803.95	102522.3	138273.92	133736.67	260195.25	279135.18	114457.81	223561.33	59877.2	156367.94	284928.21	82203.6	244304.37	0	59580.13	0	252956.36	156727.81	112831.81	140642.89	109767.6	322476.75
P19338	22	29.859	NCL	Nucleolin (Protein C23)	56924.61	9556.45	13451.49	34066.66	10187.4	7854.46	19759.11	9333.4	53153.49	6701.49	16160.37	28045.48	36225.4	12830.41	17077.26	23811.47	12410.14	48391.94	5738.61	0	48235.24	14929.04	0	0	19807.98	0	0	18015.48	19720.2	59652.55	26642.99	26149.4	16124.83	13058.34	0	10279.82	0	0	0	10418.18	15387.97	40582.71	14082.37	30589.94	16280.19
P25705	22	47.197	ATP5F1A	ATP synthase subunit alpha, mitochondrial (ATP synthase F1 subunit alpha)	120135.29	61587.47	29628.23	64243.39	105729.46	294055.92	14707.75	0	88060.47	0	31956.8	5797.99	45900.1	0	5742.33	49222.65	229573.16	15461.09	121204.11	167181.92	237908.9	6146.78	58203.475	187882.89	69082.59	227655.79	44430.5	210445.71	122669.92	167930.54	118482.98	18406.98	92347.45	207939.09	17659.07	89594.33	33614.37	157961.97	90056.76	201996.54	39370.65	113143.33	58436.98	0	94138.56
P27816	22	24.913	MAP4	Microtubule-associated protein 4 (MAP-4)	20475.76	2185.89	2072.74	59599.84	0	3921.82	23076.64	4724.29	3495.28	0	6697.26	12234.08	28367.44	0	2967.5	13813.01	10129.84	9597.11	0	0	21981.4	0	0	0	1401.74	0	4152.59	2396.85	4865.12	9542.69	2585.55	6460.33	0	2161.18	0	1171.62	0	0	0	4660.71	2963.33	0	12919.46	26983.85	6173.94
P30101	22	51.089	PDIA3	Protein disulfide-isomerase A3 (EC 5.3.4.1) (58 kDa glucose-regulated protein) (58 kDa microsomal protein) (p58) (Disulfide isomerase ER-60) (Endoplasmic reticulum resident protein 57) (ER protein 57) (ERp57) (Endoplasmic reticulum resident protein 60) (ER protein 60) (ERp60)	155008.03	2117.11	65108.08	211235.89	31665.94	18005.44	75588.84	22543.8	144113.15	38579.23	93427.49	100347.21	192134.88	56727.22	83456.35	107913.28	10812.05	139584.74	0	14744.4	112662.11	5783.38	4303.244	5339.54	4229.29	4844.71	7418.59	2177.01	0	114571.45	0	72115.79	0	1966.86	0	0	0	0	0	0	221208.85	115761.38	175754.77	110598.02	49770.84
P41252	22	23.613	IARS1	Isoleucine--tRNA ligase, cytoplasmic (EC 6.1.1.5) (Isoleucyl-tRNA synthetase) (IRS) (IleRS)	0	0	0	0	0	0	0	0	0	0	0	0	0	0	0	0	0	0	0	0	0	0	0	0	0	0	0	0	0	0	0	0	0	0	0	0	0	0	0	0	0	0	0	0	0
P50990	22	43.613	CCT8	T-complex protein 1 subunit theta (TCP-1-theta) (CCT-theta) (Chaperonin containing T-complex polypeptide 1 subunit 8) (Renal carcinoma antigen NY-REN-15)	31923.24	4241.58	2975.94	8041.36	2364.19	6160.32	4251.84	0	5962.91	0	17440.1	2897.26	5959.08	0	0	2651.04	18286.02	5290.09	0	0	19812.14	0	0	0	4370.99	2655.89	2752.49	5560.36	6524.56	26350.75	13254.19	0	1472.32	8808.01	0	8380.95	0	0	0	2775.44	6367.51	23434.91	4338.65	3101.93	3156.78
Q14697	22	25.53	GANAB	Neutral alpha-glucosidase AB (EC 3.2.1.207) (Alpha-glucosidase 2) (Glucosidase II subunit alpha)	42706.63	4646.85	8194.49	34079.73	5535.91	10959.3	4929.41	2648.58	33988.7	5458.88	8576.44	12075.51	45234.39	4117.66	9550.67	16255.88	11897.9	11754.01	0	0	14453.94	0	941.88	5354.08	0	3311.98	0	5374.55	4376.4	18115.9	2952.51	8979.58	0	0	0	0	0	0	0	3389.06	24390.86	20565.85	24708.94	7679.33	5737.56
O14980	21	25.303	XPO1	Exportin-1 (Exp1) (Chromosome region maintenance 1 protein homolog)	9453.23	0	0	11171.8	0	0	0	0	0	10520.6	9736.82	0	0	0	0	0	11995.948	0	0	0	0	0	0	0	0	0	0	0	0	0	0	0	0	0	0	0	0	0	0	0	0	0	0	0	7526.04
O43143	21	33.082	DHX15	ATP-dependent RNA helicase DHX15 (EC 3.6.4.13) (ATP-dependent RNA helicase #46) (DEAH box protein 15) (Splicing factor Prp43) (hPrp43)	0	0	0	0	0	0	0	0	0	0	0	0	0	0	0	0	0	0	0	0	4977.78	0	0	0	0	0	0	0	0	0	0	0	0	0	0	0	0	0	0	0	0	0	0	0	0
P14625	21	31.88	HSP90B1	Endoplasmin (94 kDa glucose-regulated protein) (GRP-94) (Heat shock protein 90 kDa beta member 1) (Heat shock protein family C member 4) (Tumor rejection antigen 1) (gp96 homolog)	197801.82	17747.31	35676.39	172740.9	1750.31	73428.21	43651.17	10860.02	149160.63	15696.41	129973.33	111626.06	145139.5	126884.78	68226.55	101616.58	18907.78	109892.52	0	0	103913.664	0	0	2851.3	0	9818.34	7236.4	9030.27	0	89009.75	0	78505.84	0	0	0	0	0	7426.49	0	5286.99	222603.24	121240.96	175202.79	67853.96	44551.3
P49792	21	10.856	RANBP2	E3 SUMO-protein ligase RanBP2 (EC 2.3.2.-) (358 kDa nucleoporin) (Nuclear pore complex protein Nup358) (Nucleoporin Nup358) (Ran-binding protein 2) (RanBP2) (p270)	0	0	0	0	0	0	0	0	0	0	0	0	0	0	0	0	0	2459.8	0	0	0	0	0	0	0	0	0	0	0	0	0	0	0	0	0	0	0	0	0	0	0	3878.03	0	0	0
P53621	21	20.752	COPA	Coatomer subunit alpha (Alpha-coat protein) (Alpha-COP) (HEP-COP) (HEPCOP) [Cleaved into: Xenin (Xenopsin-related peptide); Proxenin]	8387.75	0	0	4720.94	0	0	0	0	0	0	0	0	0	0	0	0	0	0	0	0	3344.4	0	0	0	0	0	0	0	0	0	0	0	0	0	0	0	0	0	0	0	0	0	0	0	0
Q07065	21	42.857	CKAP4	Cytoskeleton-associated protein 4 (63-kDa cytoskeleton-linking membrane protein) (Climp-63) (p63)	24940.07	0	5774.39	24742.52	0	0	0	0	13345.61	0	0	3810.18	45175.93	0	0	8323.92	1456.98	0	0	0	21365.89	0	0	0	0	0	0	0	0	46082.09	0	0	0	0	0	0	0	0	0	0	43324.53	8901.47	29961.34	0	0
Q99460	21	32.424	PSMD1	26S proteasome non-ATPase regulatory subunit 1 (26S proteasome regulatory subunit RPN2) (26S proteasome regulatory subunit S1) (26S proteasome subunit p112)	0	0	0	0	0	0	0	0	0	0	0	0	0	0	0	3442.82	3262.32	0	0	0	0	0	0	0	0	0	0	0	2935.58	4317.27	0	0	0	0	0	3134.49	0	0	0	0	0	0	0	0	0
O75533	20	22.086	SF3B1	Splicing factor 3B subunit 1 (Pre-mRNA-splicing factor SF3b 155 kDa subunit) (SF3b155) (Spliceosome-associated protein 155) (SAP 155)	0	0	0	0	0	0	0	0	0	0	0	0	0	0	0	0	0	0	0	0	0	0	0	0	0	0	0	0	0	0	0	0	0	0	0	0	0	0	0	0	0	0	0	0	0
P04406	20	51.642	GAPDH	Glyceraldehyde-3-phosphate dehydrogenase (GAPDH) (EC 1.2.1.12) (Peptidyl-cysteine S-nitrosylase GAPDH) (EC 2.6.99.-)	370555.09	398702.47	214831.57	543037.86	273603.8	465238.34	546944.96	218452.39	399810.8	160274.74	344410.24	259366.24	390832.98	277553.37	252552.81	407158.95	522814.93	404808.66	118745.83	73213.6	580681.62	131773.88	116222.473	67106.3	159324.17	308807.32	424713.23	426563.9	414731.36	332109.02	393479.31	143076.2	308705.6	466635.5	200241.92	388113.16	54802.06	153158	29343.63	513964.14	343393.72	349465.71	327931.45	413304.03	553701.07
P05787	20	40.58	KRT8	Keratin, type II cytoskeletal 8 (Cytokeratin-8) (CK-8) (Keratin-8) (K8) (Type-II keratin Kb8)	3048698.25	1040000	51675.4	1477703.43	1250000	1280000	1122739.71	0	2676430.84	30759.5	1617800.79	1435905.65	1932587.45	29700.92	1240000	1310552.89	1290000	2088247.03	0	0	1133822.69	18539.72	1611556.21	801396.25	1164811.58	1076175.22	1114476.77	1049256.33	1130000	2979490.92	9561.03	1943929.53	1235714.57	1080000	0	5289.04	0	886628.95	0	1090000	1573737.28	3154451.56	1302747.31	1408076.94	1145123.53
P13010	20	39.891	XRCC5	X-ray repair cross-complementing protein 5 (EC 3.6.4.-) (86 kDa subunit of Ku antigen) (ATP-dependent DNA helicase 2 subunit 2) (ATP-dependent DNA helicase II 80 kDa subunit) (CTC box-binding factor 85 kDa subunit) (CTC85) (CTCBF) (DNA repair protein XRCC5) (Ku80) (Ku86) (Lupus Ku autoantigen protein p86) (Nuclear factor IV) (Thyroid-lupus autoantigen) (TLAA) (X-ray repair complementing defective…	39078.68	15249.43	10298	6509.97	12979.1	0	11764.8	9501.72	46240.21	7156.11	22207.85	9097.15	4271.12	7738.24	10238.4	0	17491.87	26122.45	4853.04	0	28472.35	0	0	0	0	0	7767.8	0	20367.41	20776.41	18771.93	29243.93	0	6180.78	0	21819.5	0	0	0	12847.09	5226.63	22256.45	10349.8	10863.47	11942.1
P29401	20	33.708	TKT	Transketolase (TK) (EC 2.2.1.1)	0	0	1026.74	0	0	0	0	0	0	0	0	5628.83	9674.94	0	0	0	0	22742.12	0	0	9175.4	0	1137.63	4845.92	0	0	4519.74	3173.71	0	13933.46	0	0	0	0	6197.41	6759.02	0	0	0	0	0	0	0	16926.7	3575.42
P34932	20	25.952	HSPA4	Heat shock 70 kDa protein 4 (HSP70RY) (Heat shock 70-related protein APG-2) (Heat shock protein family H member 2)	14315.09	0	0	236141.83	0	2993.08	0	0	0	0	0	0	16494.51	0	0	0	5591.76	4906	0	0	16582.33	0	0	0	0	0	0	0	0	10388.04	3800.86	0	8871.22	6277.62	0	3648.8	0	0	0	0	0	2447.35	0	0	7234.34
P49588	20	29.855	AARS1	Alanine--tRNA ligase, cytoplasmic (EC 6.1.1.7) (Alanyl-tRNA synthetase) (AlaRS) (Protein lactyltransferase AARS1) (EC 6.-.-.-) (Renal carcinoma antigen NY-REN-42)	9801.01	0	0	0	0	0	0	0	0	0	0	0	0	0	0	0	0	0	0	0	0	0	0	0	0	0	0	0	0	0	0	0	0	0	0	0	0	0	0	0	0	0	0	0	0
P55060	20	27.291	CSE1L	Exportin-2 (Exp2) (Cellular apoptosis susceptibility protein) (Chromosome segregation 1-like protein) (Importin-alpha re-exporter)	0	0	0	0	0	0	0	0	5700.15	0	0	0	0	0	0	0	0	0	0	0	4969.53	0	0	0	0	0	0	0	0	0	0	0	0	0	0	0	0	0	0	0	0	0	0	0	0
Q14152	20	18.669	EIF3A	Eukaryotic translation initiation factor 3 subunit A (eIF3a) (Eukaryotic translation initiation factor 3 subunit 10) (eIF-3-theta) (eIF3 p167) (eIF3 p180) (eIF3 p185)	0	0	0	6389.25	0	0	3688.73	0	11631.2	0	0	0	0	0	0	4756.05	0	0	0	0	0	0	0	0	0	0	0	4288.32	0	0	0	0	0	3937.12	0	0	0	0	0	0	0	0	0	0	0
Q16851	20	49.016	UGP2	UTP--glucose-1-phosphate uridylyltransferase (EC 2.7.7.9) (UDP-glucose pyrophosphorylase) (UDPGP) (UGPase)	7169.69	15266.75	0	9418.82	0	33568.53	24918.82	10231.04	19985.83	0	5132.39	0	0	0	0	0	47567.29	4524.2	0	0	42899.52	0	0	0	34895.46	34231.11	34844.72	0	11127.97	19044.44	20408.19	0	9893.53	3563.21	0	7638.43	0	0	0	2978.89	0	4926.09	0	4546.48	48107.69
Q86VP6	20	23.008	CAND1	Cullin-associated NEDD8-dissociated protein 1 (Cullin-associated and neddylation-dissociated protein 1) (TBP-interacting protein of 120 kDa A) (TBP-interacting protein 120A) (p120 CAND1)	0	0	0	4490.46	0	0	7236.03	0	4403.44	0	5885.78	0	12890.16	0	0	4683.19	0	0	0	0	7615.04	0	0	0	0	0	0	2704.59	0	13492.11	0	0	0	3307.76	0	2440.63	0	0	0	0	0	0	0	0	3923.246
O00410	19	24.521	IPO5	Importin-5 (Imp5) (Importin subunit beta-3) (Karyopherin beta-3) (Ran-binding protein 5) (RanBP5)	3584.85	0	0	0	0	0	0	0	0	0	0	0	0	0	0	4756.03	0	0	0	0	0	0	0	0	0	0	0	0	2246.89	5708.21	0	0	0	0	0	0	0	0	0	0	0	0	2987.99	0	1563.86
P17987	19	48.381	TCP1	T-complex protein 1 subunit alpha (TCP-1-alpha) (CCT-alpha) (Chaperonin containing T-complex polypeptide 1 subunit 1)	5178.93	0	3524.04	3753.12	0	5099.15	2692.04	0	7569.64	0	0	0	2016.71	0	0	5780.9	9520.52	0	0	0	9884.54	0	0	0	0	0	0	3152.59	2954.56	5547.49	0	0	0	6030.08	0	4147.82	0	0	0	0	6775.8	0	3359.06	0	12311.22
P35609	19	29.083	ACTN2	Alpha-actinin-2 (Alpha-actinin skeletal muscle isoform 2) (F-actin cross-linking protein)	0	8743.53	0	0	0	118854.25	2717.72	3847.34	0	0	0	0	0	0	0	0	86830.56	0	16425.22	5713.35	103032.61	0	5871.655	56319.51	54649.48	36823.99	25437.99	7756.63	49243.06	0	38224.34	0	59361.4	28609.63	1904.03	38812.89	0	15510.95	5039.91	8742.84	0	0	0	0	0
P40939	19	35.125	HADHA	Trifunctional enzyme subunit alpha, mitochondrial (78 kDa gastrin-binding protein) (Monolysocardiolipin acyltransferase) (EC 2.3.1.-) (TP-alpha) [Includes: Long-chain enoyl-CoA hydratase (EC 4.2.1.17); Long chain 3-hydroxyacyl-CoA dehydrogenase (EC 1.1.1.211)]	13051.8	0	0	0	0	13185.1	0	0	0	0	0	0	11527.32	0	0	0	14820.12	0	6320.93	9797.67	11436.49	0	3756.981	10301.66	0	8242.67	0	16376.22	7727.73	11079.6	0	0	10261.7	13869.8	0	7504.52	0	8032.91	7662.98	4314.23	8429.35	0	0	0	0
P43243	19	30.933	MATR3	Matrin-3	11083.48	3657.05	0	3855.86	4684.52	5966.1	0	0	5613.8	0	0	0	3639.08	0	0	4931.46	4793.21	0	4186.88	0	7354.41	0	0	0	0	0	0	9080.44	5712.5	11093.24	3989.43	0	3896.49	0	0	3365.78	0	0	0	9563.2	9913.25	10356	0	0	3548.21
P48643	19	37.153	CCT5	T-complex protein 1 subunit epsilon (TCP-1-epsilon) (CCT-epsilon) (Chaperonin containing T-complex polypeptide 1 subunit 5)	7456.89	0	0	0	0	2683.94	0	0	0	0	5261	0	7433.91	0	0	0	2044.36	10894.1	0	0	1998.98	0	0	0	0	0	0	0	0	0	0	0	0	0	0	0	0	0	0	0	0	0	0	0	0
P02545	18	27.41	LMNA	Prelamin-A/C [Cleaved into: Lamin-A/C (70 kDa lamin) (Renal carcinoma antigen NY-REN-32)]	10036.83	0	2485.72	17740.14	7549.2	0	5334.47	936.008	0	0	10239.9	22557.78	15713.09	0	6845.55	7473.56	0	7920.02	0	0	8229.537	4836.9	1108.91	3742.6	0	0	0	861.181	0	14155.93	0	27575.39	0	0	0	0	0	0	0	0	9619.91	15831.64	1727.61	20021.63	0
P07237	18	35.433	P4HB	Protein disulfide-isomerase (PDI) (EC 5.3.4.1) (Cellular thyroid hormone-binding protein) (Prolyl 4-hydroxylase subunit beta) (p55)	36504.67	0	18187.52	58572.85	0	7150.89	10228.78	0	22433.14	5556.52	12245.12	27834.22	108092.92	31001.46	5436.57	40503.442	0	15384.41	0	0	30517.05	0	0	0	0	0	0	2737.08	0	45862.35	0	0	0	0	0	0	0	0	0	0	103284.95	15505.4	54241.66	22924.43	8100.58
P11142	18	30.341	HSPA8	Heat shock cognate 71 kDa protein (EC 3.6.4.10) (Heat shock 70 kDa protein 8) (Heat shock protein family A member 8) (Lipopolysaccharide-associated protein 1) (LAP-1) (LPS-associated protein 1)	143421.89	46782.76	10016.29	68745.34	16560.18	98131.54	64411.7	31018.02	118005	8671.63	122430.18	39497.38	109505.31	25693.13	37421.28	84793.5	69649.22	83742.8	0	0	124001.56	32449.24	1636.988	5958.03	10589.84	25369.59	38636.1	42462.33	72137.5	147129.44	67917.25	84682.66	79464.47	58382.34	2302.26	58916.08	0	0	0	40509.57	52944.6	129799.21	67226.66	85388.06	83186.5
P22102	18	26.337	GART	Trifunctional purine biosynthetic protein adenosine-3 [Includes: Phosphoribosylamine--glycine ligase (EC 6.3.4.13) (Glycinamide ribonucleotide synthetase) (GARS) (Phosphoribosylglycinamide synthetase); Phosphoribosylformylglycinamidine cyclo-ligase (EC 6.3.3.1) (AIR synthase) (AIRS) (Phosphoribosyl-aminoimidazole synthetase); Phosphoribosylglycinamide formyltransferase (EC 2.1.2.2) (5'-phosphorib…	5622.11	0	0	0	0	0	0	0	0	0	0	0	1627.05	0	0	0	0	0	0	0	0	0	0	0	0	0	0	0	0	0	0	0	0	0	0	0	0	0	0	5172.63	0	9899.73	0	0	0
P41250	18	33.288	GARS1	Glycine--tRNA ligase (EC 6.1.1.14) (Diadenosine tetraphosphate synthetase) (Ap4A synthetase) (EC 2.7.7.-) (Glycyl-tRNA synthetase) (GlyRS) (Glycyl-tRNA synthetase 1)	13621.48	0	0	0	0	0	0	0	0	0	0	0	0	0	0	0	0	0	0	0	0	0	0	0	0	0	0	0	0	0	0	0	0	0	0	0	0	0	0	0	0	0	0	0	0
P49915	18	37.085	GMPS	GMP synthase [glutamine-hydrolyzing] (EC 6.3.5.2) (GMP synthetase) (Glutamine amidotransferase)	14602.5	0	0	6575.69	0	0	5790.3	0	16026.1	0	0	0	0	5802.09	0	6948.23	0	0	0	0	6673.47	0	0	0	0	0	0	0	0	10713.1	0	0	0	0	0	0	0	0	0	0	0	0	0	0	0
P51659	18	38.451	HSD17B4	Peroxisomal multifunctional enzyme type 2 (MFE-2) (17-beta-hydroxysteroid dehydrogenase 4) (17-beta-HSD 4) (D-bifunctional protein) (DBP) (Multifunctional protein 2) (MFP-2) (Short chain dehydrogenase/reductase family 8C member 1) [Cleaved into: (3R)-hydroxyacyl-CoA dehydrogenase (EC 1.1.1.n12); Enoyl-CoA hydratase 2 (EC 4.2.1.107) (EC 4.2.1.119) (3-alpha,7-alpha,12-alpha-trihydroxy-5-beta-choles…	20710.5	4573.12	0	0	0	0	0	0	0	0	0	0	0	0	0	0	0	0	0	0	18197.26	0	0	0	0	0	0	0	0	0	0	0	0	0	0	0	0	0	0	0	0	0	0	0	0
P53618	18	24.134	COPB1	Coatomer subunit beta (Beta-coat protein) (Beta-COP)	0	0	0	0	0	0	0	0	0	0	1654.73	0	1983.34	0	0	2695.49	0	0	0	0	0	0	0	0	0	0	0	0	0	5948.7	0	0	0	0	0	0	0	0	0	0	0	0	0	0	0
P78371	18	48.411	CCT2	T-complex protein 1 subunit beta (TCP-1-beta) (CCT-beta) (Chaperonin containing T-complex polypeptide 1 subunit 2)	17822.31	0	0	0	0	0	0	3436.94	3568.34	0	0	0	5199.19	0	0	11076.01	0	5403.5	0	0	12646.29	0	0	0	0	3360.68	0	3607.1	0	1863.36	1558.73	0	0	6505.19	0	2279.37	0	0	0	0	0	9546.59	0	0	3103.53
Q12906	18	27.181	ILF3	Interleukin enhancer-binding factor 3 (Double-stranded RNA-binding protein 76) (DRBP76) (M-phase phosphoprotein 4) (MPP4) (Nuclear factor associated with dsRNA) (NFAR) (Nuclear factor of activated T-cells 90 kDa) (NF-AT-90) (Translational control protein 80) (TCP80)	10730.28	0	0	4658.36	0	3736.78	2928.36	0	0	0	0	3369.58	7327.41	0	2176.62	0	0	9729.02	2180.09	0	7022.75	0	0	0	0	0	3083.84	2101.75	0	18955.95	0	4167.13	0	0	2476.51	3472.29	0	0	0	0	4943.72	6055.96	0	3462.19	0
Q13435	18	28.045	SF3B2	Splicing factor 3B subunit 2 (Pre-mRNA-splicing factor SF3b 145 kDa subunit) (SF3b145) (Spliceosome-associated protein 145) (SAP 145)	4476.04	0	0	0	0	0	0	0	0	0	0	0	0	0	0	3173.94	0	0	0	0	2018.26	0	0	0	0	0	0	0	0	0	0	0	1977.97	0	0	0	0	0	0	0	0	0	0	0	0
P04075	17	49.176	ALDOA	Fructose-bisphosphate aldolase A (EC 4.1.2.13) (Lung cancer antigen NY-LU-1) (Muscle-type aldolase)	18430.4	74879.44	33152.16	93941.6	134592.71	122963.52	130621.78	42988.09	14473.42	47924.15	55390.44	53567.72	75026.73	38462.405	31845.06	102037.87	181725.05	31626.99	24758.01	10754.4	174322.51	89587.69	3368.377	0	69462.41	87866.52	96804.81	179475.45	141683.17	35720.08	101815.38	13779.51	79884.55	134838.36	49355.44	135488.54	0	2483.71	0	150413.8	66843.82	20862.64	85878.89	46511.3	214044.59
P06744	17	41.398	GPI	Glucose-6-phosphate isomerase (GPI) (EC 5.3.1.9) (Autocrine motility factor) (AMF) (Neuroleukin) (NLK) (Phosphoglucose isomerase) (PGI) (Phosphohexose isomerase) (PHI) (Sperm antigen 36) (SA-36)	0	22283.71	0	12734.9	30558.98	39347.3	26258.73	10355.3	21856.31	11490.4	5700.86	2788.01	0	7635.17	0	0	63119.93	0	0	0	24222.84	53920.12	0	0	28432.59	31564.02	29960.77	45223.21	58452.16	12144.9	27239.15	0	37682.31	29366.34	25035.73	63843.36	0	0	0	77057.96	0	0	2948.99	3043.56	66813.59
P08195	17	28.73	SLC3A2	Amino acid transporter heavy chain SLC3A2 (4F2 cell-surface antigen heavy chain) (4F2hc) (4F2 heavy chain antigen) (Lymphocyte activation antigen 4F2 large subunit) (Solute carrier family 3 member 2) (CD antigen CD98)	0	0	0	3948.68	0	0	0	0	0	0	0	0	0	0	0	0	0	0	0	0	0	0	0	0	0	0	0	0	0	0	0	0	0	0	0	0	0	0	0	0	0	0	0	0	0
P20700	17	36.007	LMNB1	Lamin-B1	16714.64	0	0	7053.37	12032.74	0	1878.17	0	18249.28	0	5400.89	4525.64	10168.14	0	3927.88	6808.01	6366.32	0	2662.12	0	7574.44	0	0	0	5887.23	1441.1	0	0	4913.15	28637.85	0	16084.94	6142.07	2240.68	0	2830.14	0	0	0	8542.47	0	0	8666.52	3777.84	2072.05
Q00839	17	23.636	HNRNPU	Heterogeneous nuclear ribonucleoprotein U (hnRNP U) (GRIP120) (Nuclear p120 ribonucleoprotein) (Scaffold-attachment factor A) (SAF-A) (p120) (pp120)	62878.28	10212.2	3612.84	30310.19	37030.26	27077.13	11909.53	0	53289.45	3263.24	14267.15	15561.54	20212.13	10507.14	13565.02	17653.93	36271.27	34164.07	18450.82	0	28739	0	0	0	7469.91	0	4322.8	24437.87	25658.86	63249.25	9116.78	35268.86	7845.05	20185.13	2339.62	2726.68	0	0	0	15184.01	23840.38	73429.12	21935.8	4035.27	17417.38
Q02413	17	22.212	DSG1	Desmoglein-1 (Cadherin family member 4) (Desmosomal glycoprotein 1) (DG1) (DGI) (Pemphigus foliaceus antigen)	119615.97	223578.08	66262.32	78323.14	76051.97	62085.15	50190.23	63270.49	111452.7	80206.41	72279.56	110988.85	76818.72	71800.63	83553.07	76779.64	80314.43	174999.18	60303.33	52132.8	149237.99	66519.91	116945.944	52254.74	76564.84	64866.8	55509.35	54569.68	58125.22	97855.25	63305.42	60510.17	61525.64	64085.36	40240.19	70273.56	43388.82	47394.4	51082.45	68763.29	93246.31	84985.21	68585.82	83027.45	72043
Q13263	17	28.144	TRIM28	Transcription intermediary factor 1-beta (TIF1-beta) (E3 SUMO-protein ligase TRIM28) (EC 2.3.2.27) (KRAB-associated protein 1) (KAP-1) (KRAB-interacting protein 1) (KRIP-1) (Nuclear corepressor KAP-1) (RING finger protein 96) (RING-type E3 ubiquitin transferase TIF1-beta) (Tripartite motif-containing protein 28)	37658.55	0	5558.17	11294.76	17893.95	17129.69	12620.13	13493.85	15156.81	0	10293.8	18860.51	17280.26	12101.24	24684.21	15088.72	17442.51	47040.63	0	0	17099.34	0	0	0	5272.3	0	4713.89	15686	16962.91	24711.32	7312.19	20527.6	2271.7	5882.87	0	6262.94	0	0	0	15196.59	14352.52	25408.3	11571.95	14782.12	26995.6
Q99832	17	36.28	CCT7	T-complex protein 1 subunit eta (TCP-1-eta) (CCT-eta) (Chaperonin containing T-complex polypeptide 1 subunit 7) (HIV-1 Nef-interacting protein) [Cleaved into: T-complex protein 1 subunit eta, N-terminally processed]	10117.6	0	0	6122.98	1786.83	7330.7	2198.21	1762.77	0	0	0	0	3741.36	0	0	0	7053.2	0	0	0	5061.83	0	0	0	0	0	0	3274.48	2224.7	7561.71	1851.62	2897.28	2531.95	2667.63	0	0	0	0	0	4355.5	0	0	0	1852.91	2255.26
Q9Y230	17	46.652	RUVBL2	RuvB-like 2 (EC 3.6.4.12) (48 kDa TATA box-binding protein-interacting protein) (48 kDa TBP-interacting protein) (51 kDa erythrocyte cytosolic protein) (ECP-51) (INO80 complex subunit J) (Repressing pontin 52) (Reptin 52) (TIP49b) (TIP60-associated protein 54-beta) (TAP54-beta)	10352.85	0	0	0	0	0	0	0	0	0	0	0	0	0	0	0	0	0	0	0	3063.56	0	0	0	0	0	0	2297.46	0	0	4002.85	0	0	0	0	0	0	0	0	0	0	4271.04	0	0	0
P00558	16	37.65	PGK1	Phosphoglycerate kinase 1 (EC 2.7.2.3) (Cell migration-inducing gene 10 protein) (Primer recognition protein 2) (PRP 2)	89129	94984.33	66983.6	101504.49	131172.73	105038.9	164067.38	57376.51	55898.17	66051.84	72066.23	103043.12	104181.3	81971.53	77932.88	97599.57	157937.89	78680.67	6098.79	0	118624.67	28608.41	1379.11	1913.41	16697.1	68888.91	110062.73	211799.38	187659.78	80422.2	119072.26	44235.79	59569.53	116300.14	94921.66	160898.94	0	35181.34	0	166389.59	111844.48	57162.44	88860.03	67215.77	242493.31
P04843	16	38.386	RPN1	Dolichyl-diphosphooligosaccharide--protein glycosyltransferase subunit 1 (Dolichyl-diphosphooligosaccharide--protein glycosyltransferase 67 kDa subunit) (Ribophorin I) (RPN-I) (Ribophorin-1)	13148.52	0	4481.25	12172.77	0	6689.89	0	0	0	0	0	0	10463.69	0	0	0	0	3214.07	0	0	6795.95	0	634.172	0	0	0	0	2740.08	0	0	0	0	0	0	0	0	0	1615.52	0	0	12681.22	0	0	0	0
P06733	16	41.705	ENO1	Alpha-enolase (EC 4.2.1.11) (2-phospho-D-glycerate hydro-lyase) (C-myc promoter-binding protein) (Enolase 1) (MBP-1) (MPB-1) (Non-neural enolase) (NNE) (Phosphopyruvate hydratase) (Plasminogen-binding protein)	274668.41	140934.66	215564.57	189982.97	288747.03	78539.35	396092.71	150785.06	230326.7	281855.12	117951.05	246222.73	297122.85	200131.38	212934.05	286554.33	387986.04	207865.04	11970.18	9808.4	276637.58	182922.42	36696.359	45146.31	163667.88	129357.67	117655.26	463087.31	341446.92	187361.25	248858.77	91394.18	100237.44	240752.83	123685	515794.13	5334.43	12776.69	5190.42	287629.57	344808.11	142776.94	297518.66	184837.53	507828.42
P19367	16	20.284	HK1	Hexokinase-1 (EC 2.7.1.1) (Brain form hexokinase) (Hexokinase type I) (HK I) (Hexokinase-A)	0	0	0	1755.93	0	11551.41	0	0	0	0	0	0	0	0	0	0	31844.17	0	0	4912.67	31560.27	0	4823.068	1898.88	0	20189.56	2131.52	13810.68	4912.7	0	6036.32	0	0	10829.91	0	0	0	5289.63	1507.11	17272.67	0	0	0	0	2770.79
P23396	16	62.551	RPS3	Small ribosomal subunit protein uS3 (40S ribosomal protein S3) (EC 4.2.99.18)	56311.85	7176.51	11243.68	59751.79	8382.33	19608	14804.04	0	46805.71	2721.01	31677.9	8864.49	42060.65	3956.27	9298.05	29243.99	26502.43	34432.31	0	0	48658.8	0	0	0	11189.72	3715.89	0	7739.58	11791	46251.23	17226.76	29630.26	18166.09	19263.01	0	10191.59	0	0	0	22692.88	16203.54	75968.27	22314.33	19500.07	18862.19
P35232	16	69.118	PHB1	Prohibitin 1	26403.36	0	0	0	0	14297.42	0	0	0	0	0	0	5862.74	0	0	0	17271.98	0	0	12199.36	27582.25	0	2506.202	11210.4	0	10325.46	0	11697.15	14865.91	16804.63	1417.33	0	0	1383.31	0	0	0	6258.49	0	7194.51	0	0	0	0	0
P49411	16	40.22	TUFM	Elongation factor Tu, mitochondrial (EF-Tu) (P43)	7673.85	4271.02	0	0	3284.97	11892.36	0	0	0	0	0	0	0	0	0	3843.1	11431.42	0	6913.93	3555.55	12204.78	0	2245.96	13161.54	0	0	0	10156.4	0	6675.12	0	0	10919.68	10116.89	0	4546.49	0	0	0	13416.17	0	6451.09	0	0	3544.86
P50454	16	41.866	SERPINH1	Serpin H1 (47 kDa heat shock protein) (Arsenic-transactivated protein 3) (AsTP3) (Cell proliferation-inducing gene 14 protein) (Collagen-binding protein) (Colligin) (Rheumatoid arthritis-related antigen RA-A47)	61130.27	0	38849.11	156353.52	8360.43	10495.6	14669.04	4679.99	29533.01	4347.55	22371.39	37195.65	124673.52	23856.93	11640.75	66290.04	8917.41	21407.2	0	3283.69	51642.1	0	1420.712	4291.36	0	7334.41	4937.7	5266.39	5203.5	38665.88	7032.73	18041.06	5238.61	0	0	0	0	0	0	0	119446.88	56113.19	72178.18	18093.12	16392.58
P50991	16	41.744	CCT4	T-complex protein 1 subunit delta (TCP-1-delta) (CCT-delta) (Chaperonin containing T-complex polypeptide 1 subunit 4) (Stimulator of TAR RNA-binding)	11673.52	0	0	0	0	0	0	0	0	0	0	0	3660.87	0	0	972.511	12300.76	3177.38	0	0	5889.4	0	0	0	0	0	0	2694.91	2225.2	6281.36	0	0	2617.45	0	0	0	0	0	0	3096.52	0	5638.79	2539.75	0	0
P52272	16	31.37	HNRNPM	Heterogeneous nuclear ribonucleoprotein M (hnRNP M)	30248.26	7625.96	4384.78	18934.15	14115.51	8101.09	0	0	18256.76	0	7540.48	3919.42	15933.52	0	6194.26	3951.58	7635.05	0	4999.29	0	27596.51	0	0	0	0	0	0	11437.89	0	22592.52	0	21332.98	4257.09	9591.78	0	4007.88	0	0	0	7960.71	7753.05	29133.11	6025.59	2810.23	6666.82
P58107	16	20.126	EPPK1	Epiplakin (450 kDa epidermal antigen)	0	0	0	3745.62	0	0	0	0	0	0	0	0	0	0	0	12722.5	0	0	0	0	13544.56	0	9393.05	0	0	0	0	0	0	0	0	0	0	0	0	0	0	0	0	0	0	0	0	0	0
Q12931	16	32.244	TRAP1	Heat shock protein 75 kDa, mitochondrial (HSP 75) (Heat shock protein family C member 5) (TNFR-associated protein 1) (Tumor necrosis factor type 1 receptor-associated protein) (TRAP-1)	51651.5	0	0	32388.5	0	0	0	0	0	0	44694.8	0	44673.4	0	18430	31862.4	40008.3	42734.1	0	0	38086.4	15282.2	0	0	0	10182.3	24596.2	27329.3	35550.7	6477.46	37396.1	29133.2	0	0	0	29744.2	0	7247.57	0	3986.72	28255.5	63788.6	26902.6	0	0
Q14974	16	23.744	KPNB1	Importin subunit beta-1 (Importin-90) (Karyopherin subunit beta-1) (Nuclear factor p97) (Pore targeting complex 97 kDa subunit) (PTAC97)	10458.2	0	0	7043.63	0	9081.39	0	0	23380.17	0	0	0	5100.54	0	0	2098.23	3482.76	2316.28	0	0	9482.14	0	0	0	0	0	1328.47	3686.95	0	9555.44	3585.44	0	3784.96	0	0	0	0	0	0	0	2911.88	5855.17	3693.37	3349	0
O43390	15	30.648	HNRNPR	Heterogeneous nuclear ribonucleoprotein R (hnRNP R)	6085.96	0	0	0	0	0	0	0	0	0	3566.42	0	12898.7	0	0	0	47789.3	0	0	0	3821.37	0	0	0	0	0	0	2189.07	0	82308.07	0	0	0	1866.74	0	47832.7	0	0	0	0	0	8558.72	4192.55	0	4410.25
P05455	15	33.088	SSB	Lupus La protein (La autoantigen) (La ribonucleoprotein) (Sjoegren syndrome type B antigen) (SS-B)	12147.81	0	0	0	0	0	0	0	0	0	7530.44	0	0	0	0	0	9281.11	15082.09	0	0	0	0	0	0	0	0	0	3595.63	6448.81	13734.11	0	0	0	5150.17	0	0	0	0	0	0	0	0	0	2130.84	5245.14
P12814	15	21.637	ACTN1	Alpha-actinin-1 (Alpha-actinin cytoskeletal isoform) (F-actin cross-linking protein) (Non-muscle alpha-actinin-1)	3496.86	4108.98	4242	12926.82	2901.33	20464.9	38412.76	8790.21	8212.65	3822.25	59082.65	4486.92	18086.01	3846.58	0	24247.05	23001.5	0	5570.76	2705.76	34297.26	0	1703.83	15083.81	19024.47	11273.89	10842.77	8715.17	14414.51	7617.89	5036.45	9571.38	19088.31	4909.99	0	3621.44	0	2855.18	2745.71	0	3345.49	0	11197.15	19503.56	2776.88
P14923	15	23.356	JUP	Junction plakoglobin (Catenin gamma) (Desmoplakin III) (Desmoplakin-3)	60882.33	37348.85	26077.15	27648.16	45755.83	41348.04	24550.24	24649.15	54539.47	28678.53	38593.25	35313.6	52504.22	40414.76	27162.98	36582.77	29410.89	80081.91	32143.34	28223.99	39801.06	23567.59	134433.93	32112.81	31974.5	40296.23	29271.11	29837.55	35304.95	36217.92	23242.91	31857.8	35733.65	39308.24	27695.67	25316.39	17825.93	28573.87	27088.77	29922.67	39237.51	41961.37	29847.87	32038.09	42475.86
P23246	15	28.006	SFPQ	Splicing factor, proline- and glutamine-rich (100 kDa DNA-pairing protein) (hPOMp100) (DNA-binding p52/p100 complex, 100 kDa subunit) (Polypyrimidine tract-binding protein-associated-splicing factor) (PSF) (PTB-associated-splicing factor)	29566.69	4951.44	12791.54	6899.45	5810.03	11672.81	7244.37	0	29283.4	0	12196.61	16403.777	12292.67	0	0	25762.35	4267.75	19110.92	0	0	19425.12	0	0	0	5347.63	0	0	12809.39	7413.008	39175.24	10022.2	21094.63	13228.59	17349.084	0	8980.36	0	0	0	11705.79	15040.77	20526.02	6436.65	10266.37	4355.87
P34897	15	38.095	SHMT2	Serine hydroxymethyltransferase, mitochondrial (SHMT) (EC 2.1.2.1) (Glycine hydroxymethyltransferase) (Serine methylase)	6743.65	0	3647.56	0	0	0	0	0	7818.27	0	0	0	0	0	0	0	0	0	0	0	3671.68	0	0	0	0	0	0	3173.69	0	10756.55	0	0	0	0	0	0	0	0	0	0	0	0	0	0	0
P35998	15	41.57	PSMC2	26S proteasome regulatory subunit 7 (26S proteasome AAA-ATPase subunit RPT1) (Proteasome 26S subunit ATPase 2)	0	0	0	0	0	0	0	0	0	0	0	3182.74	0	0	0	0	0	0	0	0	0	0	0	0	0	0	0	0	0	0	0	2728.76	0	0	0	0	0	0	0	0	0	0	0	0	0
P40227	15	35.217	CCT6A	T-complex protein 1 subunit zeta (TCP-1-zeta) (Acute morphine dependence-related protein 2) (CCT-zeta-1) (Chaperonin containing T-complex polypeptide 1 subunit 6A) (HTR3) (Tcp20)	16201.37	0	0	2503.79	4870.85	3635.2	0	0	7736.56	0	4210.97	0	6143.54	0	0	3436.581	2677.84	3838.16	0	0	10684.97	0	0	0	0	0	0	941.405	0	10589.49	6746.61	0	0	4448.95	0	3435.76	0	0	0	2142.79	0	0	3180.93	3022.96	0
P49368	15	31.009	CCT3	T-complex protein 1 subunit gamma (TCP-1-gamma) (CCT-gamma) (Chaperonin containing T-complex polypeptide 1 subunit 3) (hTRiC5)	16395.06	0	2358.36	3722.59	3679.62	17622.88	2318.65	0	6132.44	0	15199.98	0	13441.82	0	0	8995.72	9092.87	9731.87	0	0	9603.22	0	0	0	0	2297.73	5722.86	4902.26	3319.58	5580.76	3804.25	0	6606.88	16380.75	0	7306.69	0	0	0	6549.15	3635.86	6493.67	0	0	11027.12
P54136	15	27.273	RARS1	Arginine--tRNA ligase, cytoplasmic (EC 6.1.1.19) (Arginyl-tRNA synthetase) (ArgRS)	0	0	0	0	0	0	0	0	0	0	0	0	0	0	0	0	0	0	0	0	0	0	0	0	0	0	0	0	0	1469.63	0	0	0	0	0	0	0	0	0	6867.02	0	0	0	0	0
Q03252	15	24.677	LMNB2	Lamin-B2	0	0	0	0	0	0	0	0	0	0	0	0	6230.5	0	0	32214.81	0	0	0	0	7703.79	0	0	0	0	0	0	0	0	0	0	6649.31	0	0	0	0	0	0	0	0	0	13064.6	0	0	0
Q08188	15	28.283	TGM3	Protein-glutamine gamma-glutamyltransferase E (EC 2.3.2.13) (Transglutaminase E) (TG(E)) (TGE) (TGase E) (Transglutaminase-3) (TGase-3) [Cleaved into: Protein-glutamine gamma-glutamyltransferase E 50 kDa catalytic chain; Protein-glutamine gamma-glutamyltransferase E 27 kDa non-catalytic chain]	14228.04	823439.21	18747.17	23405.32	6949.96	14309.33	9947.17	10632.61	8894.75	11402.71	13097.56	14807.1	10460.79	18129.09	10507.56	10789.82	8133.43	28823.47	2134.03	40812.92	828788.36	13297.6	123262.77	18248.51	15642.02	8382.96	5881.08	5875.23	7710.32	16876.05	10008.77	10286.3	6729.54	0	383517.18	40197.33	0	6889.48	4361.6	3452.6	5282.49	27391.61	3807.8	12802.13	10326.06
Q14896	15	16.719	MYBPC3	Myosin-binding protein C, cardiac-type (Cardiac MyBP-C) (C-protein, cardiac muscle isoform)	0	0	0	0	0	123510.54	0	0	0	0	0	0	0	0	0	0	97104.15	0	6136.78	0	0	0	1985.749	52730.64	11705.27	38646.05	6334.91	3800.25	0	0	40940.95	0	79323.44	29792.34	0	9449.189	3926.86	0	17888.64	8361.37	0	0	0	0	4912.41
Q92841	15	25.377	DDX17	Probable ATP-dependent RNA helicase DDX17 (EC 3.6.4.13) (DEAD box protein 17) (DEAD box protein p72) (DEAD box protein p82) (RNA-dependent helicase p72)	10970.5	3561.25	7391.62	9183.64	6372.67	7014.65	4842.06	3115.1	15695.8	0	6386.89	5780.46	18144.4	4117.63	4941.47	8747.26	6010.67	8546.79	3788.74	0	8028.2	865.412	0	1710.16	3496.8	5337.5	2719.64	5368.22	5058.71	19548.95	5497.61	7652.12	2948.37	4341.44	0	4044.4	0	0	0	4721.11	13623.45	12760.7	8160.93	3513.66	4231.8
Q99798	15	22.692	ACO2	Aconitate hydratase, mitochondrial (Aconitase) (EC 4.2.1.3) (Citrate hydro-lyase)	0	0	0	0	0	20490.53	0	0	0	0	0	0	0	0	0	0	11651.8	0	3710.2	20175.21	42238.74	0	7159.904	11770.84	0	11414.14	0	28696.11	0	0	0	0	0	27433.28	0	6822.82	0	14150.42	3787.46	7153.19	0	0	0	0	5036.14
Q9Y265	15	45.614	RUVBL1	RuvB-like 1 (EC 3.6.4.12) (49 kDa TATA box-binding protein-interacting protein) (49 kDa TBP-interacting protein) (54 kDa erythrocyte cytosolic protein) (ECP-54) (INO80 complex subunit H) (Nuclear matrix protein 238) (NMP 238) (Pontin 52) (TIP49a) (TIP60-associated protein 54-alpha) (TAP54-alpha)	21050.88	0	0	0	0	0	0	0	0	0	0	0	0	0	0	0	0	0	0	0	0	0	0	0	0	0	0	0	0	0	0	0	4327.79	0	0	0	0	0	0	0	0	0	0	0	0
O00425	14	28.843	IGF2BP3	Insulin-like growth factor 2 mRNA-binding protein 3 (IGF2 mRNA-binding protein 3) (IMP-3) (IGF-II mRNA-binding protein 3) (KH domain-containing protein overexpressed in cancer) (hKOC) (VICKZ family member 3)	0	0	0	0	0	0	0	0	5494.9	0	0	0	2342.01	0	0	0	0	1845.53	0	0	0	0	0	0	0	1676.04	0	0	0	4260.69	0	2687.72	0	0	0	0	0	0	0	0	0	0	0	0	0
O43175	14	30.206	PHGDH	D-3-phosphoglycerate dehydrogenase (3-PGDH) (EC 1.1.1.95) (2-oxoglutarate reductase) (EC 1.1.1.399) (Malate dehydrogenase) (EC 1.1.1.37)	89964.27	0	2238.72	49174.12	0	15461.82	6439.45	0	45876.71	1926.28	8220.4	15082.03	33266.81	0	15146.58	20327.66	2029.99	23024.24	0	0	34436.663	13700.2	2512.632	0	0	8251.14	0	9014.16	10961.48	75863.93	12325.03	23116.42	3335.05	4142.76	0	0	0	0	0	7184.96	25558.37	101888.88	24465.93	0	4091.89
P02786	14	23.158	TFRC	Transferrin receptor protein 1 (TR) (TfR) (TfR1) (Trfr) (T9) (p90) (CD antigen CD71) [Cleaved into: Transferrin receptor protein 1, serum form (sTfR)]	0	1235.37	0	0	0	0	0	0	0	0	0	0	0	0	0	0	5142.34	0	0	0	8932.4	0	0	0	0	0	0	0	0	0	0	0	0	0	0	0	0	0	0	0	0	0	0	0	0
P04844	14	33.914	RPN2	Dolichyl-diphosphooligosaccharide--protein glycosyltransferase subunit 2 (Dolichyl-diphosphooligosaccharide--protein glycosyltransferase 63 kDa subunit) (RIBIIR) (Ribophorin II) (RPN-II) (Ribophorin-2)	5307.81	0	0	5121.98	0	0	0	0	4608.79	0	0	0	8955.78	0	0	0	0	0	0	0	0	0	689.854	0	0	0	0	0	0	5303.06	0	0	0	0	0	0	0	0	0	0	0	0	4132.86	0	0
P07195	14	36.527	LDHB	L-lactate dehydrogenase B chain (LDH-B) (EC 1.1.1.27) (LDH heart subunit) (LDH-H) (Renal carcinoma antigen NY-REN-46)	112506.29	55076.61	21460.75	50955.94	74732.58	124946.7	60127.89	58268.53	93870.2	37111.07	32913.04	30403.84	46121.74	38827.17	29150.3	39158.93	99104.57	66732.57	14448.2	7856.07	101003.28	51909.44	1603.598	5246.6	63038.82	66219.02	87688.05	87230.09	81376.15	138234.74	106889.07	42053.8	100709.74	125900.64	24929.97	92163.09	0	1358.2	2078.97	114995.03	23064.07	101032.76	38416.06	35047.5	124843.68
P08727	14	43	KRT19	Keratin, type I cytoskeletal 19 (Cytokeratin-19) (CK-19) (Keratin-19) (K19)	250951.11	4821.2	13679.26	0	5400.66	0	0	0	132659.08	0	15136.86	11578.51	42231.48	4575.86	11361.67	5237.46	9501.73	64788.33	3672.29	7530.68	4471.91	4321.86	45133.9	4674.63	8877.62	8308.51	0	0	4900	71479.87	0	67430.63	4357.48	5846.34	3711.64	7796.63	3552.3	3944.86	4569.96	0	38115.61	162729.59	5681.71	15859.48	2870.19
P08758	14	54.375	ANXA5	Annexin A5 (Anchorin CII) (Annexin V) (Annexin-5) (Calphobindin I) (CPB-I) (Endonexin II) (Lipocortin V) (Placental anticoagulant protein 4) (PP4) (Placental anticoagulant protein I) (PAP-I) (Thromboplastin inhibitor) (Vascular anticoagulant-alpha) (VAC-alpha)	113722.95	13903.58	25432.47	83349.91	5071.77	5250.56	70077.45	11119.79	70372.17	27267.4	70785.27	81458.48	136777.84	36403.56	41977.44	74573.44	3828.74	87250.34	0	0	60239.15	9937.89	1011.04	0	5896.31	2993.91	1510.59	23651.26	4303.43	108220.5	4602.07	75374.63	0	4725.793	0	7833.13	0	0	0	10475.43	54161.45	61138.29	50244.01	72283.89	17373.27
P22626	14	45.892	HNRNPA2B1	Heterogeneous nuclear ribonucleoproteins A2/B1 (hnRNP A2/B1)	131716.22	41030.46	37266.81	62476.28	68937.24	58410.04	44775.42	13278.2	102638.86	30493.45	44255.91	66295.19	62920.71	25209.2	32307.22	53627.16	49539.66	64697.24	35951.03	0	85486.02	45566.38	1038.58	5595.05	29846.2	13986.9	35376.18	59792.53	52139.64	99442.9	61123.51	51974.46	48222.36	62699.97	17708.89	49667.96	0	7903.17	0	51471.36	44411.81	114214.36	44814.17	53281.14	59748.72
P31327	14	12.867	CPS1	Carbamoyl-phosphate synthase [ammonia], mitochondrial (EC 6.3.4.16) (Carbamoyl-phosphate synthetase I) (CPSase I)	0	0	0	0	0	0	0	0	0	0	0	0	0	0	0	0	0	0	0	0	0	0	0	0	0	0	0	0	0	0	0	0	0	0	0	0	0	0	0	0	0	0	0	0	0
P31944	14	41.736	CASP14	Caspase-14 (CASP-14) (EC 3.4.22.-) [Cleaved into: Caspase-14 subunit p17, mature form; Caspase-14 subunit p10, mature form; Caspase-14 subunit p20, intermediate form; Caspase-14 subunit p8, intermediate form]	16682.48	404969.99	12386.23	13762.81	11872.01	12863.6	12783.75	14609.88	18572.76	11759.63	3880.45	22155.92	32345.01	14944.13	61360.95	14829.81	11522.56	29539.46	0	54718.34	1240415.6	25546.86	84234.23	59571.41	8820.34	7474.8	12860.74	3405.55	14010.92	16745.66	3746.99	8161.66	11031.28	11217.3	10151.75	240767.06	15602.41	8963.75	32575.51	7223.11	16223.56	14055.04	3832.8	11769.37	16284.71
P35606	14	18.874	COPB2	Coatomer subunit beta' (Beta'-coat protein) (Beta'-COP) (p102)	0	849.803	0	2794.86	0	0	0	0	3058.11	0	0	0	3379.62	0	0	0	0	0	0	0	2332.42	0	0	0	0	0	0	0	0	0	0	0	0	0	0	0	0	0	0	0	0	0	0	0	0
P50395	14	32.135	GDI2	Rab GDP dissociation inhibitor beta (Rab GDI beta) (Guanosine diphosphate dissociation inhibitor 2) (GDI-2)	11432.49	5363.95	0	16415.11	0	10298.27	18490.44	0	6786.19	2512.24	19369.19	4173.19	12898.05	0	3004.09	10987.68	10501.84	10777.55	0	0	12092.24	0	1086.644	0	0	4555.36	0	0	0	11934.46	7143.86	0	2041.18	6403.27	0	2194.13	0	0	0	0	2748.77	9632.07	7282.35	1966.13	12039.2
P52209	14	32.298	PGD	6-phosphogluconate dehydrogenase, decarboxylating (EC 1.1.1.44)	18422.95	3782.32	0	18807.95	0	5082.74	18795.84	4234.18	5696.81	0	0	0	15802.05	0	0	54763.38	50167.4	5805.38	0	0	25222.11	0	0	0	0	0	4857.15	0	9651.91	9843.28	10702.34	0	5420.86	0	0	9665.11	0	0	0	0	41804.4	0	0	9645.46	12196.68
P60842	14	24.384	EIF4A1	Eukaryotic initiation factor 4A-I (eIF-4A-I) (eIF4A-I) (EC 3.6.4.13) (ATP-dependent RNA helicase eIF4A-1)	65687.84	4496.98	7870.21	32040.55	8404.27	10622.2	14733.89	5084.51	45491.93	10948.03	30807.69	10369.5	38651.82	6305.5	8922.49	38703.24	16204.27	23790.26	0	0	12506.08	0	0	0	4404.12	5414.83	5949.73	10148.88	8524.23	47297.49	9466.79	13117.8	7253.78	7737.32	0	5940.29	0	3967.21	0	5039.02	16295.54	34869.15	20687.74	12013	6811.98
P61978	14	37.797	HNRNPK	Heterogeneous nuclear ribonucleoprotein K (hnRNP K) (Transformation up-regulated nuclear protein) (TUNP)	83670.67	21858.7	31033.27	43774.74	31834.21	27497.53	0	12179.93	58621.46	4320.66	26972.85	35282.11	48615.56	9626.17	14950.64	31336.187	32849.49	30594.71	17914.72	0	60659.84	2363.59	0	0	6595.68	9640.79	15502.83	26818.52	30255.76	66984.63	25781.33	41749.77	16664.19	28517.12	0	23000.47	0	5417.21	0	30231.15	40336.32	39821.58	29576.9	30120.18	23672.68
P62191	14	41.591	PSMC1	26S proteasome regulatory subunit 4 (P26s4) (26S proteasome AAA-ATPase subunit RPT2) (Proteasome 26S subunit ATPase 1)	0	0	0	9616.34	0	0	1381.94	0	1815.45	0	0	0	0	0	0	0	0	0	0	0	0	0	0	0	0	0	0	0	0	0	0	0	0	0	0	0	0	0	0	0	9730.11	0	0	0	0
P62258	14	50.196	YWHAE	14-3-3 protein epsilon (14-3-3E)	196431.55	53985.96	66759.78	119591.55	89034.27	127283.41	154351.15	69990.47	140931.74	73656	118530.55	95511.01	144437.73	79622.42	86536.34	114680.19	131922.54	157066.47	6830	18004.73	171170.37	79531.92	4515.371	0	58589.2	74529.95	105578.59	114508.51	91560.54	186985.28	99360.98	133389.65	115610.63	127831.56	36014.86	91611.94	0	15620.5	0	93261.71	98828.83	173629.64	101823.47	107800.97	151790.04
Q16891	14	28.628	IMMT	MICOS complex subunit MIC60 (Cell proliferation-inducing gene 4/52 protein) (Mitochondrial inner membrane protein) (Mitofilin) (p87/89)	0	0	0	0	0	7616.07	0	0	0	0	0	0	0	0	0	0	5021.05	0	0	0	0	0	739.088	0	0	0	0	2865.2	0	0	0	0	0	2903.17	0	0	0	0	0	2864.46	0	4328.67	0	0	0
Q8IWX7	14	18.582	UNC45B	Protein unc-45 homolog B (Unc-45B) (SMUNC45)	0	0	0	0	0	4531.28	6136.49	0	0	0	0	0	0	0	0	0	19207.91	0	0	0	53994.46	0	0	0	0	0	0	7487.19	9088.87	0	11395.87	0	8625.75	9460.35	0	72827.15	0	0	0	3328.62	0	0	0	0	20753.06
Q92945	14	23.629	KHSRP	Far upstream element-binding protein 2 (FUSE-binding protein 2) (KH type-splicing regulatory protein) (KSRP) (p75)	8399.13	6596.88	2902.6	5301.26	0	0	0	0	6573.29	0	0	1667.16	6633.21	0	10251.7	4914.8	2038.61	0	4132.65	0	12920.2	0	0	0	0	0	0	2812.38	5394.75	15292.4	0	0	0	1678.31	0	0	0	0	0	8485.92	13484.55	26258.97	2764.69	8252.24	5392.53
Q9UHD8	14	31.229	SEPTIN9	Septin-9 (MLL septin-like fusion protein MSF-A) (MLL septin-like fusion protein) (Ovarian/Breast septin) (Ov/Br septin) (Septin D1)	8796.46	0	0	5254.46	0	0	0	0	0	0	0	3996.98	12524.7	4520.96	0	11607.56	3252.01	5598.91	0	0	3578.13	0	0	0	3071.73	0	0	0	0	0	0	0	0	0	0	0	0	0	0	0	3386.14	0	5440.72	0	0
Q9Y678	14	20.824	COPG1	Coatomer subunit gamma-1 (Gamma-1-coat protein) (Gamma-1-COP)	1208.84	0	0	1418.87	0	0	0	0	1107.62	0	0	0	1454.16	0	0	0	0	0	0	0	0	0	0	0	0	0	0	0	0	0	0	0	0	0	0	0	0	0	0	0	0	0	0	885.287	0
P02533	13	29.237	KRT14	Keratin, type I cytoskeletal 14 (Cytokeratin-14) (CK-14) (Keratin-14) (K14)	780878.67	412264.92	548422.48	431172.81	464429.12	468309.37	383995.14	378106.8	736406.7	486073.12	421276.36	456126.97	485576.7	423699.9	477117.72	489045.29	447363.7	680581.77	439328.74	368076.65	413063.26	397180.05	1321109.74	291875.79	435494.14	416488.77	409870.5	374045.92	382719.67	555567.82	416826.34	473091.65	432911.86	363584.14	401435.17	340880.15	279429.41	299408.89	306542.62	424350.66	576794.82	675511.37	426111.19	466272.94	408915.03
P05023	13	14.174	ATP1A1	Sodium/potassium-transporting ATPase subunit alpha-1 (Na(+)/K(+) ATPase alpha-1 subunit) (EC 7.2.2.13) (Sodium pump subunit alpha-1)	7758.91	0	0	0	5671.17	15855.74	0	0	1069.46	0	0	0	5791.1	0	0	0	7482.66	0	0	39796.18	41218.27	0	9650.909	24526.02	0	0	0	39779.91	4644.65	1684.25	0	0	8361.84	16963.86	0	0	0	0	0	22082.74	0	0	0	0	6195.03
P05198	13	47.619	EIF2S1	Eukaryotic translation initiation factor 2 subunit 1 (Eukaryotic translation initiation factor 2 subunit alpha) (eIF-2-alpha) (eIF-2A) (eIF-2alpha) (eIF2-alpha)	0	0	0	0	0	0	0	0	0	0	0	0	0	0	0	0	0	0	0	0	5094.26	0	0	0	0	0	0	0	0	0	0	0	0	0	0	0	0	0	0	0	0	0	0	0	0
P13647	13	23.729	KRT5	Keratin, type II cytoskeletal 5 (58 kDa cytokeratin) (Cytokeratin-5) (CK-5) (Keratin-5) (K5) (Type-II keratin Kb5)	377797.26	322530.37	311511.62	230959.85	253458.26	295080.12	218513.3	313559.99	417685.13	247834.5	257704.66	289367.06	301738.14	253045.93	318018.99	287635.42	304972.18	390369.33	254635.55	204169.23	286977.13	253130.22	480043.66	208300.07	300689.69	252176.69	257393.65	212772.05	266092.24	354961.55	282438.13	330424.51	309912.07	224021.21	228234.95	223849.93	187691.47	204008.53	225914.32	262060.42	354681.82	445511.99	323133.1	289110.21	325414.05
P30041	13	54.911	PRDX6	Peroxiredoxin-6 (EC 1.11.1.27) (1-Cys peroxiredoxin) (1-Cys PRX) (24 kDa protein) (Acidic calcium-independent phospholipase A2) (aiPLA2) (EC 3.1.1.4) (Antioxidant protein 2) (Glutathione-dependent peroxiredoxin) (Liver 2D page spot 40) (Lysophosphatidylcholine acyltransferase 5) (LPC acyltransferase 5) (LPCAT-5) (Lyso-PC acyltransferase 5) (EC 2.3.1.23) (Non-selenium glutathione peroxidase) (NSGP…	151972.33	17452.59	18828.32	65906.82	84207.31	41220.81	42554.73	19561.55	99874.75	17019.86	26976.84	23276.84	102707.19	9387.23	17170.44	56285.39	93333.51	94423.52	0	0	100083.13	15187.94	1380.28	0	10463.24	49914.03	28847.22	55686.03	45785.36	153812.62	24232.66	68100.29	23114.74	33858.95	0	36061.64	0	0	0	28418.85	28696.69	96395.5	59628.59	19472.65	79890.51
P31948	13	27.256	STIP1	Stress-induced-phosphoprotein 1 (STI1) (Hsc70/Hsp90-organizing protein) (Hop) (Renal carcinoma antigen NY-REN-11) (Transformation-sensitive protein IEF SSP 3521)	18288.9	0	0	0	0	12657.03	3622.5	0	13421.12	0	3592	3256.77	0	0	0	0	11261.89	3700.04	0	0	14160.82	0	0	0	0	0	5540.78	0	5002.338	12615.38	6170.92	0	9611	6680.98	0	3457.07	0	0	0	3865.9	0	8115.74	2314.53	14435.47	17947.05
P45974	13	22.145	USP5	Ubiquitin carboxyl-terminal hydrolase 5 (EC 3.4.19.12) (Deubiquitinating enzyme 5) (Isopeptidase T) (Ubiquitin thioesterase 5) (Ubiquitin-specific-processing protease 5)	1848.92	0	0	0	0	0	0	0	0	0	0	0	0	0	0	0	0	0	0	0	1427.01	0	0	0	0	0	0	0	0	3383.36	0	0	0	0	0	0	0	0	0	0	0	0	0	0	0
P49748	13	24.122	ACADVL	Very long-chain specific acyl-CoA dehydrogenase, mitochondrial (VLCAD) (EC 1.3.8.9)	0	0	5484.86	7280.89	0	0	0	0	0	0	0	0	0	0	0	0	15311.2	0	0	0	13642.4	0	0	0	0	0	0	0	0	0	0	0	0	0	0	0	0	0	0	0	0	0	0	0	0
P52292	13	27.032	KPNA2	Importin subunit alpha-1 (Karyopherin subunit alpha-2) (RAG cohort protein 1) (SRP1-alpha)	0	0	0	0	0	7468.9	0	0	0	0	0	0	0	0	0	0	0	0	0	0	0	0	0	0	0	0	0	0	2979.99	0	0	0	0	0	0	0	0	0	0	0	0	0	0	0	0
P55084	13	30.802	HADHB	Trifunctional enzyme subunit beta, mitochondrial (TP-beta) [Includes: 3-ketoacyl-CoA thiolase (EC 2.3.1.155) (EC 2.3.1.16) (Acetyl-CoA acyltransferase) (Beta-ketothiolase)]	0	0	0	0	0	0	0	0	0	0	0	0	0	0	0	0	6469.96	0	0	3906.62	13469.47	0	5501.2	0	0	4417.78	0	10364.28	0	0	0	0	0	2485.06	0	0	0	2879.78	0	5833.79	0	0	0	0	0
Q14683	13	13.706	SMC1A	Structural maintenance of chromosomes protein 1A (SMC protein 1A) (SMC-1-alpha) (SMC-1A) (Sb1.8)	0	0	0	0	0	0	0	4511.69	10011.8	0	4984.35	0	0	0	0	5252.42	0	5845.63	2318.19	0	5384.3	0	0	0	0	0	0	0	0	0	0	4771.24	3654.76	0	0	0	0	0	0	0	0	0	0	0	0
Q96AE4	13	23.758	FUBP1	Far upstream element-binding protein 1 (FBP) (FUSE-binding protein 1) (DNA helicase V) (hDH V)	6715.71	0	0	2688.25	0	3596.28	0	0	0	0	0	0	3708.42	0	0	2938.98	0	0	0	0	10107.91	0	0	0	0	0	0	0	0	7428.83	0	4130.12	0	0	0	0	0	0	0	0	0	0	2619.35	0	0
Q96KP4	13	41.474	CNDP2	Cytosolic non-specific dipeptidase (EC 3.4.13.18) (CNDP dipeptidase 2) (Glutamate carboxypeptidase-like protein 1) (Peptidase A) (Threonyl dipeptidase)	0	0	0	0	0	0	0	0	0	10948.1	0	0	0	0	0	0	0	0	0	0	0	0	0	0	0	0	0	0	0	7979.63	0	6143.92	0	0	0	0	0	0	0	0	0	0	0	0	5133.28
Q99623	13	47.492	PHB2	Prohibitin-2 (B-cell receptor-associated protein BAP37) (D-prohibitin) (Repressor of estrogen receptor activity)	14844.13	2320.95	0	3200.25	3116.9	3664.41	0	0	0	0	0	0	0	0	0	0	16152.7	0	1641.15	10683.77	14484.29	0	4467.289	13881.63	0	6569.41	0	9273.86	2459.53	15730.79	0	0	2171.3	6354.05	0	0	0	0	0	6685.83	0	0	0	0	0
Q9NZI8	13	28.25	IGF2BP1	Insulin-like growth factor 2 mRNA-binding protein 1 (IGF2 mRNA-binding protein 1) (IMP-1) (IMP1) (Coding region determinant-binding protein) (CRD-BP) (IGF-II mRNA-binding protein 1) (VICKZ family member 1) (Zipcode-binding protein 1) (ZBP-1)	50723.56	0	14775.47	19281.9	0	3232.88	5022.77	3342.43	3857.76	4579.9	12289.62	7126.84	15953.18	0	5845.37	20510.35	26058.99	8446.92	0	0	19721.51	0	0	0	0	2650.14	1307.59	6082.96	1672.5	24167.55	12304.84	11585.09	4651.21	6010.54	0	3773.57	0	0	0	4886.44	17137.31	10021.16	3009.27	11642.41	9993.44
Q9UQ80	13	40.609	PA2G4	Proliferation-associated protein 2G4 (Cell cycle protein p38-2G4 homolog) (hG4-1) (ErbB3-binding protein 1)	4526.53	0	0	5157.23	9146.11	0	0	0	0	0	0	0	0	0	0	4021.26	0	0	0	0	5343.82	0	0	0	0	0	0	0	0	6075.36	0	0	0	5170.33	0	3496.63	0	0	0	1160.41	0	0	0	0	0
O75367	12	40.108	MACROH2A1	Core histone macro-H2A.1 (Histone macroH2A1) (mH2A1) (Histone H2A.y) (H2A/y) (Medulloblastoma antigen MU-MB-50.205)	43849.19	12240.81	5152.9	33389.91	38951.86	0	0	0	0	0	0	7581.54	28223.67	0	5277.07	4971.12	4809.15	5827.74	0	0	27461.1	0	0	0	0	0	0	57433.62	5937.8	59223.8	12500	0	6160.69	23455.17	0	4287.83	0	0	0	22591.21	18998.66	19810.41	27654.05	4786.67	5000.11
P00338	12	30.12	LDHA	L-lactate dehydrogenase A chain (LDH-A) (EC 1.1.1.27) (Cell proliferation-inducing gene 19 protein) (LDH muscle subunit) (LDH-M) (Renal carcinoma antigen NY-REN-59)	33223.25	43171.91	75467.39	87496.8	68085.55	54908.86	190429.64	73315.07	0	88816.89	19133.87	53490.06	56504.47	47559.02	50278.26	79882.54	3354.53	13957.94	19544.76	13556.45	71583.76	135260.73	3953.88	18184.58	129561.43	15949.38	57216.54	44973.05	183615.7	37439.92	112689.15	9821.92	124462.78	219725.18	61809.51	116733.25	0	0	0	147813.29	92629.31	0	133381.99	51665.01	4501.33
P04040	12	28.843	CAT	Catalase (EC 1.11.1.6)	4400.54	18105.79	8480.04	5679.6	0	3090.98	28339.08	0	5775.04	5812.46	0	2590.6	0	4046.59	7859.07	0	2787.23	8744.41	4224.71	8198.52	36141.47	3524.39	20561.838	2726.4	0	5615.35	0	0	2000.14	3923.55	0	0	0	6939.92	3857.82	6637.16	0	7126.65	3009.57	3067.9	0	0	3985.95	0	0
P07900	12	16.94	HSP90AA1	Heat shock protein HSP 90-alpha (EC 3.6.4.10) (Heat shock 86 kDa) (HSP 86) (HSP86) (Heat shock protein family C member 1) (Lipopolysaccharide-associated protein 2) (LAP-2) (LPS-associated protein 2) (Renal carcinoma antigen NY-REN-38)	56315.93	8831.91	9958.42	21561.37	21427.31	40765.66	52628.9	17778.17	24566.34	3909.8	42969.76	6573.5	14491.56	12536.82	15671.68	19988.14	63039.53	26508.96	1354.08	0	70556.19	11462.23	0	4631.11	11189.76	15531.21	29548.81	27809	21554.85	41920.63	33463.75	7027.37	40983.35	40105.2	9750.43	40647.68	0	0	0	20419.98	11042.9	31478.47	17237.95	28970.35	57063.55
P08237	12	23.205	PFKM	ATP-dependent 6-phosphofructokinase, muscle type (ATP-PFK) (PFK-M) (EC 2.7.1.11) (6-phosphofructokinase type A) (Phosphofructo-1-kinase isozyme A) (PFK-A) (Phosphohexokinase)	0	4546.11	0	0	0	17042.62	0	5843.4	0	0	0	0	0	0	0	0	14324.98	0	0	0	15571.74	0	0	0	0	0	0	8686.8	9222.49	18535.7	8244.81	0	9202.08	15517.32	0	0	0	0	0	15908.76	0	0	0	0	9504.19
P12268	12	26.459	IMPDH2	Inosine-5'-monophosphate dehydrogenase 2 (IMP dehydrogenase 2) (IMPD 2) (IMPDH 2) (EC 1.1.1.205) (Inosine-5'-monophosphate dehydrogenase type II) (IMP dehydrogenase II) (IMPDH-II)	0	0	0	0	0	0	0	0	14620.7	0	0	0	0	0	0	7062.88	0	0	0	0	0	0	0	0	0	0	0	0	0	0	0	0	0	0	0	0	0	0	0	0	0	0	8255.1	0	0
P12883	12	9.509	MYH7	Myosin-7 (Myosin heavy chain 7) (Myosin heavy chain slow isoform) (MyHC-slow) (Myosin heavy chain, cardiac muscle beta isoform) (MyHC-beta)	0	0	0	0	0	188441.86	0	0	0	0	0	0	0	0	0	0	86319.66	0	4560.63	82668.74	0	0	7294.191	211878.82	0	37760.97	0	0	60425.68	0	218640.27	0	226099.29	90441.05	0	6125.95	43238.53	22384.81	0	69558.2	0	0	0	0	0
P23526	12	30.093	AHCY	Adenosylhomocysteinase (AdoHcyase) (EC 3.13.2.1) (S-adenosyl-L-homocysteine hydrolase)	28298.42	6687.79	15350.54	27880.21	20992.41	21084.86	29696.37	0	26744.89	0	10530.77	21387.62	37912.63	4804.94	22626.96	18915.76	19208.42	31333.42	0	0	6451.45	5738.91	3110.467	0	11069.12	10454.35	5328.8	16029.6	24905.53	58312.75	19650.63	48834.42	6012	19067.82	0	21357.04	0	0	0	10450.03	0	58573.26	18784.87	4570.5	14065.29
P36871	12	29.004	PGM1	Phosphoglucomutase-1 (PGM 1) (EC 5.4.2.2) (Glucose phosphomutase 1)	0	0	0	0	0	0	0	0	0	0	0	0	0	0	0	0	3085.4	0	0	0	3857.4	0	0	0	0	0	0	0	0	0	0	0	0	903.931	0	2011.53	0	0	0	2530.63	0	0	0	0	4898.6
P46781	12	40.206	RPS9	Small ribosomal subunit protein uS4 (40S ribosomal protein S9)	63333.71	8962.04	15481.72	39353.7	15471.15	24648.2	25852.44	3120.97	58572.17	0	24309.18	4518.6	35439.04	7344.6	9979.25	33434.92	29618.67	23122.59	7902.44	0	41048.82	8672.43	909.639	0	5634.02	8821.3	5928.83	17385.24	19535.02	46050.15	12446.21	23350.75	14842.17	21399.78	0	21764.73	0	0	0	20845.94	31077.46	44698.36	32761.93	0	14497.79
P54578	12	30.162	USP14	Ubiquitin carboxyl-terminal hydrolase 14 (EC 3.4.19.12) (Deubiquitinating enzyme 14) (Ubiquitin thioesterase 14) (Ubiquitin-specific-processing protease 14)	7818.07	0	4809.37	5476.68	0	5950.89	4721.61	0	0	0	0	0	6448.67	3943.37	0	5695.95	4722.66	0	0	0	7093.67	0	0	0	3731.92	4308.96	0	4108.82	0	8666.99	6319.07	5535.66	6019.42	3788.12	2420.5	0	0	0	0	0	0	0	0	0	0
Q02790	12	32.244	FKBP4	Peptidyl-prolyl cis-trans isomerase FKBP4 (PPIase FKBP4) (EC 5.2.1.8) (51 kDa FK506-binding protein) (FKBP51) (52 kDa FK506-binding protein) (52 kDa FKBP) (FKBP-52) (59 kDa immunophilin) (p59) (FK506-binding protein 4) (FKBP-4) (FKBP59) (HSP-binding immunophilin) (HBI) (Immunophilin FKBP52) (Rotamase) [Cleaved into: Peptidyl-prolyl cis-trans isomerase FKBP4, N-terminally processed]	15917.96	0	0	0	0	0	0	0	0	0	0	0	0	0	0	0	0	2299.59	0	0	0	0	0	0	0	0	0	0	0	4798.06	0	0	0	0	0	0	0	0	0	0	0	5970.95	0	4872.43	0
Q06830	12	42.714	PRDX1	Peroxiredoxin-1 (EC 1.11.1.24) (Natural killer cell-enhancing factor A) (NKEF-A) (Proliferation-associated gene protein) (PAG) (Thioredoxin peroxidase 2) (Thioredoxin-dependent peroxide reductase 2) (Thioredoxin-dependent peroxiredoxin 1)	90256.51	328431.85	52790.87	340334.28	118441.85	553428.35	381326.97	212247.3	111123.89	144917.23	43643.44	214992.87	192249.6	46868.39	76856.25	165067.76	92108.94	74486.95	23569.19	8941.33	294392.28	212897.12	40388.65	13367.72	104237.07	194269.2	203445.94	75237.02	82569.89	118296.42	80693.14	100981.06	65689.13	114563.23	16654.02	108221.42	6465.23	27513.15	7225.35	173227.61	50713.64	71114.05	242588.68	135295.66	212552.6
Q14195	12	33.158	DPYSL3	Dihydropyrimidinase-related protein 3 (DRP-3) (Collapsin response mediator protein 4) (CRMP-4) (Unc-33-like phosphoprotein 1) (ULIP-1)	61950.82	3605.51	10178.38	56343.88	12920.73	13561.32	56308.36	36031.66	0	25560.13	81666.97	69544.98	69111.91	13782.36	16542.28	71915.34	22790.74	0	0	0	46429.26	1772.68	0	0	4768.86	13883.82	4209.32	5204.5	5598.22	78146.65	3619.07	35909.88	6454.466	9044.32	2324.06	24305.85	0	0	0	8780.94	14681.35	17641.88	46620.21	76099.29	16211.75
Q16555	12	30.594	DPYSL2	Dihydropyrimidinase-related protein 2 (DRP-2) (Collapsin response mediator protein 2) (CRMP-2) (N2A3) (Unc-33-like phosphoprotein 2) (ULIP-2)	3309.63	0	2964.36	10144.12	2883.05	0	4601.17	0	0	6017.91	0	13273.83	3217.63	4491.96	0	6493.69	0	0	0	0	2653.57	0	0	0	0	0	0	2449.54	0	0	0	0	0	0	0	0	0	0	0	0	5314.57	0	5340.76	0	2695.16
Q96QK1	12	19.472	VPS35	Vacuolar protein sorting-associated protein 35 (hVPS35) (Maternal-embryonic 3) (Vesicle protein sorting 35)	6089.09	0	0	0	0	0	0	0	0	0	0	0	0	0	0	0	0	1858.98	0	0	0	0	0	0	0	0	0	0	0	0	0	0	0	0	0	0	0	0	0	0	0	0	0	0	0
Q9P2E9	12	11.064	RRBP1	Ribosome-binding protein 1 (180 kDa ribosome receptor homolog) (RRp) (ES/130-related protein) (Ribosome receptor protein)	0	0	0	8072.85	0	0	0	0	0	0	0	0	17024.13	0	0	8731.83	0	0	0	0	0	0	0	0	0	0	0	0	0	0	0	0	0	0	0	0	0	0	0	0	12594.16	0	0	0	0
Q9Y3I0	12	32.277	RTCB	RNA-splicing ligase RtcB homolog (EC 6.5.1.8) (3'-phosphate/5'-hydroxy nucleic acid ligase)	0	0	0	0	0	0	0	0	0	0	0	4684.25	0	0	0	0	0	0	0	0	0	0	0	0	0	0	0	0	0	0	0	0	0	0	0	0	0	0	0	0	0	0	1641.17	0	0
Q9Y617	12	34.324	PSAT1	Phosphoserine aminotransferase (EC 2.6.1.52) (Phosphohydroxythreonine aminotransferase) (PSAT)	0	0	0	15445.87	0	0	0	0	0	0	0	0	2463.03	0	0	0	0	4298.8	0	0	0	0	0	0	0	0	0	0	0	0	0	0	0	0	0	0	0	0	0	0	0	0	0	0	0
P00505	11	29.535	GOT2	Aspartate aminotransferase, mitochondrial (mAspAT) (EC 2.6.1.1) (EC 2.6.1.7) (Fatty acid-binding protein) (FABP-1) (Glutamate oxaloacetate transaminase 2) (Kynurenine aminotransferase 4) (Kynurenine aminotransferase IV) (Kynurenine--oxoglutarate transaminase 4) (Kynurenine--oxoglutarate transaminase IV) (Plasma membrane-associated fatty acid-binding protein) (FABPpm) (Transaminase A)	20191.23	8993.98	4230.35	4042.25	0	21045.37	0	9392.49	0	4253.3	0	0	6041.11	0	0	0	19348.14	15828.21	0	10570.35	21393.64	4240.84	6051.58	17490.75	5926.48	12293.73	8490.31	12578.14	12706.47	20377.33	6470.59	0	14321.76	13044.45	0	12373.65	0	0	3678.69	18204.09	0	16426.74	8467.63	2796.53	13998.57
P08238	11	15.746	HSP90AB1	Heat shock protein HSP 90-beta (HSP 90) (Heat shock 84 kDa) (HSP 84) (HSP84) (Heat shock protein family C member 3)	189330.4	54118.75	81153.39	87033.78	60927.5	172871.05	181411.95	67920.74	227479.14	35851.47	183553.45	70426.4	179101.87	90832.95	60317.34	114548.32	110502.79	164189.69	33012.74	4869.92	131086.33	58336.05	4549.967	0	64832.29	44439.06	58810.84	78760.15	99264.7	278830.79	132747.51	98351.45	113733.46	129294.24	22005.32	71246.92	0	15014.13	0	104891.27	81747.73	290745.78	130250.95	148794.96	140481.03
P08779	11	29.81	KRT16	Keratin, type I cytoskeletal 16 (Cytokeratin-16) (CK-16) (Keratin-16) (K16)	52314.97	32967.56	42207.54	29876.89	32992.49	40741.4	30669.49	46183.08	48069.31	35073.7	28721.64	44400.37	45640.09	34438.47	37786.92	50564.81	38799.65	81763.67	22689.09	30743.6	29760.66	33513.4	525708.63	23350.07	52084.09	34443.17	36346.43	30069.36	34426.12	56197.21	27777.79	47281.27	27624.83	29347.05	30399.44	25285.92	20531.34	34964.49	23750.55	31280.32	48783.56	48577.18	36897.08	38636.65	37585.7
P11216	11	18.98	PYGB	Glycogen phosphorylase, brain form (EC 2.4.1.1)	7097.39	3664.4	0	0	0	0	21741.08	13848.1	9244.52	0	0	0	3829.01	0	0	3170.64	10435.27	0	1132.01	0	28521.99	0	0	0	0	17662.72	0	7449.38	6458.22	0	0	6661.67	12016.51	35918.14	1804.5	7854.42	0	0	0	21758.45	0	0	0	0	13678.47
P14550	11	40.308	AKR1A1	Aldo-keto reductase family 1 member A1 (EC 1.1.1.2) (EC 1.1.1.372) (EC 1.1.1.54) (Alcohol dehydrogenase [NADP(+)]) (Aldehyde reductase) (Glucuronate reductase) (EC 1.1.1.19) (Glucuronolactone reductase) (EC 1.1.1.20) (S-nitroso-CoA reductase) (ScorR) (EC 1.6.-.-)	4325.91	0	0	6357.62	0	0	62118.05	29329.14	0	0	0	2661.12	12119.16	0	0	8393.36	0	0	0	0	86090.92	0	0	0	0	0	0	0	0	0	0	0	0	0	0	0	0	0	0	0	0	0	0	0	3242.67
P17844	11	23.941	DDX5	Probable ATP-dependent RNA helicase DDX5 (EC 3.6.4.13) (DEAD box protein 5) (RNA helicase p68)	3589.45	0	0	0	0	0	0	0	6391.73	0	0	0	2886.14	0	0	0	0	0	0	0	0	0	0	0	0	0	0	0	0	0	0	0	0	0	0	0	0	0	0	0	0	0	0	0	0
P26038	11	19.064	MSN	Moesin (Membrane-organizing extension spike protein)	0	0	0	20370.69	0	0	9007.16	0	10908.4	0	5700.79	0	36721.75	3678.77	4349.94	26509.57	0	0	0	0	11425.58	0	0	0	0	0	0	0	0	13290.7	0	0	0	0	0	0	0	0	0	0	0	0	32530.43	13138.38	0
P26599	11	30.341	PTBP1	Polypyrimidine tract-binding protein 1 (PTB) (57 kDa RNA-binding protein PPTB-1) (Heterogeneous nuclear ribonucleoprotein I) (hnRNP I)	50943.1	0	4689.83	30400.52	12054.8	0	0	0	39620.66	0	4981.13	7881.22	26098.15	0	0	11898.38	5216.09	11118.14	8138.12	0	20554.7	0	1409.02	0	0	0	0	6366.38	987.006	14826.11	0	19208.61	0	8263.42	0	4954.33	0	0	0	0	11672.72	13116.18	13249.38	9062.19	0
P26641	11	21.739	EEF1G	Elongation factor 1-gamma (EF-1-gamma) (eEF-1B gamma)	40115.44	5263.3	11452.16	27708.51	11006.02	22344.42	22365.32	20904.97	26011.41	12870.97	24844.96	23054.74	24962.41	5640.76	6543.21	23700.65	25248.88	27800.83	5494.89	0	37758.65	9571.85	0	0	7771.33	8437.48	11439.77	10930.27	8528.77	35326.61	17082.04	24287.9	13935.07	14112.16	3297.84	13520.89	0	0	0	21885.55	11369.1	32935.22	21390.38	26479.45	20333.28
P28331	11	24.759	NDUFS1	NADH-ubiquinone oxidoreductase 75 kDa subunit, mitochondrial (EC 7.1.1.2) (Complex I-75kD) (CI-75kD)	0	0	0	0	0	0	0	0	0	0	0	0	0	0	0	0	0	0	0	1517.71	2235.3	0	488.822	3100.93	0	0	0	0	0	0	0	0	0	2582.23	0	0	0	1394.01	0	0	0	0	0	0	0
P48735	11	24.558	IDH2	Isocitrate dehydrogenase [NADP], mitochondrial (IDH) (EC 1.1.1.42) (ICD-M) (IDP) (NADP(+)-specific ICDH) (Oxalosuccinate decarboxylase)	0	3713.52	7920.35	8567.72	10498	31659.35	0	0	0	0	0	0	18841.74	0	0	0	16224.8	0	0	32552.19	30306.953	0	10158.988	10661.64	0	24464.1	0	14996.31	10079.24	2653.8	0	0	0	38231.183	0	15255.4	2058.85	35340.286	5056.11	41243.69	0	0	0	0	0
P62906	11	32.258	RPL10A	Large ribosomal subunit protein uL1 (60S ribosomal protein L10a) (CSA-19) (Neural precursor cell expressed developmentally down-regulated protein 6) (NEDD-6)	18664.52	0	0	9804.2	0	0	10168.73	0	9056.39	0	4994.31	3316.67	6822.42	0	0	10362.86	0	14332.75	0	0	0	0	0	0	0	0	0	0	3547.1	8488.07	0	0	0	3141.63	0	0	0	0	0	3795.94	0	5492.02	4577.26	3623.41	0
Q02878	11	41.667	RPL6	Large ribosomal subunit protein eL6 (60S ribosomal protein L6) (Neoplasm-related protein C140) (Tax-responsive enhancer element-binding protein 107) (TaxREB107)	27178.16	0	0	23864.32	0	2218.36	7698.53	0	25097.04	0	4368.9	0	7939.48	3565.81	0	21043.65	3867.24	14208.34	0	0	13032.08	0	0	0	0	0	4289.91	5157.28	1183.76	8380.31	0	9139.76	0	8156.88	0	2930.64	0	0	0	10767.94	4749.77	20085.4	5442.83	0	0
Q05682	11	18.159	CALD1	Caldesmon (CDM)	13089.14	0	1902.91	34827	0	0	14505.77	1452.74	4338.66	865.48	27637.26	0	22846.5	0	1681.49	28304.3	0	19717.01	0	0	3465.21	0	0	0	0	0	0	0	0	17713.31	0	8872.63	0	0	0	0	0	0	0	0	0	9003.7	27662.8	26863.69	0
Q8N1N4	11	18.462	KRT78	Keratin, type II cytoskeletal 78 (Cytokeratin-78) (CK-78) (Keratin-5b) (Keratin-78) (K78) (Type-II keratin Kb40)	65768.89	43562.49	54910.01	714569.33	627654.6	33523.84	40849.53	40153.49	27771.63	48207.06	39771.09	619695.4	39907.3	47068.58	40262.53	37580.5	29476.27	55134.91	30082.25	20744.68	34014.75	25353.32	45919.73	36822.21	47444.58	532414.06	38295.59	554036.35	44066	18022.58	33497.39	50716.58	37462.41	34863.42	39007.75	35894.31	12269.69	418644.86	32767.6	36023.39	758882.37	64047.69	31971.37	30006.67	43864.1
Q99536	11	40.967	VAT1	Synaptic vesicle membrane protein VAT-1 homolog (EC 1.-.-.-)	13975.25	7132.43	10452.51	22224.2	0	0	15718.14	0	15874.3	0	24982.43	14666.3	20769.24	13824.49	15917.87	12143.4	0	12914.4	0	0	20151.44	0	2455.24	0	0	0	0	11082.9	0	21449.06	0	11593.4	10436.5	9397.44	0	2331.06	0	1917.62	0	0	0	0	18442.83	24691.94	17913.88
O60701	10	27.935	UGDH	UDP-glucose 6-dehydrogenase (UDP-Glc dehydrogenase) (UDP-GlcDH) (UDPGDH) (EC 1.1.1.22)	0	0	0	0	0	0	0	0	4214.32	0	3272.45	0	0	0	0	0	0	0	0	0	0	0	652.92	0	0	0	0	0	0	5319.93	0	0	0	0	0	0	0	0	0	0	0	0	0	0	3379.84
O75083	10	24.587	WDR1	WD repeat-containing protein 1 (Actin-interacting protein 1) (AIP1) (NORI-1)	2010.09	0	0	7313.12	0	0	10120.74	0	0	0	11404.51	0	13455	0	0	7239.82	5428.13	0	0	0	15004.32	0	0	0	0	0	2636.04	6414.94	0	8659.27	3167.91	0	0	0	0	0	0	0	0	0	0	0	5579.81	0	11785.17
O75874	10	29.71	IDH1	Isocitrate dehydrogenase [NADP] cytoplasmic (IDH) (IDH1) (EC 1.1.1.42) (Cytosolic NADP-isocitrate dehydrogenase) (IDPc) (NADP(+)-specific ICDH) (Oxalosuccinate decarboxylase)	21163.37	17484.41	4396.33	10278.9	15609.95	17723.8	13377.61	4213.46	9875.47	13470.33	15551.41	0	11180.28	0	0	11777.99	13935.35	16721.49	6239.58	14725.2	18843.75	0	3424.61	8182.03	0	10399.9	0	12757.7	12508.02	20325.31	7291.95	0	13276.84	19574.16	0	10027.27	0	8645.97	3986.54	11378.3	6102.16	8259.9	9098.58	6207.17	10907.11
P00491	10	48.097	PNP	Purine nucleoside phosphorylase (PNP) (EC 2.4.2.1) (Inosine phosphorylase) (Inosine-guanosine phosphorylase)	37901.38	3325.46	0	1153.8	0	0	3264.15	0	0	0	0	0	0	0	0	0	0	0	0	0	0	0	11954.253	0	0	0	0	0	0	66850.53	0	8502.73	0	0	0	0	0	0	0	0	0	5561.53	0	0	0
P02768	10	16.092	ALB	Albumin	671531.35	395835.11	441239.3	395606.37	429747.18	424677.9	374248.82	342849.91	686691.9	431253.64	418769.32	453781.28	481751	401238.23	456894.49	437334.8	434789.5	522062.28	402054.54	305076.67	373863.142	393523.7	98528.03	318397.69	380253.55	394108.5	364148.74	365150.35	356997.25	492341.1	393153.74	472764.25	399634.26	367624.43	358216.14	365385.52	273821.8	317347.22	308654.67	390496.59	502473.42	645218.07	395153.92	468474.5	390115.89
P07339	10	23.301	CTSD	Cathepsin D (EC 3.4.23.5) [Cleaved into: Cathepsin D light chain; Cathepsin D heavy chain]	33555.75	320674.06	20098.17	24912.4	23130.19	26713.35	11979.25	18953.25	26994.25	15400.05	14771.53	32412.82	29038.03	22162.9	17712.13	19821.93	19324.12	46481.2	10301.9	14609.64	126273.17	12395.59	19867.37	6680.98	14119.79	21579.22	16696.93	13926.33	19348.38	20909.65	14284.45	38634.45	12209.87	8770.48	8365.92	11311.55	4611.52	13566.45	7280.96	19723.72	27180.08	28559.33	22833.01	17756.94	16145.38
P07954	10	31.176	FH	Fumarate hydratase, mitochondrial (Fumarase) (HsFH) (EC 4.2.1.2)	7419.16	0	0	0	0	19471.13	0	3670.2	0	0	0	0	0	0	0	0	5260.95	0	0	9707.68	6713.4	0	2640.432	8791.79	3852.51	9783.98	4701.9	5487.88	0	5221.13	14695.14	0	10146.44	9014.29	0	14348.65	0	0	0	11190.8	0	0	0	0	9711.7
P12277	10	34.908	CKB	Creatine kinase B-type (EC 2.7.3.2) (Brain creatine kinase) (B-CK) (Creatine kinase B chain) (Creatine phosphokinase B-type) (CPK-B)	16502.38	12739.5	0	14699.41	19699.1	41579.01	21334.64	6442.83	7666.95	3734.7	0	0	1660.74	0	0	18273.31	31652.03	9931.96	0	0	69987.48	0	0	0	23178.32	30649.92	8561.99	18167.03	8619.46	87836.09	6376.35	9941.24	0	12370.72	0	22610.93	0	0	0	5627.17	0	0	0	10287.11	41588.02
P15311	10	19.795	EZR	Ezrin (Cytovillin) (Villin-2) (p81)	228407.62	4592.73	15597.65	46460.18	19567.41	0	55356.46	11231.98	160096.96	29725.85	26842.25	18578.42	44502.81	12459.35	8530.37	26507.2	48187.11	239869.23	0	0	38946.05	0	0	0	6809.67	0	10108.28	14055.04	22038.4	147351.14	29046.82	209659.89	28059.52	19156.51	9022.37	44488.4	0	0	0	24804.05	0	122675.4	30016.82	70952.45	100276.21
P18124	10	32.258	RPL7	Large ribosomal subunit protein uL30 (60S ribosomal protein L7)	44342.31	8655.06	13065.52	31116.09	4764.84	26198.84	21681.53	8934.81	36646.12	0	29146.11	0	25669.39	5443.9	6393.61	22151.1	13798.53	29140.2	6572.73	0	24313.31	0	0	0	13773.08	0	0	13529.97	19330.39	25370.1	16927.09	19261.67	16500.46	8953.44	8701.95	16798.38	0	3727.8	0	4075.71	24975.97	48872.75	19789.57	4024.9	15090.82
P30153	10	21.732	PPP2R1A	Serine/threonine-protein phosphatase 2A 65 kDa regulatory subunit A alpha isoform (Medium tumor antigen-associated 61 kDa protein) (PP2A subunit A isoform PR65-alpha) (PP2A subunit A isoform R1-alpha)	0	0	0	8513.25	0	3689.6	1832.01	0	0	0	0	0	0	0	0	0	10845.5	2202.78	0	0	8785.35	0	0	0	0	0	5588.56	2538.34	0	0	0	0	0	2826.59	0	0	0	0	0	0	0	0	0	0	0
P39023	10	29.032	RPL3	Large ribosomal subunit protein uL3 (60S ribosomal protein L3) (HIV-1 TAR RNA-binding protein B) (TARBP-B)	0	0	0	0	0	0	0	0	0	0	0	0	0	0	0	0	0	0	0	0	0	0	0	0	0	0	0	0	0	0	0	0	0	0	0	0	0	0	0	0	0	0	0	0	0
P39656	10	33.772	DDOST	Dolichyl-diphosphooligosaccharide--protein glycosyltransferase 48 kDa subunit (DDOST 48 kDa subunit) (Oligosaccharyl transferase 48 kDa subunit)	0	0	0	12777.61	0	0	0	0	0	0	0	0	4051.88	0	0	0	0	0	0	0	0	0	0	0	0	0	0	0	0	0	0	0	0	0	0	0	0	0	0	0	0	0	0	0	0
P40926	10	39.941	MDH2	Malate dehydrogenase, mitochondrial (EC 1.1.1.37)	59846.07	35558.39	5785.92	32672.25	60320.97	107277.93	15185.75	18008.49	23935.46	10523.78	13211	6168.15	27786.06	4621.04	5416.65	12829.72	96576.78	53843.42	52931.34	95959.54	91251.32	13514.67	19723.722	78058.11	36637.89	96281.36	47009.94	97417.78	68609.98	54921.86	85480.97	8539.78	70668	99831.44	20518.19	81731	37348.11	32035.47	55071.22	100434.22	8939.27	48559.58	9446.02	19705.99	59721.19
P49419	10	23.933	ALDH7A1	Alpha-aminoadipic semialdehyde dehydrogenase (Alpha-AASA dehydrogenase) (EC 1.2.1.31) (Aldehyde dehydrogenase family 7 member A1) (EC 1.2.1.3) (Antiquitin-1) (Betaine aldehyde dehydrogenase) (EC 1.2.1.8) (Delta1-piperideine-6-carboxylate dehydrogenase) (P6c dehydrogenase)	0	4499.43	0	0	2590.72	0	3372.59	0	0	0	0	0	0	0	0	3946.29	4463.04	0	0	0	5698.02	0	2471.606	0	0	4048.24	4364.53	4516.65	4565.97	0	0	0	0	3703	0	4948.2	0	0	0	3064.74	0	0	0	0	0
P55786	10	13.493	NPEPPS	Puromycin-sensitive aminopeptidase (PSA) (EC 3.4.11.14) (Cytosol alanyl aminopeptidase) (AAP-S)	4728.15	0	0	0	1633.36	2059.34	6651.83	0	0	3657.22	4859.96	0	8162.27	0	3794.99	0	11575.95	0	0	0	6536.29	0	2450.528	0	0	4028.2	0	12099.82	1710.57	0	0	5658.97	0	7694.82	0	2757.13	0	0	0	7518.82	0	0	1899.83	0	11706.29
Q01813	10	16.837	PFKP	ATP-dependent 6-phosphofructokinase, platelet type (ATP-PFK) (PFK-P) (EC 2.7.1.11) (6-phosphofructokinase type C) (Phosphofructo-1-kinase isozyme C) (PFK-C) (Phosphohexokinase)	0	0	0	0	0	18929.34	4239.82	0	0	0	0	0	0	0	0	0	39102.49	0	0	0	30413.38	0	0	0	0	11566	5588.5	22321.49	24728.62	0	8914.74	0	5294.44	31451.51	0	11481.97	0	3410.08	0	16916.59	0	0	2967.19	0	14879.53
Q07960	10	33.713	ARHGAP1	Rho GTPase-activating protein 1 (CDC42 GTPase-activating protein) (GTPase-activating protein rhoGAP) (Rho-related small GTPase protein activator) (Rho-type GTPase-activating protein 1) (p50-RhoGAP)	0	0	0	0	0	2661.25	0	0	0	0	0	0	3065.41	0	0	0	8285.5	0	0	0	3019.95	0	0	0	0	0	0	0	0	0	0	0	0	0	0	0	0	1230.67	0	0	0	4366.88	2668.99	0	0
Q12905	10	34.872	ILF2	Interleukin enhancer-binding factor 2 (Nuclear factor of activated T-cells 45 kDa)	11177.83	2478.13	0	5420.54	0	0	0	0	7165.11	0	0	5350.49	1932.55	0	0	4232.9	0	6602.22	0	0	5608.3	0	0	0	0	0	0	1456.13	2683.68	2991.14	0	2412.32	0	1386.32	0	0	0	0	0	0	0	5096.52	0	0	0
Q15233	10	27.813	NONO	Non-POU domain-containing octamer-binding protein (NonO protein) (54 kDa nuclear RNA- and DNA-binding protein) (p54(nrb)) (p54nrb) (55 kDa nuclear protein) (NMT55) (DNA-binding p52/p100 complex, 52 kDa subunit)	0	0	0	0	0	0	0	0	0	0	0	3855.96	0	0	0	0	6039.55	4672.58	0	0	0	0	0	0	0	0	0	0	0	0	0	0	0	5338.17	0	0	0	0	0	0	0	0	0	0	0
Q6UWP8	10	31.864	SBSN	Suprabasin	0	23251.2	0	0	0	0	0	0	0	0	0	0	0	0	0	0	0	1408.48	0	0	25346.65	0	5072.18	0	0	0	0	0	1006.33	0	0	0	0	0	0	0	0	0	0	0	0	0	0	0	0
Q99873	10	27.224	PRMT1	Protein arginine N-methyltransferase 1 (EC 2.1.1.319) (Histone-arginine N-methyltransferase PRMT1) (Interferon receptor 1-bound protein 4)	0	0	0	0	0	0	0	0	0	0	0	0	0	0	0	1138.23	0	6054.28	0	0	0	0	0	0	0	0	0	0	0	5794.35	0	0	0	0	0	0	0	0	0	0	0	0	0	0	0
Q99959	10	14.188	PKP2	Plakophilin-2	0	0	0	0	6211.94	0	0	0	0	0	0	0	0	0	0	0	5096.51	0	0	0	19763.25	0	909.649	7903.36	0	0	0	2509.45	0	6675.13	0	0	7008.48	3427.27	0	0	0	0	0	743.934	0	0	0	0	0
Q9Y6M1	10	23.038	IGF2BP2	Insulin-like growth factor 2 mRNA-binding protein 2 (IGF2 mRNA-binding protein 2) (IMP-2) (Hepatocellular carcinoma autoantigen p62) (IGF-II mRNA-binding protein 2) (VICKZ family member 2)	3024.42	0	0	0	0	2759.69	0	0	0	0	0	0	0	0	0	0	0	2351.72	0	0	0	0	0	0	0	0	0	0	0	0	0	0	0	0	0	0	0	0	0	2012.44	0	0	0	0	0
O43852	9	34.286	CALU	Calumenin (Crocalbin) (IEF SSP 9302)	14908.84	0	0	34231.3	0	7283.38	0	0	0	6038.06	0	17126.33	41013.77	22917.92	4070.76	24257.88	3120.67	0	0	0	23908.49	0	0	0	0	0	0	0	0	15232.02	0	0	0	0	0	0	0	0	0	0	31312.56	5754.08	23907.58	19403.95	0
O60506	9	19.904	SYNCRIP	Heterogeneous nuclear ribonucleoprotein Q (hnRNP Q) (Glycine- and tyrosine-rich RNA-binding protein) (GRY-RBP) (NS1-associated protein 1) (Synaptotagmin-binding, cytoplasmic RNA-interacting protein)	4873.1	0	0	3488.81	0	0	0	0	0	0	0	0	0	0	0	0	0	0	0	0	0	0	0	0	0	0	0	0	0	5561.53	0	0	0	0	0	0	0	0	0	0	0	5827.48	0	0	2722.82
O95831	9	22.349	AIFM1	Apoptosis-inducing factor 1, mitochondrial (EC 1.6.99.-) (Programmed cell death protein 8)	0	0	0	0	0	0	0	0	0	0	0	0	0	0	0	0	5171.25	0	0	0	5654.65	0	1228.48	3835.56	0	0	0	0	0	1620.72	0	0	0	0	0	0	0	0	0	0	0	0	0	1142.63	0
P04083	9	39.306	ANXA1	Annexin A1 (Annexin I) (Annexin-1) (Calpactin II) (Calpactin-2) (Chromobindin-9) (Lipocortin I) (Phospholipase A2 inhibitory protein) (p35) [Cleaved into: Annexin Ac2-26]	32526.49	0	5392.27	14056.25	0	0	18275.96	0	18991.73	0	10459.89	8283.04	13142.28	9003.36	8543.75	7178.74	0	17214.67	0	0	2642.8	0	1281.242	0	0	0	0	0	0	23941.39	0	7980.96	0	0	0	0	0	0	0	0	2959.71	24491.56	3097.87	20093.79	0
P06396	9	17.647	GSN	Gelsolin (AGEL) (Actin-depolymerizing factor) (ADF) (Brevin)	0	0	0	3765.38	0	0	0	2406.44	0	0	0	0	3983.49	0	0	2457.84	0	2536.55	0	0	37991.1	0	0	0	0	6560.83	2462.88	4302.85	3003.35	0	0	0	0	2293.68	0	7455.78	0	0	0	0	0	4019.49	4680.58	0	8495.42
P06748	9	28.912	NPM1	Nucleophosmin (NPM) (Nucleolar phosphoprotein B23) (Nucleolar protein NO38) (Numatrin)	20740.72	2399.61	7356.89	13564.09	8890.3	4893.25	6898	5435.9	35152.28	0	14642.97	12072.05	20735.69	8528.89	11467.94	9759.51	8113.18	21005.46	0	0	24965.51	0	0	0	6357.53	6019.39	5054.16	8014.74	12691.7	38973.78	11426.11	21341.24	15749.33	8098.36	0	16430.17	0	0	0	5356.96	14711.18	17117.38	15920.41	10884.07	0
P08865	9	34.576	RPSA	Small ribosomal subunit protein uS2 (37 kDa laminin receptor precursor) (37LRP) (37/67 kDa laminin receptor) (LRP/LR) (40S ribosomal protein SA) (67 kDa laminin receptor) (67LR) (Colon carcinoma laminin-binding protein) (Laminin receptor 1) (LamR) (Laminin-binding protein precursor p40) (LBP/p40) (Multidrug resistance-associated protein MGr1-Ag) (NEM/1CHD4)	47508.44	2345.54	3373.49	33889.75	19933.01	10231.14	16432.46	13765.535	21133.98	8742.39	29967.41	5826.35	15594.98	5008.31	14532.05	18911.7	13013.41	12805.59	0	0	25717.17	0	787.739	0	3412.43	0	3274.89	17446.15	6823.4	29204.54	28178.49	25381.23	9090.44	3028.1	0	4984.78	0	0	0	5954.67	23346.89	33939.14	26033.73	26929.06	19267.59
P11177	9	28.691	PDHB	Pyruvate dehydrogenase E1 component subunit beta, mitochondrial (PDHE1-B) (EC 1.2.4.1)	0	0	0	0	0	7027.33	0	0	0	0	0	0	2297.53	0	0	0	0	0	2957.31	1579.8	6468.9	0	2332.13	0	0	5477.88	0	6543.13	0	4912.49	2558.59	0	0	5688.56	0	4360.888	0	4314.04	3435.57	0	0	0	0	0	0
P16615	9	10.269	ATP2A2	Sarcoplasmic/endoplasmic reticulum calcium ATPase 2 (SERCA2) (SR Ca(2+)-ATPase 2) (EC 7.2.2.10) (Calcium pump 2) (Calcium-transporting ATPase sarcoplasmic reticulum type, slow twitch skeletal muscle isoform) (Endoplasmic reticulum class 1/2 Ca(2+) ATPase)	0	67887.37	0	7733.66	71426.01	267883.44	0	0	0	0	0	0	4589.47	0	0	0	80177.69	0	10667.58	16292.3	141028.2	0	16403.457	33001.52	0	49705.15	24924.52	28034.55	24942.36	2289.14	8803.66	0	11302.78	14809.61	0	0	8228.29	15423.73	16413.99	22264.01	0	8033.42	0	0	40773.29
P17174	9	26.634	GOT1	Aspartate aminotransferase, cytoplasmic (cAspAT) (EC 2.6.1.1) (EC 2.6.1.3) (Cysteine aminotransferase, cytoplasmic) (Cysteine transaminase, cytoplasmic) (cCAT) (Glutamate oxaloacetate transaminase 1) (Transaminase A)	0	11339.46	0	0	0	27909.68	3130.3	0	0	0	0	0	0	0	0	0	14500.53	0	0	0	14694.08	9689.49	0	0	8286.76	21728.05	13989.14	22956.56	13691.61	0	16667.85	0	7766.87	12445.91	0	17680.84	0	0	0	20524.82	0	0	0	0	17201.7
P27824	9	15.372	CANX	Calnexin (IP90) (Major histocompatibility complex class I antigen-binding protein p88) (p90)	11107.81	0	64949.3	9275.57	32867.9	0	0	0	0	63249.9	0	45608.8	31545.37	0	0	41864.4	42718.5	51849	0	31366.2	42352.77	0	0	48235.9	0	42814.4	43955.7	40634.6	59122.9	75834.2	47074.6	50145.3	0	0	27284.9	0	37868	29905.1	45792.1	0	0	0	0	0	43821.72
P28066	9	44.398	PSMA5	Proteasome subunit alpha type-5 (Macropain zeta chain) (Multicatalytic endopeptidase complex zeta chain) (Proteasome subunit alpha-5) (alpha-5) (Proteasome zeta chain)	0	16126.36	6005.95	6832.7	0	6779.97	0	0	0	2323.63	0	2615.28	3927.69	0	0	0	0	0	0	0	14382.27	0	2995.026	0	0	0	4743.7	0	0	0	0	0	0	4514.76	0	0	0	0	0	0	3997.86	0	0	6769.99	0
P28074	9	41.825	PSMB5	Proteasome subunit beta type-5 (EC 3.4.25.1) (Macropain epsilon chain) (Multicatalytic endopeptidase complex epsilon chain) (Proteasome chain 6) (Proteasome epsilon chain) (Proteasome subunit MB1) (Proteasome subunit X) (Proteasome subunit beta-5) (beta-5)	0	0	0	0	0	0	0	0	0	0	0	0	0	0	0	0	0	0	0	0	0	0	0	0	0	0	0	0	0	0	0	0	0	0	0	0	0	0	0	0	0	0	0	0	0
P29692	9	43.06	EEF1D	Elongation factor 1-delta (EF-1-delta) (Antigen NY-CO-4)	18113.51	4153.17	0	13905.64	0	8815.47	6448.88	0	8688.07	0	6941.82	3714.99	16430.41	0	4446.31	4415.38	9497.06	5794.05	0	0	8720.16	0	0	0	8422.44	0	3785.4	6750.85	0	16000.64	4554.98	5609.63	0	3565.68	0	5693.81	0	0	0	0	5207.17	11457.9	11892.61	9981.69	4275.24
P29966	9	42.47	MARCKS	Myristoylated alanine-rich C-kinase substrate (MARCKS) (Protein kinase C substrate, 80 kDa protein, light chain) (80K-L protein) (PKCSL)	2363	0	0	13444.69	0	0	0	0	5357.78	0	11251.42	8335.82	21112.63	0	1615.03	11269.84	0	2873.66	0	0	2639.466	0	0	0	0	0	0	0	0	18505.5	0	4598.69	0	0	0	0	0	0	0	0	2316.43	12718.92	8638.12	3994.05	0
P42765	9	35.013	ACAA2	3-ketoacyl-CoA thiolase, mitochondrial (EC 2.3.1.16) (Acetyl-CoA acetyltransferase) (EC 2.3.1.9) (Acetyl-CoA acyltransferase) (Acyl-CoA hydrolase, mitochondrial) (EC 3.1.2.-, EC 3.1.2.1, EC 3.1.2.2) (Beta-ketothiolase) (Mitochondrial 3-oxoacyl-CoA thiolase) (T1)	7527.14	0	0	0	0	2479.56	0	0	0	0	0	0	0	0	0	0	2345.33	0	0	1502.73	0	0	0	2540.6	0	0	0	0	0	0	3861.53	0	0	4695.98	0	0	0	0	0	0	0	0	0	0	0
P50453	9	29.787	SERPINB9	Serpin B9 (Cytoplasmic antiproteinase 3) (CAP-3) (CAP3) (Peptidase inhibitor 9) (PI-9)	0	0	0	4977.78	0	0	6823.53	0	0	0	0	20302.12	22138.89	11446.16	9892.94	0	0	9344.21	0	0	0	0	0	0	0	0	0	0	0	13169	0	40023.7	0	0	0	0	0	0	0	0	12395.4	17766.15	6217.06	0	0
P60174	9	42.57	TPI1	Triosephosphate isomerase (TIM) (EC 5.3.1.1) (Methylglyoxal synthase) (EC 4.2.3.3) (Triose-phosphate isomerase)	0	17349.47	0	3571.18	12708.85	4418.82	7729.14	0	0	9735.78	0	12554.91	10466.69	19352.26	8566.93	4633.57	27363.07	6062.32	0	0	18060.52	25915.55	3224.21	1605.64	11412.8	5369.04	10024.67	37494.02	29817.41	4500.48	25586	0	11235.87	19207.36	24385.45	45124.38	0	0	0	32990.59	13488.23	2672.68	0	9477.24	53731.043
P62249	9	52.055	RPS16	Small ribosomal subunit protein uS9 (40S ribosomal protein S16)	40133.8	3502.29	4952.17	21384.3	9434.71	5394.39	1785.66	1948.77	28922.2	1512.05	8478.79	12026.12	34253.3	5737.56	8756.35	18669.21	21291.76	20450.37	3645.2	0	18008.56	1730.83	0	0	0	4526.7	0	8679.08	9869.86	29636.71	17223.33	3328.78	0	8944.31	0	3901.35	0	0	0	9308.68	20721.37	30989.95	16766.69	0	9437.58
P62424	9	25.188	RPL7A	Large ribosomal subunit protein eL8 (60S ribosomal protein L7a) (PLA-X polypeptide) (Surfeit locus protein 3)	38855.16	0	2987.53	36113.61	3087.68	5304.08	18432.68	0	44188.8	1704.01	13290.75	4927.48	26173.93	0	2289.61	34708.6	5349.93	46165.67	2142.18	0	22585.38	0	0	0	2049.85	0	0	4363.1	8131.84	18258.11	10981.73	18936.98	4740.44	7681.9	0	3320.12	0	0	0	13788.32	4614.84	37961.76	3978.86	4244.52	15322.27
P62805	9	51.456	H4C1	Histone H4	694112.99	401491.03	489059.77	542855.69	534588.45	510910.51	64810.16	55640.22	711341.72	65041.53	81718.3	108023.3	513185.72	84675.6	73709.3	91237.44	463515.62	152655.67	392107.5	59742.2	529856.72	175927.6	23355.8	121485.17	95057.7	97825.03	107354.75	448756.1	466359.54	764212.22	307946.23	113412.5	206411.23	394262.51	89909.38	103915.3	29394	31907.71	23863.7	429403.86	569393.49	743268.53	468762.99	95077.5	76087
P62937	9	32.121	PPIA	Peptidyl-prolyl cis-trans isomerase A (PPIase A) (EC 5.2.1.8) (Cyclophilin A) (Cyclosporin A-binding protein) (Rotamase A) [Cleaved into: Peptidyl-prolyl cis-trans isomerase A, N-terminally processed]	91831.08	29268.5	34267.64	87322.54	42635.2	56123.3	101533.81	47502.69	82687.2	44475.7	65990.36	57064.17	74329.5	30659.44	47712.81	73326.03	57309.41	77278.1	0	1977.92	89630.02	34289.86	2634.553	15983.84	16018.84	34634.9	48185.9	44115.6	42206.8	97702.9	44660.9	63283.8	53639.21	39792.54	18900.33	38563.2	0	1991.43	0	36579.9	53411.4	88383.8	52638.6	69765.2	56538.15
Q01995	9	45.274	TAGLN	Transgelin (22 kDa actin-binding protein) (Protein WS3-10) (Smooth muscle protein 22-alpha) (SM22-alpha)	9041.7	0	5604.52	130582.84	0	0	51502.76	2557.04	0	0	202913.7	0	80697.96	18639.02	0	161671.2	48028.68	0	0	0	113321.23	0	0	0	14008.24	0	6412.48	0	0	21859.65	0	16685.05	47991.7	0	0	0	0	0	0	2845.41	0	0	180993.8	73670.06	21353.53
Q02978	9	39.809	SLC25A11	Mitochondrial 2-oxoglutarate/malate carrier protein (OGCP) (alpha-oxoglutarate carrier) (Solute carrier family 25 member 11) (SLC25A11)	0	7134.82	0	0	3683.25	21732.95	0	0	0	0	0	0	0	0	0	0	25298.61	0	0	8215.68	18050.4	0	2357.344	8484.06	0	17608.34	0	10516.14	0	0	0	0	0	2009.59	0	0	0	8017.25	0	2689.61	1630.98	0	0	0	0
Q06323	9	38.554	PSME1	Proteasome activator complex subunit 1 (11S regulator complex subunit alpha) (REG-alpha) (Activator of multicatalytic protease subunit 1) (Interferon gamma up-regulated I-5111 protein) (IGUP I-5111) (Proteasome activator 28 subunit alpha) (PA28a) (PA28alpha)	0	8910.5	0	11331.4	10987.8	13366.8	6844.54	12661.1	15685	0	13318.6	8078.53	8914.9	0	0	7469.93	15177.2	19552.7	0	0	13863.8	0	0	0	0	11586.05	0	8837.89	11120.49	3025.81	9022.42	7623.36	11206	10029.7	0	18292.6	0	0	0	7270.84	8186.66	11674.2	7099.55	8780.72	11222.3
Q08554	9	13.199	DSC1	Desmocollin-1 (Cadherin family member 1) (Desmosomal glycoprotein 2/3) (DG2/DG3)	68365.37	122167.38	58677.05	52253.87	35191.85	34072.83	35842.7	41969.35	69213.2	48725.64	52988.82	62897.19	61836.93	53806.31	56096.83	51237.8	45893.51	79278.02	30702.38	33249.94	113769.98	40538.51	70986.828	38729.75	46003.62	44776.86	36453.59	48306.3	49674.66	54485.46	23592.81	43689.12	49913.86	40405.23	37150.37	60102.59	26306.81	26559.99	34374.17	31210	53883.99	58566.76	43555.33	45986.15	36471.14
Q13423	9	12.431	NNT	NAD(P) transhydrogenase, mitochondrial (EC 7.1.1.1) (Nicotinamide nucleotide transhydrogenase) (Pyridine nucleotide transhydrogenase)	0	0	0	0	0	0	0	0	0	0	0	0	0	0	0	0	3501.95	0	0	3185.24	3691.04	0	817.038	3246.11	0	6460.59	0	0	0	0	0	0	0	4955.55	0	0	0	1277.66	0	3150.59	0	0	0	0	0
Q15084	9	24.773	PDIA6	Protein disulfide-isomerase A6 (EC 5.3.4.1) (Endoplasmic reticulum protein 5) (ER protein 5) (ERp5) (Protein disulfide isomerase P5) (Thioredoxin domain-containing protein 7)	5502.36	0	3994.98	18511.59	0	7101.75	1942.26	1883.83	12967.33	1926.28	8314.1	14564.01	36165.95	5240.64	3555.73	8999.06	8202.22	15248.11	2849.03	0	5906.96	0	0	1692.75	1540.41	0	0	0	2786.44	9792.81	2400.39	0	2703	0	0	0	0	0	0	1411.57	39131.45	8702.92	19135.55	4941.11	5326.86
Q15118	9	31.651	PDK1	[Pyruvate dehydrogenase (acetyl-transferring)] kinase isozyme 1, mitochondrial (EC 2.7.11.2) (Pyruvate dehydrogenase kinase isoform 1) (PDH kinase 1)	0	0	0	0	2426.29	5000.72	0	0	0	0	0	0	0	0	0	0	8820.55	0	3631.67	7592.79	3122.56	0	1041.52	4776.29	0	5655.54	0	8356.17	0	0	0	0	0	3362.48	0	2900.16	0	3763.62	3831.47	9807.86	0	0	0	0	1648.55
Q16181	9	30.435	SEPTIN7	Septin-7 (CDC10 protein homolog)	0	0	0	10267.31	0	2956.53	0	0	0	0	0	0	9729.67	3501.3	0	11923.26	0	0	0	0	5011.04	0	0	0	0	0	0	0	0	4137.74	0	0	0	2128.15	0	0	0	0	0	0	0	0	0	2196.03	0
Q16658	9	21.298	FSCN1	Fascin (55 kDa actin-bundling protein) (Singed-like protein) (p55)	12522.48	0	0	12400.99	0	3718.63	7319.41	0	7162.75	2700.79	0	3334.32	12073.55	3449.63	8703.17	14572.38	3702.89	8614.24	0	0	3654.81	0	0	0	4729.68	2801.96	2716.63	0	0	7013.91	3773.9	6936.97	0	2096.41	0	0	0	0	0	1936.14	6324.12	6482.55	8292.52	10986.97	9201.33
Q5SSJ5	9	18.445	HP1BP3	Heterochromatin protein 1-binding protein 3 (Protein HP1-BP74)	9165.86	0	0	6872.14	0	0	0	0	0	0	0	0	0	0	0	0	0	0	0	0	0	0	0	0	0	0	0	0	0	0	0	0	0	0	0	0	0	0	0	0	0	0	0	0	3590.52
Q7Z794	9	17.474	KRT77	Keratin, type II cytoskeletal 1b (Cytokeratin-1B) (CK-1B) (Keratin-77) (K77) (Type-II keratin Kb39)	0	8674.73	0	0	3811.19	0	0	0	0	3051.06	0	0	0	0	0	0	0	8493.03	0	3743.95	0	0	0	0	2242.77	0	0	2381.8	0	0	0	0	2453.87	0	1179.14	0	0	0	0	0	0	0	0	0	0
Q99714	9	51.724	HSD17B10	3-hydroxyacyl-CoA dehydrogenase type-2 (EC 1.1.1.35) (17-beta-estradiol 17-dehydrogenase) (EC 1.1.1.62) (2-methyl-3-hydroxybutyryl-CoA dehydrogenase) (MHBD) (3-alpha-(17-beta)-hydroxysteroid dehydrogenase (NAD(+))) (EC 1.1.1.239) (3-hydroxy-2-methylbutyryl-CoA dehydrogenase) (EC 1.1.1.178) (3-hydroxyacyl-CoA dehydrogenase type II) (3alpha(or 20beta)-hydroxysteroid dehydrogenase) (EC 1.1.1.53) (7-…	0	0	0	0	0	0	0	0	0	0	0	0	0	0	0	0	0	0	0	4690.08	0	0	768.969	0	0	0	0	0	0	5525.95	0	0	1230.67	4347.5	0	0	0	0	0	0	0	0	0	0	0
Q9NTK5	9	29.798	OLA1	Obg-like ATPase 1 (DNA damage-regulated overexpressed in cancer 45) (DOC45) (GTP-binding protein 9)	0	0	3882.99	0	0	0	0	0	0	0	4315.06	0	4165.13	0	0	0	3197.54	0	0	0	5296.66	0	0	0	0	0	0	3441.31	3414.77	2518.06	0	0	0	3411.1	0	0	0	0	0	0	0	0	0	0	3324.32
Q9UKA9	9	30.697	PTBP2	Polypyrimidine tract-binding protein 2 (Neural polypyrimidine tract-binding protein) (Neurally-enriched homolog of PTB) (PTB-like protein)	6716.88	0	0	0	0	0	0	0	0	0	0	0	2808.86	0	0	0	0	0	0	0	0	0	0	0	2797.42	0	0	0	0	0	0	0	0	0	0	0	0	0	0	0	0	0	0	0	0
O00303	8	29.132	EIF3F	Eukaryotic translation initiation factor 3 subunit F (eIF3f) (Deubiquitinating enzyme eIF3f) (EC 3.4.19.12) (Eukaryotic translation initiation factor 3 subunit 5) (eIF-3-epsilon) (eIF3 p47)	0	0	0	0	0	0	1752.52	0	0	0	0	0	0	2094.33	0	0	0	2230.75	0	0	0	0	0	0	0	0	0	0	0	2271.42	0	0	0	0	0	0	0	0	0	0	0	0	0	0	0
O14744	8	17.582	PRMT5	Protein arginine N-methyltransferase 5 (PRMT5) (EC 2.1.1.320) (72 kDa ICln-binding protein) (Histone-arginine N-methyltransferase PRMT5) (Jak-binding protein 1) (Shk1 kinase-binding protein 1 homolog) (SKB1 homolog) (SKB1Hs) [Cleaved into: Protein arginine N-methyltransferase 5, N-terminally processed]	5789.29	1638.17	0	0	0	0	0	0	0	0	0	0	0	0	0	3185.03	0	0	0	0	0	0	0	0	0	0	0	0	0	0	0	0	0	0	0	0	0	0	0	0	0	3815.85	0	0	2728.43
O14745	8	32.123	NHERF1	Na(+)/H(+) exchange regulatory cofactor NHE-RF1 (NHERF-1) (Ezrin-radixin-moesin-binding phosphoprotein 50) (EBP50) (Regulatory cofactor of Na(+)/H(+) exchanger) (Sodium-hydrogen exchanger regulatory factor 1) (Solute carrier family 9 isoform A3 regulatory factor 1)	56545.71	0	0	0	0	0	1966.34	0	28344.35	0	0	0	0	0	0	0	0	41789.78	0	0	0	0	0	0	0	0	0	0	0	35517.15	0	24448.14	0	0	0	0	0	0	0	0	0	19203.22	0	2985.26	0
O15144	8	30.333	ARPC2	Actin-related protein 2/3 complex subunit 2 (Arp2/3 complex 34 kDa subunit) (p34-ARC)	0	0	0	0	0	0	0	0	0	0	0	0	0	0	0	0	0	0	0	0	0	0	0	0	0	0	0	0	0	4187.81	0	0	0	0	0	0	0	0	0	0	0	0	0	0	0
O75223	8	50.532	GGCT	Gamma-glutamylcyclotransferase (EC 4.3.2.9) (Cytochrome c-releasing factor 21)	9472.76	136604.67	3755.62	0	0	2869.44	2818.5	0	4052.25	0	0	3535.23	4142.27	2994.63	4615.76	0	2831.47	13800.14	0	6541.7	92517.86	0	10556.43	4015.55	2685.88	2521.2	2594.24	3771.91	4379.54	7072.59	0	0	0	0	3027.17	15127.7	0	0	0	2963	0	0	0	0	2997.63
O76003	8	29.552	GLRX3	Glutaredoxin-3 (PKC-interacting cousin of thioredoxin) (PICOT) (PKC-theta-interacting protein) (PKCq-interacting protein) (Thioredoxin-like protein 2)	0	0	4276.7	0	0	0	0	0	0	0	0	0	0	2036.22	0	0	0	0	0	0	2230.32	0	0	0	0	0	0	0	0	3154.43	0	0	0	0	0	0	0	0	0	0	0	0	0	0	0
O76021	8	19.184	RSL1D1	Ribosomal L1 domain-containing protein 1 (CATX-11) (Cellular senescence-inhibited gene protein) (Protein PBK1)	0	0	0	0	0	0	0	0	4868.1	0	0	0	0	0	0	0	0	0	0	0	0	0	0	0	0	0	0	0	0	3381.47	0	0	0	0	0	0	0	0	0	0	0	0	0	0	0
O76041	8	9.665	NEBL	Nebulette (Actin-binding Z-disk protein)	0	0	0	0	0	0	0	0	0	0	0	0	0	0	0	0	11211.53	0	0	0	2262.76	0	0	0	0	0	1949.42	3562.14	0	0	0	0	0	0	0	1311.61	0	0	0	0	0	0	0	0	2230.81
P04792	8	45.366	HSPB1	Heat shock protein beta-1 (HspB1) (28 kDa heat shock protein) (Estrogen-regulated 24 kDa protein) (Heat shock 27 kDa protein) (HSP 27) (Heat shock protein family B member 1) (Stress-responsive protein 27) (SRP27)	34262.2	82460.9	43481.16	152778.7	96579.9	229005.99	247819.03	111812.36	11459.7	36077.09	6746.73	11656	78115.02	28465.2	11949.87	160986.3	253010.3	6459.3	47189.87	2254.06	167393.9	52921.23	17365.144	5632.77	137911.6	150489.6	81089.96	115576.15	115799.7	0	129525	55726.22	202042.6	118967.35	21501.28	168099.03	2598.01	121820.23	3704.12	128979.75	64800.86	11802.92	116482.85	83092.3	146489.3
P05556	8	12.03	ITGB1	Integrin beta-1 (Fibronectin receptor subunit beta) (Glycoprotein IIa) (GPIIA) (VLA-4 subunit beta) (CD antigen CD29)	0	0	0	5410.39	0	0	0	0	0	0	0	0	2378.51	0	0	0	0	0	0	0	0	0	452.473	0	0	0	0	0	0	0	0	0	0	0	0	0	0	0	0	0	0	0	5352.1	0	0
P07384	8	15.126	CAPN1	Calpain-1 catalytic subunit (EC 3.4.22.52) (Calcium-activated neutral proteinase 1) (CANP 1) (Calpain mu-type) (Calpain-1 large subunit) (Cell proliferation-inducing gene 30 protein) (Micromolar-calpain) (muCANP)	5946.9	4307.86	0	0	0	3285.85	0	0	0	0	0	0	3653.62	0	0	3243.46	0	4183.77	0	0	2670.52	0	0	0	0	0	0	0	2227.85	0	0	0	0	0	0	0	0	0	0	0	0	4305.05	0	3657.76	2199.07
P09104	8	29.954	ENO2	Gamma-enolase (EC 4.2.1.11) (2-phospho-D-glycerate hydro-lyase) (Enolase 2) (Neural enolase) (Neuron-specific enolase) (NSE)	0	0	0	0	0	0	0	0	0	0	0	0	0	0	0	0	0	0	0	0	0	0	0	0	0	0	0	0	0	0	0	0	0	0	0	0	0	0	0	0	0	0	0	0	0
P09972	8	30.495	ALDOC	Fructose-bisphosphate aldolase C (EC 4.1.2.13) (Brain-type aldolase)	0	0	0	0	3186.37	8771.17	11430.67	0	0	0	0	0	3739.46	0	0	3183.31	18166.66	0	0	0	37217.33	0	0	0	0	0	0	18553.92	0	0	0	0	0	0	0	10368.2	0	0	0	1789.89	0	0	0	3156.81	24001.17
P12109	8	9.922	COL6A1	Collagen alpha-1(VI) chain	0	0	0	3991.55	0	1788.37	0	0	0	0	0	2840.89	7846.32	1852.29	1186.35	0	0	0	0	0	0	0	0	0	0	0	0	0	0	0	0	0	0	0	0	0	0	0	0	0	5776.02	0	0	0	0
P12429	8	33.746	ANXA3	Annexin A3 (35-alpha calcimedin) (Annexin III) (Annexin-3) (Inositol 1,2-cyclic phosphate 2-phosphohydrolase) (Lipocortin III) (Placental anticoagulant protein III) (PAP-III)	35182.52	0	0	0	0	0	0	0	0	0	0	0	0	0	0	0	0	36673.04	0	0	0	0	0	0	0	0	0	0	9318.68	0	4740.2	0	6253.75	0	0	0	0	0	0	0	0	10837.42	0	0	0
P13674	8	20.037	P4HA1	Prolyl 4-hydroxylase subunit alpha-1 (4-PH alpha-1) (EC 1.14.11.2) (Procollagen-proline,2-oxoglutarate-4-dioxygenase subunit alpha-1)	0	0	0	13357.8	0	0	0	0	0	0	0	0	14237.04	0	0	3967.18	0	0	0	0	5912.03	0	0	0	0	0	0	0	0	0	0	0	0	0	0	0	0	0	0	0	12119.12	0	9235.52	0	0
P13797	8	16.19	PLS3	Plastin-3 (T-fimbrin) (T-plastin)	42323.36	7667.75	0	5266.16	0	0	0	0	7310.29	0	23649.42	0	24989.85	3388.32	0	2038.76	0	0	0	0	0	0	0	0	0	0	0	0	0	0	0	0	0	0	3192.12	0	0	0	0	0	0	0	0	12809.07	3657.11
P15880	8	29.693	RPS2	Small ribosomal subunit protein uS5 (40S ribosomal protein S2) (40S ribosomal protein S4) (Protein LLRep3)	23375.18	0	2863.99	9547.56	0	3363.06	0	0	23197.62	0	12266.03	0	12481.12	3084.98	0	5397.22	3512.85	4735.99	0	0	11940.25	1916.44	0	0	0	1082.97	0	0	3378.36	3094.9	0	0	2688.09	3530.29	0	2440.63	0	0	0	0	4546.15	9862.62	8787.61	0	2525.79
P20618	8	39.004	PSMB1	Proteasome subunit beta type-1 (Macropain subunit C5) (Multicatalytic endopeptidase complex subunit C5) (Proteasome component C5) (Proteasome gamma chain) (Proteasome subunit beta-6) (beta-6)	11254.7	0	0	0	0	12244.25	18380.51	0	0	0	6868.47	0	4370.61	0	0	2065.25	0	0	0	0	17831.73	0	3701.83	0	0	0	0	0	0	13391.4	0	3127.44	0	0	0	0	0	0	0	0	0	10695.9	0	0	0
P21796	8	36.749	VDAC1	Non-selective voltage-gated ion channel VDAC1 (Outer mitochondrial membrane protein porin 1) (Plasmalemmal porin) (Porin 31HL) (Porin 31HM) (Voltage-dependent anion-selective channel protein 1) (VDAC-1) (hVDAC1)	13098.16	7883.85	7889.52	10964.97	9544.36	23804.75	0	0	9665.71	0	0	0	14650.86	0	0	0	22464.37	0	8495.53	13256.79	21782.55	0	4942.63	12212.18	0	17929.15	0	11876.53	5813.98	18135.19	0	0	0	16930.35	0	0	0	14040.8	0	16341.05	5425.9	7889.15	5015.4	0	0
P22087	8	35.826	FBL	rRNA 2'-O-methyltransferase fibrillarin (EC 2.1.1.-) (34 kDa nucleolar scleroderma antigen) (Histone-glutamine methyltransferase) (U6 snRNA 2'-O-methyltransferase fibrillarin)	10944.4	0	0	0	0	0	0	0	0	0	0	0	0	0	0	0	0	0	0	0	0	0	0	0	0	0	0	0	0	0	0	0	0	0	0	0	0	0	0	0	0	0	0	0	0
P23284	8	34.722	PPIB	Peptidyl-prolyl cis-trans isomerase B (PPIase B) (EC 5.2.1.8) (CYP-S1) (Cyclophilin B) (Rotamase B) (S-cyclophilin) (SCYLP)	76386.97	0	33179.34	81067.3	6533.44	11315	30045.4	16109.89	52260.57	24957.27	30066.75	47723.86	99538.69	32553.8	37364.76	44553.92	6529.72	67518.5	0	3502.07	27767.95	13208.73	1472.89	9358	2574.33	0	8206.66	5768.1	5925.1	69527.63	0	10344	0	7035.22	0	6637.19	0	0	0	0	84502.44	38945.49	45276.08	39357.07	9365.04
P25786	8	41.825	PSMA1	Proteasome subunit alpha type-1 (30 kDa prosomal protein) (PROS-30) (Macropain subunit C2) (Multicatalytic endopeptidase complex subunit C2) (Proteasome component C2) (Proteasome nu chain) (Proteasome subunit alpha-6) (alpha-6)	4792.06	3372.13	0	0	0	0	3664.05	2961.52	0	0	0	0	4718.5	0	0	0	3486.95	4115.23	0	0	3602.45	3343.98	495.842	0	3282.76	0	0	2008.4	3212.71	5324.54	0	1306.86	0	2744.19	0	0	0	0	0	0	0	0	0	2745.01	8024.84
P38117	8	29.804	ETFB	Electron transfer flavoprotein subunit beta (Beta-ETF)	6239.52	0	0	3847.93	0	0	2723.51	0	6713.65	0	0	0	0	0	0	0	9745.58	0	0	3679.72	6623.7	0	1443	6892.9	0	0	0	11497.5	0	5849.67	5322.53	0	0	11396.77	3969.83	0	0	2971.49	2875.32	12640.48	0	0	0	0	3719.05
P40123	8	24.319	CAP2	Adenylyl cyclase-associated protein 2 (CAP 2)	0	0	0	0	0	23049.81	10738.93	4668.19	0	0	0	0	0	0	0	0	7093.57	2194.91	0	0	16570.58	0	0	0	0	0	0	3642.82	3243.39	6089.64	7500.73	6234.27	0	10015.25	0	4211.75	0	0	0	4056.64	0	0	0	0	11382.1
P45880	8	31.973	VDAC2	Voltage-dependent anion-selective channel protein 2 (VDAC-2) (hVDAC2) (Outer mitochondrial membrane protein porin 2)	4994.87	3217.38	0	9232.28	9226.47	19069.13	0	0	0	0	0	0	3486.97	0	0	0	8137.94	0	5825.28	11983.15	15437.89	0	3440.47	13629.11	0	12551.58	0	4504.61	9705.67	5974.66	0	0	0	10770.45	0	0	0	9597.006	0	13050.65	0	0	3163.14	0	0
P49589	8	13.369	CARS1	Cysteine--tRNA ligase, cytoplasmic (EC 6.1.1.16) (Cysteinyl-tRNA synthetase) (CysRS)	21532.3	0	0	16106.8	0	15176.5	0	0	0	0	0	0	0	0	0	18749.52	0	0	0	0	0	0	0	0	15265.5	0	0	0	0	19496.4	0	15567.4	0	12556.3	0	0	0	0	0	0	0	0	0	0	0
P51648	8	17.526	ALDH3A2	Aldehyde dehydrogenase family 3 member A2 (EC 1.2.1.3) (EC 1.2.1.94) (Aldehyde dehydrogenase 10) (Fatty aldehyde dehydrogenase) (Microsomal aldehyde dehydrogenase)	0	0	0	0	0	0	0	0	0	0	0	0	0	0	0	0	0	0	0	0	1778.77	0	0	0	0	0	0	0	0	0	0	0	0	0	0	0	0	0	0	0	0	0	0	0	0
P51858	8	36.667	HDGF	Hepatoma-derived growth factor (HDGF) (High mobility group protein 1-like 2) (HMG-1L2)	4843.9	3295.96	0	0	0	0	0	0	0	0	0	0	1405.44	0	0	0	0	4235.36	0	0	6061.13	0	0	0	0	0	0	3673.52	0	5040.64	0	0	0	0	0	0	0	0	0	0	0	11136.09	0	0	3370.65
P51991	8	18.783	HNRNPA3	Heterogeneous nuclear ribonucleoprotein A3 (hnRNP A3)	34596.99	6709.87	19137.11	7620.68	15913.44	0	0	0	36520.82	6741.92	48390.15	11539.81	5144.39	13517.8	19144.33	34716.1	25976.56	16817.92	12885.54	0	29999.97	0	0	0	0	16519.5	0	13820.9	21355.31	41963.53	24714.07	29807.08	3903.94	21449.92	0	20258.55	0	9939.29	0	9922.34	13671.67	0	4632.68	27481.2	17752.18
P54819	8	37.657	AK2	Adenylate kinase 2, mitochondrial (AK 2) (EC 2.7.4.3) (ATP-AMP transphosphorylase 2) (ATP:AMP phosphotransferase) (Adenylate monophosphate kinase) [Cleaved into: Adenylate kinase 2, mitochondrial, N-terminally processed]	0	0	0	6793.11	0	5278.63	0	0	0	0	0	0	0	0	0	0	0	7779.81	0	5437.13	4475.82	0	0	5284.34	0	0	0	5432	0	10964.9	0	6423.29	0	0	0	0	0	0	0	0	0	0	0	0	5876.49
P60900	8	35.366	PSMA6	Proteasome subunit alpha type-6 (27 kDa prosomal protein) (PROS-27) (p27K) (Macropain iota chain) (Multicatalytic endopeptidase complex iota chain) (Proteasome iota chain) (Proteasome subunit alpha-1) (alpha-1)	4433.59	2986.55	0	3439.41	2576.1	2245.7	4760.37	0	4350.88	3192.49	6941.2	4155.58	2437.8	2607.39	2688.38	0	2709.51	4949.64	0	0	4086.43	10764.11	722.086	0	2520.1	1630.19	3155.49	2035.51	0	19246.86	11062.57	3743.86	2256.83	3250.62	2392.49	4056.58	0	0	0	3471.68	0	4423.02	0	12603.2	4314.96
P61160	8	28.934	ACTR2	Actin-related protein 2 (Actin-like protein 2)	2895.99	0	0	10298.44	0	6381.56	7472.34	0	0	0	0	0	5787.32	1813.57	7639.81	5365.99	2389.9	0	0	0	0	0	0	0	0	0	0	0	10466.5	0	0	0	0	0	0	0	0	0	0	0	0	0	0	0	5711.53
P62750	8	42.308	RPL23A	Large ribosomal subunit protein uL23 (60S ribosomal protein L23a)	18582.16	0	5917.13	15273.9	0	9214.15	12064.3	0	29831.1	0	12989.12	0	17339.13	5818.26	4310.06	7212.12	12446.84	16520.98	0	0	14778.66	0	0	0	0	0	0	4507.65	16295.65	21888.5	17085.58	6657.6	0	2055.18	0	4990.84	0	0	0	5487.31	0	19373.67	7691.58	0	0
P63104	8	37.143	YWHAZ	14-3-3 protein zeta/delta (Protein kinase C inhibitor protein 1) (KCIP-1)	54632.52	14215.58	17890.39	35618.45	21076.55	26738.53	46569.75	20657.03	32893.39	18464.54	36471.51	27242.16	47009.94	20452.62	15233.06	35506.5	33146.34	27624.93	0	1001.81	42480.77	15964.45	0	0	10158.78	13709.08	24387.13	23080.87	26800.53	37038.11	5561.57	21390.55	30792.36	22775.91	0	20264.59	0	1602.1	0	24161.99	24383.57	24248	32485.12	29924.42	42631.25
Q04695	8	25.463	KRT17	Keratin, type I cytoskeletal 17 (39.1) (Cytokeratin-17) (CK-17) (Keratin-17) (K17)	69866.7	106859.8	26019.4	84883.46	26002.26	28020.83	81388.83	22948.36	38868.61	19788.06	16564.2	73521.25	67915.02	26074.17	47151.53	112183.71	86326.15	134864.13	42922.03	65612.19	79725.36	94636.7	185478.02	26212.99	100074.65	100421.25	20052.5	22339.31	29026.45	40870.65	28572.24	19278.19	22560.9	70423.19	47501.47	21189.83	2626.7	42429.04	65558.7	81664.23	108699.36	58340.27	45972.72	96498.72	88602.96
Q07955	8	28.629	SRSF1	Serine/arginine-rich splicing factor 1 (Alternative-splicing factor 1) (ASF-1) (Splicing factor, arginine/serine-rich 1) (pre-mRNA-splicing factor SF2, P33 subunit)	0	4366.8	0	0	0	0	6347.16	0	12186.7	9048.69	0	7176.19	5831.36	0	0	0	5053.09	8889.52	0	0	7508.13	0	0	0	0	0	6119.88	0	3056.46	14068.5	5824.16	0	0	4987.77	5046.29	5261.63	0	0	0	0	0	5633.66	0	0	0
Q12904	8	36.218	AIMP1	Aminoacyl tRNA synthase complex-interacting multifunctional protein 1 (Multisynthase complex auxiliary component p43) [Cleaved into: Endothelial monocyte-activating polypeptide 2 (EMAP-2) (Endothelial monocyte-activating polypeptide II) (EMAP-II) (Small inducible cytokine subfamily E member 1)]	0	0	0	0	0	28516.6	0	0	0	0	0	0	1771.75	0	0	0	0	0	0	0	0	0	0	0	21170.7	0	0	0	0	0	0	0	0	0	0	19561.6	0	0	0	0	0	0	0	0	0
Q5D862	8	3.346	FLG2	Filaggrin-2 (FLG-2) (Intermediate filament-associated and psoriasis-susceptibility protein) (Ifapsoriasin)	14821	69179.13	10560.5	10321.9	10841.6	10497.3	7991.8	9616.93	22346.9	8829.88	10184	12741.69	12094	8909.7	7869.09	10402.3	7471.65	15722.9	7959.34	8354.85	25876.65	7859.36	14488.6	9828.4	9962.82	8062.15	7657.36	6149.06	6575.67	9022.03	6982.29	10742.6	9086.78	10423.28	7871.32	9220.86	5558.67	24130.12	6667.46	7928.93	9614.79	15227.4	10119.47	6842.04	8992.95
Q8NC51	8	29.167	SERBP1	SERPINE1 mRNA-binding protein 1 (PAI1 RNA-binding protein 1) (PAI-RBP1) (Plasminogen activator inhibitor 1 RNA-binding protein)	3655.33	0	0	5488.43	0	0	2619.63	0	7942.4	0	5149.16	0	0	0	0	4156.93	0	0	0	0	3135.9	0	0	0	0	0	1713.57	0	5445.01	5992.93	3602.22	0	0	3836.74	0	0	0	0	0	0	2880.19	5916.54	0	3012.67	3239.26
Q9NPH2	8	16.667	ISYNA1	Inositol-3-phosphate synthase 1 (IPS 1) (EC 5.5.1.4) (Myo-inositol 1-phosphate synthase) (MI-1-P synthase) (MIP synthase) (hIPS) (Myo-inositol 1-phosphate synthase A1) (hINO1)	42837.59	0	0	0	0	0	3026.31	0	36411.45	0	0	3256.77	4859.41	0	0	0	0	75574.04	0	0	0	0	0	0	0	3916.5	0	3101.33	0	73380.24	0	2235.64	0	0	0	3776.63	0	0	0	0	0	18754.33	0	0	1231.13
Q9Y696	8	42.688	CLIC4	Chloride intracellular channel protein 4 (Glutaredoxin-like oxidoreductase CLIC4) (EC 1.8.-.-) (Intracellular chloride ion channel protein p64H1)	3211.99	0	0	12430.7	2543.22	9952.24	15592.6	0	0	0	3259.03	0	12601.46	8093.28	3648.76	9304.6	0	5137.93	0	0	8585.61	0	0	0	0	2598.57	2224.07	0	0	6029.58	0	19738.57	0	0	0	2604.98	0	0	0	0	3456.86	9981.21	9361.91	0	8034.16
A6NHR9	7	4.539	SMCHD1	Structural maintenance of chromosomes flexible hinge domain-containing protein 1 (SMC hinge domain-containing protein 1) (EC 3.6.1.-)	0	0	0	0	0	0	0	0	9698.13	0	0	2943.09	4648.35	0	0	3339.66	0	5560.37	0	0	0	0	0	0	0	0	0	0	0	0	0	0	0	0	0	0	0	0	0	0	0	0	0	2659.25	0
O75347	7	48.148	TBCA	Tubulin-specific chaperone A (TCP1-chaperonin cofactor A) (Tubulin-folding cofactor A) (CFA)	0	0	0	0	0	0	0	0	0	0	0	0	0	0	0	2811.76	3772.76	0	0	0	4087.48	0	0	0	0	0	0	0	0	0	0	0	0	0	0	0	0	0	0	0	0	0	0	0	0
O75390	7	17.597	CS	Citrate synthase, mitochondrial (EC 2.3.3.1) (Citrate (Si)-synthase)	0	2271.82	0	0	4308.11	23587.87	3363.55	2421.2	0	0	0	0	0	0	0	0	17416.87	0	0	16636.93	20432.07	0	4388.219	3263.53	0	4334.75	0	9521.11	0	0	5696.24	0	0	7795.1	0	3076.64	0	2698.52	2060.41	4034.4	0	0	0	0	0
O95336	7	42.248	PGLS	6-phosphogluconolactonase (6PGL) (EC 3.1.1.31)	0	0	0	4545.07	0	0	5787.6	0	0	0	0	0	0	0	0	0	0	0	0	0	2152.97	0	0	0	0	0	0	0	0	2691.51	0	0	0	0	0	0	0	0	0	0	0	0	5054.41	0	2262.62
P00387	7	24.585	CYB5R3	NADH-cytochrome b5 reductase 3 (B5R) (Cytochrome b5 reductase) (EC 1.6.2.2) (Diaphorase-1)	6595.3	0	0	5995.06	0	2898.72	0	0	0	0	0	0	0	0	0	0	1465.61	0	2050.07	2847	6396.69	0	769.554	0	0	1392.38	0	3737.26	2748.3	5243.84	0	0	0	5645.66	0	0	0	1913.12	0	0	0	0	0	0	0
P05089	7	28.571	ARG1	Arginase-1 (EC 3.5.3.1) (Liver-type arginase) (Type I arginase)	15820.53	90438.42	11143.47	15572.05	5901.25	10411.62	6840.5	13856.94	17907.55	15070.06	10220.25	11800.62	16821.38	12727.11	14864.09	16712.55	18379.17	22178.75	14077.05	12578.18	23207.39	11449.07	39773.85	11793.97	9016.23	17201.47	10364.99	8886.14	8658.42	15668.16	7123.63	14819.18	13027.75	13993.33	9681.91	35842.62	7949.09	11225.88	3546.67	12061.97	13873.07	16263.27	10611.87	11628.6	14016.59
P07737	7	54.286	PFN1	Profilin-1 (Epididymis tissue protein Li 184a) (Profilin I)	109110.36	37808.26	29821.44	98518.13	66065.4	76405.36	87253.66	42755.21	94339.88	18057.19	104120.59	37389.8	128669.97	36984.55	36763.53	97183.8	74037.07	67914.507	4457.7	0	116985.57	18628.71	1986.93	9032.82	12817.59	36285.46	42779.99	46868.03	48854.23	123756.2	57501.23	80252.85	52583.71	47298	6262.83	30252.53	0	2374.09	0	41590.61	37351.42	98028.7	78832	74939.82	59478.34
P08621	7	17.849	SNRNP70	U1 small nuclear ribonucleoprotein 70 kDa (U1 snRNP 70 kDa) (U1-70K) (snRNP70)	0	0	0	0	5075.46	0	0	0	0	0	0	0	0	0	0	3501.63	3252.03	0	0	0	3555.17	0	0	0	0	0	0	0	0	5430.54	0	0	0	2894.29	0	0	0	0	0	0	0	0	0	0	0
P09622	7	16.699	DLD	Dihydrolipoyl dehydrogenase, mitochondrial (EC 1.8.1.4) (Dihydrolipoamide dehydrogenase) (Glycine cleavage system L protein)	0	8881.08	0	0	0	6631.85	0	0	0	0	0	0	5403.76	0	0	0	11572.7	0	0	14282.25	11713.31	0	4060	6588.06	0	4074	8490.29	11024.68	5531.58	7419.75	0	0	0	18773.45	0	0	0	3897.88	0	11165.4	0	0	0	0	12438.3
P10155	7	14.684	RO60	RNA-binding protein RO60 (60 kDa SS-A/Ro ribonucleoprotein) (60 kDa Ro protein) (60 kDa ribonucleoprotein Ro) (RoRNP) (Ro 60 kDa autoantigen) (Ro60 autoantigen) (Sjoegren syndrome antigen A2) (Sjoegren syndrome type A antigen) (SS-A) (TROVE domain family member 2)	0	0	0	1886.64	0	0	0	0	0	0	0	0	2762.17	0	0	0	0	0	0	0	0	0	0	0	0	0	0	0	0	0	0	0	0	1669.09	0	0	0	0	0	0	0	0	0	0	0
P10515	7	13.601	DLAT	Dihydrolipoyllysine-residue acetyltransferase component of pyruvate dehydrogenase complex, mitochondrial (EC 2.3.1.12) (70 kDa mitochondrial autoantigen of primary biliary cirrhosis) (PBC) (Dihydrolipoamide acetyltransferase component of pyruvate dehydrogenase complex) (M2 antigen complex 70 kDa subunit) (Pyruvate dehydrogenase complex component E2) (PDC-E2) (PDCE2)	0	0	0	0	0	0	0	0	0	0	0	0	0	0	0	0	0	0	0	1997.18	0	0	1226.13	0	0	0	0	0	0	0	0	0	0	2434.99	0	0	0	0	0	0	0	0	0	0	0
P11217	7	13.064	PYGM	Glycogen phosphorylase, muscle form (EC 2.4.1.1) (Myophosphorylase)	0	0	0	0	0	0	0	0	0	0	0	0	0	0	0	0	0	0	0	0	5258.85	0	0	0	0	2332.1	0	0	0	0	0	0	0	0	0	3557.45	0	0	0	0	0	0	0	0	2340.89
P12829	7	39.594	MYL4	Myosin light chain 4 (Myosin light chain 1, embryonic muscle/atrial isoform) (Myosin light chain alkali GT-1 isoform)	0	39525.08	0	59005.22	26934.06	187804.45	42822.41	38255.1	0	3583.13	66764.94	0	0	0	0	44381.4	137466.11	0	71043.56	57824.58	104109.4	37092.74	14713.11	140071.19	114857.38	154690.23	103438.82	60596.16	85380.28	0	92527.02	0	112242.49	103773.66	7137.04	90753.93	193708.76	27591.63	146194.89	61997.69	0	0	42327.68	13364.93	60598.17
P13929	7	24.885	ENO3	Beta-enolase (EC 4.2.1.11) (2-phospho-D-glycerate hydro-lyase) (Enolase 3) (Muscle-specific enolase) (MSE) (Skeletal muscle enolase)	0	0	0	0	0	0	0	0	0	0	0	0	0	0	0	1682.33	16883	1568.66	0	0	2071.55	3223.73	0	0	0	3300.51	7036.42	6566.18	39977.18	1739.73	39365.47	0	13024.22	26281.33	0	25142.93	0	0	0	11763.14	0	0	0	0	1185.76
P14866	7	16.129	HNRNPL	Heterogeneous nuclear ribonucleoprotein L (hnRNP L)	0	0	0	0	0	0	0	0	6708.83	0	0	0	2816.48	0	0	0	0	0	0	0	2068.15	0	0	0	0	0	0	0	0	0	0	0	0	0	0	0	0	0	0	0	0	0	0	0	0
P15121	7	27.848	AKR1B1	Aldo-keto reductase family 1 member B1 (EC 1.1.1.21) (EC 1.1.1.300) (EC 1.1.1.372) (EC 1.1.1.54) (Aldehyde reductase) (Aldose reductase) (AR)	2579.96	0	0	0	0	0	10801.64	0	0	0	0	0	7692.04	0	0	0	2018.5	2469.79	0	0	0	0	0	0	0	0	0	0	6625.45	17108.89	0	0	0	0	0	0	0	0	0	0	0	0	0	0	0
P19623	7	35.099	SRM	Spermidine synthase (SPDSY) (EC 2.5.1.16) (Putrescine aminopropyltransferase)	0	0	0	4205.93	0	0	0	0	6667.34	0	0	0	0	0	0	0	0	0	0	0	0	0	0	0	0	0	0	0	0	4652.13	0	0	0	0	0	0	0	0	0	0	0	7564.79	0	0	4626.68
P22234	7	16.706	PAICS	Bifunctional phosphoribosylaminoimidazole carboxylase/phosphoribosylaminoimidazole succinocarboxamide synthetase (PAICS) [Includes: Phosphoribosylaminoimidazole carboxylase (EC 4.1.1.21) (AIR carboxylase) (AIRC); Phosphoribosylaminoimidazole succinocarboxamide synthetase (EC 6.3.2.6) (SAICAR synthetase)]	12665.59	0	3416.01	4929.27	0	0	0	0	0	4775.25	6214.01	0	4753.45	0	0	7525.62	9650.3	12426.29	0	0	5654.22	0	0	0	0	0	0	0	2209.54	12965.87	4292.38	0	3238.37	0	0	5273.84	0	0	0	3916.74	0	7437.27	0	0	0
P24539	7	33.203	ATP5PB	ATP synthase F(0) complex subunit B1, mitochondrial (ATP synthase peripheral stalk-membrane subunit b) (ATP synthase proton-transporting mitochondrial F(0) complex subunit B1) (ATP synthase subunit b) (ATPase subunit b)	0	0	0	0	0	0	0	0	0	0	0	0	0	0	0	0	0	0	0	0	0	0	0	0	0	3165.79	0	0	996.518	0	0	0	0	0	0	0	0	0	0	0	0	0	0	0	0
P25787	7	43.162	PSMA2	Proteasome subunit alpha type-2 (Macropain subunit C3) (Multicatalytic endopeptidase complex subunit C3) (Proteasome component C3) (Proteasome subunit alpha-2) (alpha-2)	2074.94	0	0	0	0	3285.87	3008.23	0	0	0	0	3055.9	0	0	0	0	0	5832.27	0	0	0	0	904.37	0	0	0	0	0	0	4588.43	0	0	0	0	0	0	0	0	0	0	3150.56	0	0	3822.48	3161.01
P27695	7	31.761	APEX1	DNA repair nuclease/redox regulator APEX1 (EC 3.1.11.2) (EC 3.1.21.-) (APEX nuclease) (APEN) (Apurinic-apyrimidinic endonuclease 1) (AP endonuclease 1) (APE-1) (DNA-(apurinic or apyrimidinic site) endonuclease) (Redox factor-1) (REF-1) [Cleaved into: DNA repair nuclease/redox regulator APEX1, mitochondrial]	0	0	0	0	5915.94	0	7821.93	0	0	0	0	6051.89	1728.08	0	5911.81	0	0	8403.5	0	0	0	0	0	0	0	0	0	0	4458.92	16106.32	0	2416.47	0	0	0	0	0	0	0	0	0	7436.07	0	0	6591.26
P28070	7	36.364	PSMB4	Proteasome subunit beta type-4 (26 kDa prosomal protein) (HsBPROS26) (PROS-26) (Macropain beta chain) (Multicatalytic endopeptidase complex beta chain) (Proteasome beta chain) (Proteasome chain 3) (HsN3) (Proteasome subunit beta-7) (beta-7)	4867.5	2787.59	0	0	0	0	4581.47	0	0	0	0	0	3472.95	0	0	0	0	2433.09	0	0	5510.91	2149.16	0	0	0	0	0	3083.36	0	3328.4	0	3073.99	0	0	0	2090.66	0	0	0	2591.04	0	0	0	730.875	3251.51
P30040	7	36.782	ERP29	Endoplasmic reticulum resident protein 29 (ERp29) (Endoplasmic reticulum resident protein 28) (ERp28) (Endoplasmic reticulum resident protein 31) (ERp31)	0	0	0	7381.39	0	0	0	0	3399.26	0	0	0	0	0	0	0	0	0	1234.93	0	7079.53	0	0	0	0	0	0	0	0	7961.46	0	0	0	0	0	0	0	0	0	0	0	0	0	0	0
P31150	7	22.148	GDI1	Rab GDP dissociation inhibitor alpha (Rab GDI alpha) (Guanosine diphosphate dissociation inhibitor 1) (GDI-1) (Oligophrenin-2) (Protein XAP-4)	0	0	0	9799.66	0	0	10241.27	0	0	0	1781.6	0	0	0	0	7132.43	4844.48	0	0	0	2878.01	0	0	0	0	0	0	0	0	0	0	0	0	0	0	0	0	0	0	0	0	0	0	0	0
P32969	7	48.958	RPL9	Large ribosomal subunit protein uL6 (60S ribosomal protein L9)	14523.56	0	0	12321.79	0	19454.22	0	0	6175.75	0	0	3623.35	24019.26	0	0	9594.82	12293.76	4085.32	0	0	20862.23	0	0	0	0	4483.72	0	0	6515.51	24084.64	0	9283.79	2316.34	0	0	12623.3	0	0	0	5722.59	0	3553.3	6458.16	4042.07	6857.52
P36578	7	18.501	RPL4	Large ribosomal subunit protein uL4 (60S ribosomal protein L1) (60S ribosomal protein L4)	50039.17	8338.27	0	28599.72	14407.91	21881.5	11665.57	0	50491.71	0	14906.14	12879.16	37302.59	8483.78	11384.94	26180.37	20710.57	22356.91	10973.55	0	22137.98	3079.95	0	0	7961.27	13167.59	0	10969.5	15890.19	35504.04	7756.69	18197.5	12369.83	14797.78	0	11804.58	0	3439.17	0	14347.8	22137.44	49383.87	21100.24	0	13832.82
P40925	7	25.749	MDH1	Malate dehydrogenase, cytoplasmic (EC 1.1.1.37) (Aromatic alpha-keto acid reductase) (KAR) (EC 1.1.1.96) (Cytosolic malate dehydrogenase)	15782.9	33549.48	8769.62	11783.7	47754.73	136459.8	38831.37	42887.83	23619.09	0	9575.28	6545.33	8202.44	0	0	19112.91	71005	17551.2	4709.53	0	85727.46	32614.1	0	0	53365.27	49656.23	70540.26	68263.98	81479.31	40347.99	89503.97	28085.19	89436.32	70634.37	21050.31	56223	0	0	0	76253.17	10351.92	14063.6	16811	16535.51	84671.95
P43034	7	20	PAFAH1B1	Platelet-activating factor acetylhydrolase IB subunit beta (Lissencephaly-1 protein) (LIS-1) (PAF acetylhydrolase 45 kDa subunit) (PAF-AH 45 kDa subunit) (PAF-AH alpha) (PAFAH alpha)	0	0	0	0	0	0	0	0	0	0	0	0	1512.05	0	0	0	0	0	0	0	1212.45	0	0	0	0	0	0	0	0	0	0	0	0	0	0	0	0	0	0	0	0	0	0	0	0
P46777	7	20.202	RPL5	Large ribosomal subunit protein uL18 (60S ribosomal protein L5)	0	0	0	0	0	0	0	0	0	0	0	0	0	0	0	0	0	0	0	0	0	0	0	0	0	0	0	0	0	0	0	5897.24	0	0	0	0	0	0	0	0	0	0	7359.21	1653.9	0
P48047	7	44.131	ATP5PO	ATP synthase subunit O, mitochondrial (ATP synthase peripheral stalk subunit OSCP) (Oligomycin sensitivity conferral protein) (OSCP)	0	0	0	0	5828.15	25907.43	0	0	0	0	0	0	3466.52	0	0	0	18582.75	0	7742.66	16272.9	17999.28	0	4072.29	7383.62	0	20974.64	0	21263.99	0	8396.56	0	0	5610.46	25743.32	0	0	0	12664.65	2942.47	9261.01	0	0	0	0	0
P51149	7	40.58	RAB7A	Ras-related protein Rab-7a (EC 3.6.5.2)	0	0	4500.57	0	0	0	0	0	6505.41	0	0	0	3522.37	0	0	0	0	0	0	0	10206.73	0	0	0	0	0	0	0	4978.49	0	0	0	0	0	0	0	0	0	0	0	0	0	0	0	0
P52597	7	27.711	HNRNPF	Heterogeneous nuclear ribonucleoprotein F (hnRNP F) (Nucleolin-like protein mcs94-1) [Cleaved into: Heterogeneous nuclear ribonucleoprotein F, N-terminally processed]	10519.54	0	0	0	0	0	0	0	0	0	0	0	0	0	0	0	0	1794.36	0	0	0	0	0	0	0	0	0	0	0	0	0	0	0	0	0	0	0	0	0	0	0	0	0	0	0
P52907	7	36.364	CAPZA1	F-actin-capping protein subunit alpha-1 (CapZ alpha-1)	16048.37	0	0	12730.81	3518.83	0	5971.36	0	0	0	6050.53	5329.28	2496.705	0	0	7329.11	3639.7	8677.35	0	0	14257.63	0	2104.128	0	0	2188.87	3567.45	3897.86	0	12010.23	4346.25	8046.63	0	3380.71	0	3956.14	0	0	0	0	0	7914.92	3501.93	5085.2	3838.56
P55209	7	26.854	NAP1L1	Nucleosome assembly protein 1-like 1 (NAP-1-related protein) (hNRP)	8980.6	0	0	12126.68	0	0	0	0	0	0	0	0	2999.71	0	0	10081.3	0	0	0	0	9913.65	0	0	0	0	0	0	0	7914.91	10237.4	0	0	0	0	0	0	0	0	0	0	0	0	0	0	0
P59998	7	47.619	ARPC4	Actin-related protein 2/3 complex subunit 4 (Arp2/3 complex 20 kDa subunit) (p20-ARC)	13135.09	0	0	13058.3	0	0	2902.8	12345.19	0	0	13059.7	0	7156.22	0	0	8711.08	6170.86	0	0	0	0	0	0	0	0	0	0	0	0	25287.32	0	12246.7	0	0	0	0	0	0	0	0	0	0	2837.69	12328.67	0
P61604	7	60.784	HSPE1	10 kDa heat shock protein, mitochondrial (Hsp10) (10 kDa chaperonin) (Chaperonin 10) (CPN10) (Early-pregnancy factor) (EPF) (Heat shock protein family E member 1)	8909.59	0	0	0	0	0	0	0	0	0	0	0	0	0	0	0	5349.89	0	0	5893.05	19299.33	0	2480.99	7851.05	0	0	0	0	0	0	0	0	0	0	0	0	0	0	0	7188.08	0	0	0	0	5601.43
P62081	7	36.598	RPS7	Small ribosomal subunit protein eS7 (40S ribosomal protein S7)	37807.57	10258.86	4836.42	33206.38	3624.83	22213.68	15489.86	0	34314.6	0	21726.8	16174.73	26057.9	3233.44	15429.19	21377.2	25744.38	23257.31	2960.04	0	20958.73	0	0	0	12621.54	10342.7	0	14269.11	19355.79	32319.1	25215.69	18941.27	16887.14	14158.35	0	14875.1	0	0	0	15663.96	24989.59	35779.5	21149.86	15766.82	16836.46
P62269	7	38.816	RPS18	Small ribosomal subunit protein uS13 (40S ribosomal protein S18) (Ke-3) (Ke3)	26495.11	0	0	18910.05	0	0	0	0	11998.7	0	0	0	25826.35	0	0	14647	22090.71	0	0	0	12848	0	0	0	0	0	0	4179.38	0	16390.2	13779.4	0	0	960.701	0	0	0	0	0	0	16294.56	20663.4	0	0	6875.77
P62280	7	31.013	RPS11	Small ribosomal subunit protein uS17 (40S ribosomal protein S11)	3594	0	0	15437.65	0	0	10106.4	0	0	0	15078.9	0	18834.59	0	0	3055.07	2804.5	0	0	0	3095.97	0	0	0	0	0	0	10177.4	0	0	0	2399.99	0	0	0	0	0	0	0	0	0	12388.6	6778.58	0	2866.41
P62829	7	43.571	RPL23	Large ribosomal subunit protein uL14 (60S ribosomal protein L17) (60S ribosomal protein L23)	3029.12	0	0	3348.44	0	0	0	0	0	0	0	0	9681.24	0	0	0	0	0	0	0	2651.91	0	0	0	0	0	0	0	0	2330.31	0	0	0	0	0	0	0	0	0	0	0	0	3230.79	0	0
P62913	7	44.382	RPL11	Large ribosomal subunit protein uL5 (60S ribosomal protein L11) (CLL-associated antigen KW-12)	13670.71	0	3666.89	7690.79	3880.61	6991.99	0	0	9406.73	0	6514.73	3577.56	8261.39	4137.03	0	5161.31	5363.48	0	0	0	4218.11	0	632.417	2671.24	2691.94	3326.29	0	0	4820.71	10314.8	5726.59	4709.64	5015.59	4204.66	0	4503.94	0	0	0	7817.65	0	8157.03	4462.5	0	4839.82
P80723	7	47.577	BASP1	Brain acid soluble protein 1 (22 kDa neuronal tissue-enriched acidic protein) (Neuronal axonal membrane protein NAP-22)	0	1969.74	0	0	0	2318.27	0	0	0	0	2389.76	0	1110.9	0	0	0	0	2499.86	0	0	1302.27	0	0	0	0	0	1549.39	0	0	6647.68	0	5564.428	0	0	0	0	0	0	0	0	0	2693.64	2343.87	0	1799.94
Q01518	7	15.368	CAP1	Adenylyl cyclase-associated protein 1 (CAP 1)	0	0	0	11514.7	0	0	4986.61	0	0	0	0	5346.91	6583.86	0	0	11732.81	0	0	0	0	8048.04	0	2936.985	0	0	0	0	0	0	20688.8	0	0	0	0	0	0	0	0	0	0	0	0	8187.76	5291.07	0
Q02252	7	18.131	ALDH6A1	Methylmalonate-semialdehyde/malonate-semialdehyde dehydrogenase [acylating], mitochondrial (MMSDH) (EC 1.2.1.27) (Aldehyde dehydrogenase family 6 member A1) (Malonate-semialdehyde dehydrogenase [acylating])	0	0	0	0	0	3967.27	0	0	0	0	0	0	0	0	0	2629.82	0	0	0	0	0	0	0	1922.11	0	0	0	0	0	0	0	0	0	0	0	2148.47	0	0	0	0	0	0	0	0	0
Q13561	7	23.94	DCTN2	Dynactin subunit 2 (50 kDa dynein-associated polypeptide) (Dynactin complex 50 kDa subunit) (DCTN-50) (p50 dynamitin)	0	0	0	0	0	0	3023.26	0	0	0	0	0	0	0	0	0	0	0	0	0	0	0	0	0	0	0	0	0	0	0	0	0	0	0	0	0	0	0	0	0	0	0	0	0	0
Q13838	7	18.458	DDX39B	Spliceosome RNA helicase DDX39B (EC 3.6.4.13) (56 kDa U2AF65-associated protein) (ATP-dependent RNA helicase p47) (DEAD box protein UAP56) (HLA-B-associated transcript 1 protein)	28308.01	6862.15	0	22956.38	12390.8	28259.81	8735.56	9655.27	20309.85	4431.75	7446.27	3968.76	43991.86	4498.39	0	7933.25	14744.62	32726.7	6050.04	0	47222.9	5072.22	0	5104.35	5088.42	0	0	8154.64	8365.54	26333.12	15728.65	38704.03	17013.45	5603.1	0	7340.14	0	2720.88	0	12786.67	10609.2	14341.6	10169.02	8506.16	12625.64
Q15019	7	26.593	SEPTIN2	Septin-2 (Neural precursor cell expressed developmentally down-regulated protein 5) (NEDD-5)	0	0	3161.25	3175.87	0	0	2466.76	11385.8	2446.74	0	2799.65	2453.19	28895.3	10887.96	0	3736.83	0	0	0	0	10000	0	0	0	0	0	0	0	0	0	0	2457.55	0	0	0	0	0	0	0	0	0	0	0	4045.54	0
Q15293	7	24.773	RCN1	Reticulocalbin-1	4980.7	0	0	27060.42	0	0	3306.29	0	0	15053.3	3116.93	0	30068.44	16535.2	0	27939.82	0	3607.91	0	0	2559.63	0	0	0	0	0	0	0	0	0	0	0	0	0	0	0	0	0	0	0	21010.42	0	17183.7	0	0
Q15366	7	24.932	PCBP2	Poly(rC)-binding protein 2 (Alpha-CP2) (Heterogeneous nuclear ribonucleoprotein E2) (hnRNP E2)	24319.39	0	10830.67	7566.19	8243.51	7117.12	3084.13	0	5186.92	0	6491.66	0	12799.76	1716.76	0	14027.72	10115.25	5974.23	1941.77	0	17218.332	0	0	0	2007.63	5615.36	0	4507.62	0	10763.43	3363.2	6493.16	0	4814.05	0	0	0	0	0	2950.28	3134.65	4690.26	5328.86	2679.84	3550.97
Q15631	7	28.07	TSN	Translin (EC 3.1.-.-) (Component 3 of promoter of RISC) (C3PO)	0	0	5376.77	0	0	4974.24	0	0	0	0	0	0	0	2381.52	0	0	0	0	0	0	0	0	0	0	0	0	0	0	0	9204.13	0	0	0	0	0	0	0	0	0	0	0	0	0	0	8152.05
Q16643	7	14.638	DBN1	Drebrin (Developmentally-regulated brain protein)	0	0	0	0	0	0	0	0	0	0	0	0	0	0	0	0	0	4354.03	0	0	0	0	0	0	0	0	0	0	0	4010.32	0	0	0	0	0	0	0	0	0	0	0	586.945	0	0	1503.37
Q6KB66	7	19.027	KRT80	Keratin, type II cytoskeletal 80 (Cytokeratin-80) (CK-80) (Keratin-80) (K80) (Type-II keratin Kb20)	5168.86	6334.13	7812.38	4580.17	0	3244.26	3258.16	2583.61	0	3141.97	3618.91	8173.73	8046.35	0	0	8962.65	0	6123.44	0	2168.47	5571.25	3877.41	14411.89	3469.73	4741.8	5967.82	4767.61	3545.27	0	0	3629.19	0	3781.24	4159.05	4449.02	2973.22	2302.21	1687.15	2379.91	2622.86	7041.05	0	2988.01	5249.91	3272.94
Q96FW1	7	34.686	OTUB1	Ubiquitin thioesterase OTUB1 (EC 3.4.19.12) (Deubiquitinating enzyme OTUB1) (OTU domain-containing ubiquitin aldehyde-binding protein 1) (Otubain-1) (hOTU1) (Ubiquitin-specific-processing protease OTUB1)	0	0	0	0	0	0	0	0	0	0	0	0	0	0	0	0	0	0	0	0	0	0	0	0	0	0	0	0	0	0	0	0	0	0	0	0	0	0	0	0	0	0	0	0	0
Q96HE7	7	17.521	ERO1A	ERO1-like protein alpha (ERO1-L) (ERO1-L-alpha) (EC 1.8.4.-) (Endoplasmic oxidoreductin-1-like protein) (Endoplasmic reticulum oxidoreductase alpha) (Oxidoreductin-1-L-alpha)	0	0	0	0	0	0	0	0	0	0	0	0	0	0	0	0	0	0	0	0	1816.18	0	0	0	0	0	0	0	0	0	0	0	0	0	0	0	0	0	0	0	0	0	0	0	0
Q99497	7	48.148	PARK7	Parkinson disease protein 7 (Maillard deglycase) (Oncogene DJ1) (Parkinsonism-associated deglycase) (Protein DJ-1) (DJ-1) (Protein/nucleic acid deglycase DJ-1) (EC 3.1.2.-, EC 3.5.1.-, EC 3.5.1.124)	22534.64	10194.96	5122.07	17534.08	4870.86	10360.83	8608.3	0	17662.2	2825.44	11892.58	4825.3	18164.9	4443.58	3087.19	9361.44	5444.89	19665.54	0	0	19820.24	0	1212.67	0	0	7053.63	4773.59	6970.77	0	31559.08	0	11280.87	3059.94	7896.88	0	9010.87	0	0	0	9957.22	9149.29	19632.24	12919.7	5105.81	9065.83
Q99829	7	15.456	CPNE1	Copine-1 (Chromobindin 17) (Copine I)	0	0	0	0	0	0	0	0	0	0	0	3175.73	0	0	0	0	2883.57	0	0	0	3463.64	0	0	0	0	0	0	2323.6	0	0	0	0	0	0	0	0	0	0	0	0	0	0	0	0	1952.72
Q9BUF5	7	21.076	TUBB6	Tubulin beta-6 chain (Tubulin beta class V)	10564.57	0	2921.91	29176.27	0	5807.05	0	0	0	0	0	0	12053.64	0	0	27117.11	17376.4	0	0	0	26331.38	0	0	0	0	5205.71	0	2908.42	2987.76	4916.15	0	0	0	3578.35	0	0	0	0	0	1856.66	3882.49	0	12072.44	0	0
Q9C075	7	22.275	KRT23	Keratin, type I cytoskeletal 23 (Cytokeratin-23) (CK-23) (Keratin-23) (K23)	0	6552.68	0	0	0	0	3282.22	0	0	0	0	3443.59	2206.79	0	2960.86	3511.54	0	0	0	0	4270.62	0	3097.58	0	0	0	0	0	0	0	0	0	0	0	0	0	0	3125.89	0	0	0	0	0	0	3669.15
Q9HDC9	7	24.76	APMAP	Adipocyte plasma membrane-associated protein (Protein BSCv)	0	0	0	0	0	0	0	0	0	0	15392.8	1501.5	8738.38	0	0	0	0	0	0	0	0	0	0	0	0	0	0	0	0	0	0	0	0	0	0	0	0	0	0	0	0	0	0	0	0
Q9NZL9	7	28.144	MAT2B	Methionine adenosyltransferase 2 subunit beta (Methionine adenosyltransferase II beta) (MAT II beta) (Putative dTDP-4-keto-6-deoxy-D-glucose 4-reductase)	0	0	0	0	0	0	0	0	0	0	0	0	0	0	0	0	35977.3	0	0	0	0	0	0	0	0	0	0	0	0	0	0	0	0	0	0	0	0	0	0	0	0	0	0	0	0
Q9UKK9	7	31.05	NUDT5	ADP-sugar pyrophosphatase (EC 3.6.1.13) (8-oxo-dGDP phosphatase) (EC 3.6.1.58) (Nuclear ATP-synthesis protein NUDIX5) (EC 2.7.7.96) (Nucleoside diphosphate-linked moiety X motif 5) (Nudix motif 5) (hNUDT5) (YSA1H)	0	1989.41	0	0	0	0	0	0	0	0	3124.52	0	0	0	0	2343.26	0	0	0	0	12412.89	0	665.238	0	0	0	1716.57	2528.29	0	0	0	0	0	0	0	4768.66	0	0	0	5210.69	3357.43	0	0	2974.96	0
Q9UL46	7	40.167	PSME2	Proteasome activator complex subunit 2 (11S regulator complex subunit beta) (REG-beta) (Activator of multicatalytic protease subunit 2) (Proteasome activator 28 subunit beta) (PA28b) (PA28beta)	0	0	0	0	0	0	0	0	0	0	0	7285.5	0	0	0	5474.22	6795.64	0	0	0	13074.62	0	0	0	0	0	0	10928.6	0	0	0	0	0	0	0	6649.38	0	0	0	5515.93	0	10376.5	0	0	0
O14974	6	7.864	PPP1R12A	Protein phosphatase 1 regulatory subunit 12A (Myosin phosphatase-targeting subunit 1) (Myosin phosphatase target subunit 1) (Protein phosphatase myosin-binding subunit)	0	0	0	0	0	0	0	0	0	0	0	0	0	0	0	0	12274.6	0	0	0	0	0	0	0	0	0	0	0	0	0	0	0	0	0	9551.39	0	0	0	0	0	0	0	0	0	0
O60664	6	20.046	PLIN3	Perilipin-3 (47 kDa mannose 6-phosphate receptor-binding protein) (47 kDa MPR-binding protein) (Cargo selection protein TIP47) (Mannose-6-phosphate receptor-binding protein 1) (Placental protein 17) (PP17)	0	0	0	0	0	0	0	0	0	0	0	0	1170.62	0	0	0	0	0	0	0	6399.55	0	0	0	0	0	0	0	0	0	0	0	0	0	0	0	0	0	0	0	0	5788.19	0	0	0
O75112	6	12.105	LDB3	LIM domain-binding protein 3 (Protein cypher) (Z-band alternatively spliced PDZ-motif protein)	0	3630.03	0	0	7921.96	21369.46	0	0	0	0	0	0	0	0	0	0	31254.17	0	5939.03	0	18978.83	0	0	2546.38	8977.1	0	19312.12	10062.69	10431.6	0	8756.47	0	18961.82	10497.9	0	17151.41	0	0	0	11810.74	0	0	0	0	11663.95
P01833	6	11.518	PIGR	Polymeric immunoglobulin receptor (PIgR) (Poly-Ig receptor) (Hepatocellular carcinoma-associated protein TB6) [Cleaved into: Secretory component]	0	31432.25	0	0	0	0	0	0	0	0	0	0	0	0	0	0	1060.51	0	0	0	34856.77	0	2073.066	0	0	0	0	0	0	0	0	0	0	0	0	0	0	0	0	0	0	0	0	0	0
P02461	6	5.184	COL3A1	Collagen alpha-1(III) chain	0	0	0	10683.38	0	0	0	0	0	0	0	7066.91	0	0	9098.58	0	0	0	0	0	0	0	0	0	0	0	0	0	0	19094.34	0	0	0	0	0	0	0	0	0	0	53055.7	0	4940.62	0	0
P05387	6	48.696	RPLP2	Large ribosomal subunit protein P2 (60S acidic ribosomal protein P2) (Renal carcinoma antigen NY-REN-44)	25643.3	7419.69	9472.06	23836.7	10392.12	20744	14462.56	7130.76	37596.7	0	23656.5	8325.27	22783.1	8619.27	10115.51	15209.6	14850.27	21560.83	8983.03	0	20158.76	3215.9	716.81	0	4790	6944.77	9573.96	13013.84	14788.36	31496.1	16223.58	8543.89	7030.72	13170.45	2202.71	13819.13	0	0	0	9830.11	19056.76	29516.2	16839.43	16350.17	14381.12
P07910	6	16.013	HNRNPC	Heterogeneous nuclear ribonucleoproteins C1/C2 (hnRNP C1/C2)	101892.22	21092.35	30442.44	51949.95	62995.7	40378.14	18449.21	11878.66	77734.37	7651.16	15400.4	22208.81	45007.77	11430.01	17446.18	27417	40255.49	51831.95	16601.06	0	36592.4	5409.49	978.215	2029.56	11243.91	4300.36	14869.84	31949.91	29895.6	86354.08	36180.47	36065.78	26141.05	32198.86	7205.46	23812.85	0	0	0	26174.27	28238.77	75661.63	18684.85	28476.21	27836.17
P09211	6	37.619	GSTP1	Glutathione S-transferase P (EC 2.5.1.18) (GST class-pi) (GSTP1-1)	24699.2	0	5071.83	11156.13	0	0	12192.59	8527.42	0	0	0	14186.71	38190.85	7428.43	13451.79	10824.05	9179.38	10773.18	0	0	9636.73	0	0	0	0	4853.25	0	8507.41	0	20110.92	0	0	0	0	0	0	0	0	0	2912.18	11211.37	0	0	0	0
P09936	6	28.251	UCHL1	Ubiquitin carboxyl-terminal hydrolase isozyme L1 (UCH-L1) (EC 3.4.19.12) (Neuron cytoplasmic protein 9.5) (PGP 9.5) (PGP9.5) (Ubiquitin thioesterase L1)	8713.7	0	0	0	0	6318.04	3773.9	0	5845.69	0	0	4444.58	2008.58	0	0	0	0	5444.3	0	0	0	0	0	0	0	0	0	0	0	9117.47	0	0	0	0	0	0	0	0	0	0	4313.54	0	0	0	0
P11766	6	18.984	ADH5	Alcohol dehydrogenase class-3 (EC 1.1.1.1) (Alcohol dehydrogenase 5) (Alcohol dehydrogenase class chi chain) (Alcohol dehydrogenase class-III) (Glutathione-dependent formaldehyde dehydrogenase) (FALDH) (FDH) (GSH-FDH) (EC 1.1.1.-) (S-(hydroxymethyl)glutathione dehydrogenase) (EC 1.1.1.284)	5979.39	0	0	0	3840.43	6632.31	5558.73	2571.82	0	0	3901.44	0	0	0	0	0	0	5370.88	0	0	4062.65	0	0	0	0	0	0	0	2288.17	4406.36	5117.22	0	2606.32	2581.17	0	0	0	0	0	2495.68	4558.77	0	0	2594.08	3847.66
P13804	6	31.832	ETFA	Electron transfer flavoprotein subunit alpha, mitochondrial (Alpha-ETF)	0	2608.31	0	0	2002.42	3596.32	0	0	0	0	0	0	2290.85	0	0	3140.89	3524.38	0	2215.29	2900.54	7265.66	0	1883.769	7081.69	0	2122.97	1695.67	3875.84	2589.67	2612.85	3107.37	0	3777.47	4533.7	0	2413.26	0	5376.93	3775.94	3818.24	0	2842.59	0	0	0
P14314	6	16.098	PRKCSH	Glucosidase 2 subunit beta (80K-H protein) (Glucosidase II subunit beta) (Protein kinase C substrate 60.1 kDa protein heavy chain) (PKCSH)	0	0	0	12422.9	0	0	0	0	0	1151.72	0	0	0	0	0	0	0	0	0	0	0	0	0	0	0	0	0	0	0	3964.78	0	0	0	0	0	0	0	0	0	0	3039.22	0	0	0	0
P14324	6	20.764	FDPS	Farnesyl pyrophosphate synthase (FPP synthase) (FPS) (EC 2.5.1.10) ((2E,6E)-farnesyl diphosphate synthase) (Dimethylallyltranstransferase) (EC 2.5.1.1) (Farnesyl diphosphate synthase) (Geranyltranstransferase)	0	0	0	0	0	0	7387.03	0	0	0	0	2795.04	4720.35	0	0	0	0	0	0	0	4600.61	0	0	0	0	0	0	2909.21	0	0	0	0	0	0	0	3603.12	0	0	0	0	0	0	0	4601.35	0
P20339	6	38.605	RAB5A	Ras-related protein Rab-5A (EC 3.6.5.2)	15640	0	0	13742.7	0	0	0	0	0	0	0	0	14162.9	0	0	11371.5	0	0	0	0	7742.41	0	0	0	0	0	0	0	0	0	0	0	0	0	0	0	0	0	0	7032.36	0	15999.8	0	0	0
P20930	6	1.428	FLG	Filaggrin	0	23162.7	0	0	0	0	0	0	6155.87	0	0	2823.24	3832	0	5539.55	0	0	3584.52	0	0	5538.33	0	8136.89	0	0	0	3913.72	0	0	3593.92	0	0	0	2747.1	5581.4	21445.1	0	0	8086.53	0	7054.09	0	0	0	0
P21980	6	11.645	TGM2	Protein-glutamine gamma-glutamyltransferase 2 (EC 2.3.2.13) (Erythrocyte transglutaminase) (Heart G alpha(h)) (hhG alpha(h)) (Isopeptidase TGM2) (EC 3.4.-.-) (Protein G alpha(h)) (G(h)) (Protein-glutamine deamidase TGM2) (EC 3.5.1.44) (Protein-glutamine dopaminyltransferase TGM2) (EC 2.3.1.-) (Protein-glutamine histaminyltransferase TGM2) (EC 2.3.1.-) (Protein-glutamine noradrenalinyltransferase …	0	0	0	5375.35	0	0	0	0	0	0	0	0	0	0	0	0	17231.12	0	0	0	4447.83	0	0	0	0	0	0	3387.83	21171.17	0	5709.76	0	2929.79	2818.32	0	18895.25	0	0	0	5395.14	0	9974.86	0	0	4071.49
P25788	6	21.569	PSMA3	Proteasome subunit alpha type-3 (Macropain subunit C8) (Multicatalytic endopeptidase complex subunit C8) (Proteasome component C8) (Proteasome subunit alpha-7) (alpha-7)	0	3404.05	0	0	0	0	0	1461.57	0	0	1741.91	1579.04	880.859	0	0	0	0	2362.99	0	0	4677.66	0	817.619	0	0	0	0	0	0	2266.25	0	0	0	0	0	0	0	0	0	1395.67	0	0	0	0	1210.14
P26373	6	24.645	RPL13	Large ribosomal subunit protein eL13 (60S ribosomal protein L13) (Breast basic conserved protein 1)	32168.14	4271.05	0	6812.94	0	8097.62	4867.13	0	10245.9	0	6937.92	0	23186.48	0	3226.73	4887.58	18342.97	0	0	0	12798.05	0	0	0	0	0	0	0	6466.15	15776.77	5295.65	7869.93	0	5476.59	0	8752.15	0	0	0	3115.62	5138.83	19828.1	5225.6	0	0
P27797	6	11.751	CALR	Calreticulin (CRP55) (Calregulin) (Endoplasmic reticulum resident protein 60) (ERp60) (HACBP) (grp60)	10578.5	0	0	12517.1	0	0	0	0	20936.83	4505.85	5973.18	3796.06	22452.88	6702.44	7181.21	7324.3	4274.09	6544.46	0	0	5099.79	0	0	0	0	0	0	0	0	7255.86	0	0	0	0	0	0	0	0	0	0	20037.91	7327.9	24947.73	4398.93	3493.73
P29508	6	22.051	SERPINB3	Serpin B3 (Protein T4-A) (Squamous cell carcinoma antigen 1) (SCCA-1)	0	108399.79	0	0	0	0	0	0	0	0	0	0	0	0	0	0	0	5451.54	0	0	17714.3	0	17029.45	0	0	0	0	0	0	0	0	0	0	0	0	105574.3	0	0	0	0	0	0	0	0	0
P30044	6	36.916	PRDX5	Peroxiredoxin-5, mitochondrial (EC 1.11.1.24) (Alu corepressor 1) (Antioxidant enzyme B166) (AOEB166) (Liver tissue 2D-page spot 71B) (PLP) (Peroxiredoxin V) (Prx-V) (Peroxisomal antioxidant enzyme) (TPx type VI) (Thioredoxin peroxidase PMP20) (Thioredoxin-dependent peroxiredoxin 5)	11966.9	4803.96	4211.06	4758.52	2323.95	17408.73	18146.12	0	3668.62	0	7496.45	0	23981.88	0	0	13448.28	7615.96	11185.75	0	3718.25	30214.61	0	1096.6	10458.48	2875.79	9213.78	6275.11	25463.79	11076.5	14774.94	3844.6	9645.21	5361.31	0	0	0	0	3960.58	0	4460.39	0	0	4650.29	6186.6	15045.77
P30048	6	28.125	PRDX3	Thioredoxin-dependent peroxide reductase, mitochondrial (EC 1.11.1.24) (Antioxidant protein 1) (AOP-1) (HBC189) (Peroxiredoxin III) (Prx-III) (Peroxiredoxin-3) (Protein MER5 homolog) (Thioredoxin-dependent peroxiredoxin 3)	9536.4	6641.12	0	6030.19	6767.31	12939	2785.36	6870.89	0	2808.59	8536.01	0	7826.13	3604.53	0	5129.99	16263.3	6692.29	4157.06	11704.87	19483.8	5284.02	4008.398	12543.14	4075.57	10743.75	4758.63	10939.36	9563.2	12012.7	9655.36	3904.15	12250.76	7405.99	0	6968.92	4427.85	4224.55	5794.68	10780.66	0	0	2155.06	7322.42	9449.72
P31942	6	23.988	HNRNPH3	Heterogeneous nuclear ribonucleoprotein H3 (hnRNP H3) (Heterogeneous nuclear ribonucleoprotein 2H9) (hnRNP 2H9)	0	0	0	3972.05	0	0	0	0	0	0	0	0	0	0	0	0	0	0	0	0	2640.1	0	0	0	0	0	0	0	0	0	0	0	0	0	0	0	0	0	0	0	0	5000.32	2867.48	0	0
P31943	6	23.608	HNRNPH1	Heterogeneous nuclear ribonucleoprotein H (hnRNP H) [Cleaved into: Heterogeneous nuclear ribonucleoprotein H, N-terminally processed]	19577.14	1996.78	0	9639.77	4103.48	0	1415.27	1612.19	11540.92	0	0	2957.19	16978.66	0	2621.92	12057.11	5248.08	9303.87	2039.25	0	13005.87	0	0	0	0	0	0	5390.31	5217.42	38837.17	0	12308.38	0	2781.79	0	0	0	0	0	3754.62	3432.97	14464.62	7411.52	2003.92	4156.2
P32119	6	26.768	PRDX2	Peroxiredoxin-2 (EC 1.11.1.24) (Natural killer cell-enhancing factor B) (NKEF-B) (PRP) (Thiol-specific antioxidant protein) (TSA) (Thioredoxin peroxidase 1) (Thioredoxin-dependent peroxide reductase 1) (Thioredoxin-dependent peroxiredoxin 2)	56262.54	62365.93	33619.47	26450.67	55735.21	84818.28	30889.52	17993.74	51868.78	23273.65	27357.48	31721.99	36733.88	14231.03	19885.45	34095.62	71595.11	54926.029	19810.38	10917.22	78990.71	29646.63	17149	12993.29	33542.07	41926.61	50502.81	75783.25	63141.51	42143.17	68634.4	33953.77	64366.04	76784.19	23791.24	71301.86	6217.19	18699.46	9130.75	69125.56	33907.86	44471.72	30007.66	33722.88	77151.55
P36542	6	22.483	ATP5F1C	ATP synthase subunit gamma, mitochondrial (ATP synthase F1 subunit gamma) (F-ATPase gamma subunit)	0	0	0	1752.64	0	6469.56	0	0	0	0	0	0	0	0	0	0	2139.39	0	0	3611.23	12296.68	0	708.019	0	0	3016.84	0	0	0	0	0	0	0	4967.76	0	0	0	2866.36	0	5070.85	0	0	0	0	0
P47756	6	22.426	CAPZB	F-actin-capping protein subunit beta (CapZ beta)	5942.92	0	0	5175.61	0	0	0	0	0	0	0	0	3787.14	0	0	4647.96	0	0	0	0	7897.59	0	1230.83	0	0	0	0	0	3419.04	7903.09	0	0	0	0	0	3810.09	0	0	0	4978.62	6190.01	5051.92	9852.78	0	0
P49189	6	16.397	ALDH9A1	4-trimethylaminobutyraldehyde dehydrogenase (TMABA-DH) (TMABALDH) (EC 1.2.1.47) (Aldehyde dehydrogenase E3 isozyme) (Aldehyde dehydrogenase family 9 member A1) (EC 1.2.1.3) (Formaldehyde dehydrogenase) (EC 1.2.1.46) (Gamma-aminobutyraldehyde dehydrogenase) (EC 1.2.1.19) (R-aminobutyraldehyde dehydrogenase) [Cleaved into: 4-trimethylaminobutyraldehyde dehydrogenase, N-terminally processed]	0	0	0	0	0	0	0	0	0	2202.41	0	0	2308.74	0	0	0	0	0	0	0	4578.96	0	3562.96	0	0	0	0	0	0	0	0	11141.18	0	1725.42	0	0	0	0	0	0	0	0	0	0	0
P49720	6	34.146	PSMB3	Proteasome subunit beta type-3 (Proteasome chain 13) (Proteasome component C10-II) (Proteasome subunit beta-3) (beta-3) (Proteasome theta chain)	0	0	0	0	0	0	0	0	0	0	0	0	0	0	0	0	0	0	0	0	0	0	1900.764	0	0	0	0	0	0	0	0	0	0	0	0	0	0	0	0	0	2625.5	0	0	0	0
P54727	6	18.582	RAD23B	UV excision repair protein RAD23 homolog B (HR23B) (hHR23B) (XP-C repair-complementing complex 58 kDa protein) (p58)	5891	0	0	0	0	0	0	0	7287.94	0	0	0	0	0	0	0	0	0	0	0	9933.42	0	0	0	0	0	0	0	0	13214.5	0	0	0	0	0	0	0	0	0	0	0	15907.2	0	0	0
P60660	6	38.411	MYL6	Myosin light polypeptide 6 (17 kDa myosin light chain) (LC17) (Myosin light chain 3) (MLC-3) (Myosin light chain alkali 3) (Myosin light chain A3) (Smooth muscle and nonmuscle myosin light chain alkali 6)	58162.37	0	20735.08	8954.35	0	0	1647.39	0	28652.82	0	30528.92	19854.36	52853.27	15128.11	17230.23	11338.71	0	54522.09	0	0	2040.73	0	0	0	0	0	0	2640.74	0	70143.08	0	13533.02	0	0	0	0	0	0	0	0	6844.54	33466.6	13602.56	30607.28	0
P61158	6	20.335	ACTR3	Actin-related protein 3 (Actin-like protein 3)	0	0	0	0	0	8952.81	6001.37	0	0	0	0	0	0	0	0	0	0	0	0	0	0	0	0	0	0	0	0	0	0	0	0	0	0	0	0	0	0	0	0	0	0	0	0	0	0
P61247	6	23.106	RPS3A	Small ribosomal subunit protein eS1 (40S ribosomal protein S3a) (v-fos transformation effector protein) (Fte-1)	10027.5	0	0	8107.95	0	0	0	0	0	0	0	0	5161.69	0	0	0	0	0	0	0	3639.83	0	0	0	0	0	0	0	5572.9	22162.6	0	0	0	0	0	0	0	0	0	0	0	11849.5	5998.52	0	0
P62241	6	26.923	RPS8	Small ribosomal subunit protein eS8 (40S ribosomal protein S8)	19651.16	0	0	14632.99	0	0	11725.19	0	18828.58	0	3529.05	0	14632.62	6444.23	6895.44	10477.72	8691.67	6124.45	0	0	15507.82	2015.83	0	0	2646.72	6643.93	0	9542.56	0	28014.32	0	0	7685.11	7832.55	0	10349.84	0	0	0	6517.39	7242.05	10198.1	9090.07	0	2189.7
P62314	6	54.622	SNRPD1	Small nuclear ribonucleoprotein Sm D1 (Sm-D1) (Sm-D autoantigen) (snRNP core protein D1)	8281.27	3514.59	0	6345.92	5521.25	0	0	0	5338.19	0	0	4983.87	0	0	0	5295.47	2880.38	7677.79	2924.83	0	3919.63	3260.36	0	0	0	0	0	0	4728.63	6991.83	2558.59	0	3959.66	3888.44	0	0	0	0	0	3306.37	5600.97	7327.88	4256.9	5153.83	4579.65
P62826	6	33.333	RAN	GTP-binding nuclear protein Ran (EC 3.6.5.-) (Androgen receptor-associated protein 24) (GTPase Ran) (Ras-like protein TC4) (Ras-related nuclear protein)	29228.64	0	9352.36	13352.3	0	11279.2	11554.6	0	20424	0	0	7606.18	9866.15	0	9287.99	12945.8	15067.84	0	0	0	0	0	0	0	0	7176.8	5869.11	9716.78	13891.6	20254.2	11998.4	14285	0	10349.5	0	0	0	0	0	10144.8	8080.43	19510.5	0	0	8962.97
P78417	6	26.141	GSTO1	Glutathione S-transferase omega-1 (GSTO-1) (EC 2.5.1.18) (Glutathione S-transferase omega 1-1) (GSTO 1-1) (Glutathione-dependent dehydroascorbate reductase) (EC 1.8.5.1) (Monomethylarsonic acid reductase) (MMA(V) reductase) (EC 1.20.4.2) (S-(Phenacyl)glutathione reductase) (SPG-R)	2164.91	21701.45	6816.47	0	0	26705.84	10719.89	3841.46	0	0	0	0	17083.11	0	0	8625.61	4684.79	0	0	0	32601.24	0	0	0	0	13307.93	18918.06	3149.61	4525.35	9632.68	0	4163.04	0	0	0	1223.36	0	0	0	0	0	0	10999.54	4917.06	3489.88
Q00325	6	16.851	SLC25A3	Solute carrier family 25 member 3 (Phosphate carrier protein, mitochondrial) (Phosphate transport protein) (PTP)	8837.97	1181.35	0	0	0	0	0	0	0	0	0	0	0	0	0	0	6162.46	0	1614.07	6757.94	11822.17	0	3346.675	7813.36	1525.33	9377.13	0	5233.19	0	9101.59	0	0	0	6506.96	0	0	0	8375.24	0	3424	0	0	0	0	0
Q01449	6	55.429	MYL7	Myosin regulatory light chain 2, atrial isoform (MLC-2a) (MLC2a) (Myosin light chain 2a) (Myosin regulatory light chain 7)	0	15777.6	0	0	9613.9	208897.85	0	3419.2	0	0	0	0	0	0	0	0	148166.25	0	51945.83	48087.05	61444.18	18845.9	15526.72	118075.14	53374.63	113360.18	57020.02	57460.58	95889.4	0	103600.33	0	72780.04	89089.33	0	70915.67	96332.52	32577.17	105427.12	57210.05	0	0	0	0	35237.68
Q13011	6	23.476	ECH1	Delta(3,5)-Delta(2,4)-dienoyl-CoA isomerase, mitochondrial (EC 5.3.3.-)	0	0	0	0	6306.95	0	0	0	0	0	0	0	0	0	0	0	0	0	0	3512.79	0	0	952.435	0	0	0	0	0	9876.31	0	0	0	0	0	0	0	0	0	0	0	0	0	0	0	0
Q13151	6	23.607	HNRNPA0	Heterogeneous nuclear ribonucleoprotein A0 (hnRNP A0)	0	0	6233.56	6779.88	8926.69	6337.92	0	0	0	0	4667.08	0	0	0	5399.95	0	0	0	0	0	1277.31	0	0	0	0	4263.06	0	0	0	13885.7	0	8038.28	0	4384.14	0	6399.73	0	0	0	6364.66	0	0	0	0	0
Q13409	6	16.144	DYNC1I2	Cytoplasmic dynein 1 intermediate chain 2 (Cytoplasmic dynein intermediate chain 2) (Dynein intermediate chain 2, cytosolic) (DH IC-2)	0	0	0	0	0	0	0	0	0	0	0	0	0	0	0	0	0	1088.06	0	0	0	0	0	0	0	0	0	0	0	0	0	0	0	0	0	0	0	0	0	0	0	0	0	0	0
Q15365	6	28.652	PCBP1	Poly(rC)-binding protein 1 (Alpha-CP1) (Heterogeneous nuclear ribonucleoprotein E1) (hnRNP E1) (Nucleic acid-binding protein SUB2.3)	4325.08	2006.59	0	13612.65	0	17980.95	0	0	17251.9	0	7833.12	8374.65	17197.65	0	7626.55	9253.88	15457.38	0	0	0	15896.88	0	0	0	4398.08	9004.74	0	18176.5	9622.36	23087.54	15997.96	9789.14	10518.3	14865.56	0	5499	0	10393.6	0	0	6320.5	8248.58	8513.8	7487.15	0
Q15717	6	28.221	ELAVL1	ELAV-like protein 1 (Hu-antigen R) (HuR)	0	0	0	0	0	0	0	0	6317.62	0	0	0	0	0	0	2826.82	3472.53	0	1974.25	0	2681.87	0	0	0	0	0	0	0	0	5004.04	0	0	0	0	0	2346.29	0	0	0	0	0	0	0	0	0
Q96AY3	6	16.495	FKBP10	Peptidyl-prolyl cis-trans isomerase FKBP10 (PPIase FKBP10) (EC 5.2.1.8) (65 kDa FK506-binding protein) (65 kDa FKBP) (FKBP-65) (FK506-binding protein 10) (FKBP-10) (Immunophilin FKBP65) (Rotamase)	13403.82	0	0	16975.78	0	0	1674.25	0	7180.64	3828.97	0	11994.49	20639.52	4066.02	2136.77	4951.28	0	0	0	0	0	0	0	0	0	0	0	0	0	13369.22	0	0	0	0	0	0	0	0	0	0	19273.28	5283.5	18321.43	4790.11	0
Q96HC4	6	14.933	PDLIM5	PDZ and LIM domain protein 5 (Enigma homolog) (Enigma-like PDZ and LIM domains protein)	0	0	0	10381.88	0	3202.59	0	0	0	0	1884.04	0	2407.77	0	0	4906.28	3069.43	0	0	0	3612.42	0	0	2375.05	0	0	0	0	0	0	0	0	0	0	0	0	0	2067.55	0	0	0	0	2283.31	0	0
Q96P63	6	19.259	SERPINB12	Serpin B12	3696.03	13139.77	1802.56	0	0	3263.19	0	0	0	3030.83	0	0	3817.99	3633.56	0	7067.87	3050.22	16172.39	1819.92	0	10238.48	2086.44	32825.01	0	0	0	0	0	2265.97	8765.91	0	0	0	0	1844.91	0	0	1407.46	2384.53	0	0	0	0	0	2646.79
Q99733	6	21.067	NAP1L4	Nucleosome assembly protein 1-like 4 (Nucleosome assembly protein 2) (NAP-2)	0	0	0	0	0	0	3464.95	0	0	0	0	0	0	0	0	0	0	0	0	0	8802.04	0	0	0	0	0	0	0	0	0	0	0	0	0	0	0	0	0	0	0	0	0	0	0	0
Q9NQC3	6	7.886	RTN4	Reticulon-4 (Foocen) (Neurite outgrowth inhibitor) (Nogo protein) (Neuroendocrine-specific protein) (NSP) (Neuroendocrine-specific protein C homolog) (RTN-x) (Reticulon-5)	5070.31	0	0	7344.86	3416.53	10752.89	0	0	0	0	5199.3	0	4864.36	0	3372.93	4499.79	7386.57	0	0	0	8792.63	0	750.806	6948.12	2893.89	0	3364.45	5591.62	0	3859.49	0	4150.7	0	2273.08	0	0	0	1300.06	0	0	3190.98	0	0	0	6145.3
Q9UKM9	6	18.954	RALY	RNA-binding protein Raly (Autoantigen p542) (Heterogeneous nuclear ribonucleoprotein C-like 2) (hnRNP core protein C-like 2) (hnRNP associated with lethal yellow protein homolog)	0	0	0	3771.96	0	0	0	0	0	0	0	0	3877.73	0	0	0	0	0	0	0	3078.72	0	0	0	0	0	0	0	0	0	0	0	0	0	0	0	0	0	0	0	0	0	0	0	0
Q9Y277	6	27.208	VDAC3	Voltage-dependent anion-selective channel protein 3 (VDAC-3) (hVDAC3) (Outer mitochondrial membrane protein porin 3)	0	4762.22	0	8598.98	11356.8	22516.54	0	0	0	0	0	0	0	0	0	0	18224.14	0	3799.56	12011.03	18044.88	0	4625.58	14508.8	0	16574.07	0	15726.85	9752.5	4083.1	0	0	0	14684.24	0	0	0	11874.86	0	22298.96	6869.96	5911.72	0	0	0
O00264	5	29.744	PGRMC1	Membrane-associated progesterone receptor component 1 (mPR) (Dap1) (IZA)	10763.2	0	0	0	0	0	0	0	0	0	0	0	0	0	0	5659.88	0	0	0	0	5251.44	0	0	0	0	0	0	0	0	0	0	0	0	0	0	0	0	0	0	0	0	0	0	0	0
O00299	5	32.365	CLIC1	Chloride intracellular channel protein 1 (Chloride channel ABP) (Glutaredoxin-like oxidoreductase CLIC1) (EC 1.8.-.-) (Glutathione-dependent dehydroascorbate reductase CLIC1) (EC 1.8.5.1) (Nuclear chloride ion channel 27) (NCC27) (Regulatory nuclear chloride ion channel protein) (hRNCC)	8049.61	0	4527.67	24525.55	0	0	10482.12	2161.39	0	0	19459.66	11645.51	31227.34	9916.53	10919.71	24472.67	0	0	0	0	8588.36	0	0	0	0	0	0	0	4011.38	0	0	2913.77	0	0	0	0	0	0	0	0	6826.13	0	12611.19	12603.19	2976.51
O00592	5	13.62	PODXL	Podocalyxin (GCTM-2 antigen) (Gp200) (Podocalyxin-like protein 1) (PC) (PCLP-1)	33082.09	0	0	0	0	0	0	0	9807.7	0	0	0	0	0	0	0	0	12108.68	0	0	0	0	0	0	0	0	0	0	0	27657.26	0	0	0	0	0	0	0	0	0	0	0	6393.48	0	0	0
O14818	5	24.194	PSMA7	Proteasome subunit alpha type-7 (Proteasome subunit RC6-1) (Proteasome subunit XAPC7) (Proteasome subunit alpha-4) (alpha-4)	17075.2	23052.26	5670.08	5989.28	0	0	11638.89	1922.22	15969.4	11308.41	6346.24	5512.55	12685.94	7964.16	0	5556.7	6475.73	9443.6	0	2403.9	29302.37	11904.11	4745.714	0	4503.6	4260.24	5558.66	5498.25	3034.59	5159.02	5245.09	0	0	6563.03	0	0	0	0	0	0	0	0	0	0	11651.61
O43399	5	33.01	TPD52L2	Tumor protein D54 (hD54) (Tumor protein D52-like 2)	5715.34	0	0	2039.25	0	0	0	0	0	0	3979.64	0	1935.65	0	0	1688.58	0	0	0	0	2075.63	0	0	0	2185.48	0	0	0	0	0	0	0	0	0	0	0	0	0	0	0	0	0	0	2319.56	0
O60749	5	12.717	SNX2	Sorting nexin-2 (Transformation-related gene 9 protein) (TRG-9)	0	0	0	0	0	0	0	0	2170.22	0	0	0	0	0	0	0	0	0	0	0	0	0	0	0	0	0	0	0	0	0	0	0	0	0	0	0	0	0	0	0	0	0	0	0	0
P00966	5	14.806	ASS1	Argininosuccinate synthase (EC 6.3.4.5) (Citrulline--aspartate ligase)	0	0	0	0	0	0	0	0	0	0	0	0	0	0	0	0	0	0	0	0	0	4883.95	0	0	0	0	0	0	0	0	0	0	0	0	0	0	0	0	0	0	0	0	0	0	0
P02452	5	4.713	COL1A1	Collagen alpha-1(I) chain (Alpha-1 type I collagen)	0	0	0	0	0	0	0	0	0	0	0	0	0	0	3808.25	0	0	0	0	0	0	0	0	0	0	0	0	0	0	0	0	0	0	0	0	0	0	0	0	0	17891.94	0	5724.35	0	0
P02788	5	9.859	LTF	Lactotransferrin (Lactoferrin) (EC 3.4.21.-) (Growth-inhibiting protein 12) (Talalactoferrin) [Cleaved into: Lactoferricin-H (Lfcin-H); Kaliocin-1; Lactoferroxin-A; Lactoferroxin-B; Lactoferroxin-C]	0	15473.02	0	0	1998.74	0	0	0	0	0	0	0	0	0	0	0	0	4896.19	0	0	14448.59	0	8690.83	0	0	0	0	0	0	0	0	0	0	0	0	0	0	0	0	0	0	0	0	0	0
P06493	5	21.212	CDK1	Cyclin-dependent kinase 1 (CDK1) (EC 2.7.11.22) (EC 2.7.11.23) (Cell division control protein 2 homolog) (Cell division protein kinase 1) (p34 protein kinase)	0	0	0	0	0	1440.3	0	0	0	0	0	0	0	0	0	0	0	0	0	0	0	0	1869.67	0	0	0	0	0	0	2856.86	0	0	0	0	0	0	0	0	0	0	0	2442.11	0	0	0
P06702	5	49.123	S100A9	Protein S100-A9 (Calgranulin-B) (Calprotectin L1H subunit) (Leukocyte L1 complex heavy chain) (Migration inhibitory factor-related protein 14) (MRP-14) (p14) (S100 calcium-binding protein A9)	0	131987	0	1103.63	0	0	0	0	0	0	0	0	7527.78	0	0	0	0	12642.72	0	5509.88	23066.21	0	10587.46	0	0	4203.01	0	0	0	0	0	0	0	0	0	6232.38	0	0	0	0	3498.13	0	9817.19	0	0
P07437	5	15.991	TUBB	Tubulin beta chain (Tubulin beta-5 chain)	491570.29	103121.81	171748.15	460678.81	139584.86	320837.47	125923.86	43392.76	409954.6	40966.89	328007.74	212040.58	383521.38	108926.72	159166.39	418812.44	231310.13	162062.68	30664.74	3489.21	331685.19	14340.83	882.682	0	74713.82	109760.91	84096.75	114858.05	183212.96	371764.03	149021.82	177601.68	126103.38	202337.17	9545.13	80513.57	0	35217.26	2555.85	160622.94	284074.85	497452.73	344453.6	91036.03	146805.98
P08559	5	12.821	PDHA1	Pyruvate dehydrogenase E1 component subunit alpha, somatic form, mitochondrial (EC 1.2.4.1) (PDHE1-A type I)	7688.17	4204.73	0	0	13362.79	20585.78	0	0	0	0	0	0	5473.18	0	0	1011.71	19533.76	2468.18	0	16987.89	17744.98	0	4709.36	19398.39	0	19553.55	0	19779.65	13785.1	10322.6	11082.73	0	5770.35	14982.17	0	6022.47	0	6115.33	10822.99	6205.8	0	0	0	0	0
P08590	5	28.205	MYL3	Myosin light chain 3 (Cardiac myosin light chain 1) (CMLC1) (Myosin light chain 1, slow-twitch muscle B/ventricular isoform) (MLC1SB) (Ventricular myosin alkali light chain) (Ventricular myosin light chain 1) (VLCl) (Ventricular/slow twitch myosin alkali light chain) (MLC-lV/sb)	0	0	0	0	0	35125.84	0	0	0	0	0	0	0	0	3881.38	0	52619.57	6042.81	12731.18	15174.88	0	2870.79	3109.91	13518.85	7047.83	0	3454.03	2984.01	29767.49	6656.81	58319.53	0	40206.49	28031.84	0	23980.4	52158.6	0	13478.46	23456.23	0	0	0	0	0
P09455	5	40.741	RBP1	Retinol-binding protein 1 (Cellular retinol-binding protein) (CRBP) (Cellular retinol-binding protein I) (CRBP-I)	6339.13	0	10626.1	24106.82	8440.77	7781.9	5890.44	0	0	8627.76	0	0	8349.16	0	5848.67	25333.37	0	0	0	0	19178.13	0	0	0	0	9973.04	0	4105.7	0	0	0	0	0	0	0	0	0	0	0	0	21578.2	13777.3	22891.36	0	6693.99
P09493	5	15.493	TPM1	Tropomyosin alpha-1 chain (Alpha-tropomyosin) (Tropomyosin-1)	97254.49	58581.36	65968.58	195277.14	67957.9	263546.99	199605.74	63273.16	87259.1	58518.85	296123.21	52475.12	137588.69	67014.68	45496.38	173703.18	177433.97	69530.26	67688.2	75272.61	175720.83	58234.04	12886.195	188887.57	154473.54	104151.55	105668.39	75677.46	84149.22	71456.01	110063.63	49964.66	153315.03	102362.62	14158.96	107683.33	266780.28	18896.35	109762.6	58224.02	54459.62	88317.75	140475.14	182867.51	101704.6
P11166	5	11.179	SLC2A1	Solute carrier family 2, facilitated glucose transporter member 1 (Glucose transporter type 1, erythrocyte/brain) (GLUT-1) (HepG2 glucose transporter)	0	0	0	0	14608.8	0	0	0	0	0	0	0	0	0	0	0	5597.3	0	2765.03	7288.76	9039.3	0	2615.79	5165.32	0	0	0	7077.83	0	0	0	0	0	4763.99	0	0	0	5692.37	0	4349.13	0	0	0	0	0
P22735	5	9.058	TGM1	Protein-glutamine gamma-glutamyltransferase K (EC 2.3.2.13) (Epidermal TGase) (Transglutaminase K) (TG(K)) (TGK) (TGase K) (Transglutaminase-1) (TGase-1)	0	17494.48	7565.37	0	0	0	3908.6	0	0	5671.1	0	0	0	0	0	0	0	0	5939.09	0	18738.22	0	8220.27	0	7183.57	0	0	0	0	0	0	0	0	0	0	0	0	3383.25	0	0	0	0	0	0	2819.2
P27348	5	26.122	YWHAQ	14-3-3 protein theta (14-3-3 protein T-cell) (14-3-3 protein tau) (Protein HS1)	23639.5	3701.24	10132.15	6256.17	12083.96	10023.47	6508.74	0	15072.89	0	8347.98	0	15903.56	0	0	4643.65	6490.19	22911.98	0	0	23266.42	0	0	0	5808.91	0	4448.23	13632.54	6288.01	22517.64	9002.23	12789.13	0	13692.91	2053.35	0	0	0	0	11798.01	9812.9	25081.23	0	0	15056.65
P31040	5	11.747	SDHA	Succinate dehydrogenase [ubiquinone] flavoprotein subunit, mitochondrial (EC 1.3.5.1) (Flavoprotein subunit of complex II) (Fp) (Malate dehydrogenase [quinone] flavoprotein subunit) (EC 1.1.5.-)	0	0	0	0	0	4614.61	0	0	0	0	0	0	5111.44	0	0	0	3450.7	0	0	1547.67	3202.98	0	0	1570.81	0	0	0	0	0	0	0	0	0	0	0	1832.01	0	1707.29	0	0	0	0	0	0	0
P31946	5	30.488	YWHAB	14-3-3 protein beta/alpha (Protein 1054) (Protein kinase C inhibitor protein 1) (KCIP-1) [Cleaved into: 14-3-3 protein beta/alpha, N-terminally processed]	13355.84	0	0	0	0	1382.23	6899.47	0	0	0	3559.86	2978.35	3018.46	0	0	0	0	0	0	0	9549.61	0	0	0	1712.2	0	0	0	0	3841.19	1491.38	0	0	0	0	3624.42	0	0	0	0	2135.74	7142.82	0	1444.57	0
P31949	5	39.048	S100A11	Protein S100-A11 (Calgizzarin) (Metastatic lymph node gene 70 protein) (MLN 70) (Protein S100-C) (S100 calcium-binding protein A11) [Cleaved into: Protein S100-A11, N-terminally processed]	0	0	0	5909.44	0	0	0	0	0	0	0	0	26609.07	0	5074.3	4246.45	0	0	0	0	7376.92	0	867.456	0	0	0	0	0	0	0	0	0	0	0	0	4172.16	0	0	0	0	0	0	17751.49	0	0
P35613	5	14.026	BSG	Basigin (5F7) (Collagenase stimulatory factor) (Extracellular matrix metalloproteinase inducer) (EMMPRIN) (Hepatoma-associated antigen) (HAb18G) (Leukocyte activation antigen M6) (OK blood group antigen) (Tumor cell-derived collagenase stimulatory factor) (TCSF) (CD antigen CD147)	3443.08	0	0	0	1998.75	4491.38	0	0	0	0	0	0	0	0	0	0	4025.39	0	0	4122.8	10842.18	0	1374.42	8655.32	0	0	0	2011.41	4544.09	5361.14	0	0	0	3642.21	0	0	0	1087.46	0	0	0	3872.73	0	0	0
P37837	5	15.134	TALDO1	Transaldolase (EC 2.2.1.2)	0	0	0	0	0	0	2475.38	0	0	0	0	3214.5	0	0	0	0	0	0	0	0	6118.8	0	0	0	0	0	0	9902.1	0	0	0	0	0	0	0	0	0	0	0	0	0	0	0	0	0
P42166	5	28.386	TMPO	Lamina-associated polypeptide 2, isoform alpha (Thymopoietin isoform alpha) (TP alpha) (Thymopoietin-related peptide isoform alpha) (TPRP isoform alpha) [Cleaved into: Thymopoietin (TP) (Splenin); Thymopentin (TP5)]	3004.48	0	2292.77	0	2207.07	0	0	0	0	0	0	0	17726.52	0	0	4512.34	89758.9	0	1188.9	0	1773.79	0	0	0	2058.9	0	0	36467.2	2003.3	5896.89	0	0	0	0	0	1068.16	0	0	0	3303.19	2695.92	2442.11	3465.96	0	0
P42357	5	10.502	HAL	Histidine ammonia-lyase (Histidase) (EC 4.3.1.3)	0	20807.47	0	0	0	0	0	0	3965.81	0	0	0	0	4827.55	0	0	2633.66	0	0	0	1837.47	0	4444.469	0	2441.72	0	0	0	0	0	0	0	0	0	0	0	0	0	0	0	4952.56	0	0	0	1911.71
P43307	5	21.678	SSR1	Translocon-associated protein subunit alpha (TRAP-alpha) (Signal sequence receptor subunit alpha) (SSR-alpha)	4742.21	3470.34	0	15213.92	0	0	0	0	0	0	0	0	0	0	0	0	0	0	0	0	0	0	0	0	0	0	0	0	0	0	0	0	0	0	0	0	0	0	0	0	0	0	0	0	0
P46063	5	12.789	RECQL	ATP-dependent DNA helicase Q1 (EC 5.6.2.4) (DNA 3'-5' helicase Q1) (DNA helicase, RecQ-like type 1) (RecQ1) (DNA-dependent ATPase Q1) (RecQ protein-like 1)	0	0	0	0	0	0	0	0	0	0	0	0	0	0	0	0	0	0	0	0	0	0	0	0	0	0	0	0	0	0	0	0	0	0	0	0	0	0	0	0	0	0	0	0	0
P46778	5	32.5	RPL21	Large ribosomal subunit protein eL21 (60S ribosomal protein L21)	0	0	0	0	0	0	0	0	0	0	0	0	0	0	0	0	0	0	0	0	0	0	0	0	0	0	0	0	0	0	0	0	0	0	0	0	0	0	0	0	0	0	0	0	0
P49721	5	33.831	PSMB2	Proteasome subunit beta type-2 (Macropain subunit C7-I) (Multicatalytic endopeptidase complex subunit C7-I) (Proteasome component C7-I) (Proteasome subunit beta-4) (beta-4)	10309.9	4148.23	3740.21	0	2714.95	5099.16	6754.17	4234.15	6586.29	0	5404.81	2463.75	8052.79	4178.95	2857.87	2677.52	3723.01	7870.38	3379.8	0	6830.81	2659.01	1663.376	0	2351.3	3589.85	3952.58	4407.92	3160.9	4902.48	3023.19	6230.2	2769.91	3745.56	1499.59	3450.98	0	0	0	2549.72	4208.69	5278.33	3338.89	4107.26	4570.6
P49755	5	26.027	TMED10	Transmembrane emp24 domain-containing protein 10 (Protein TMED10) (21 kDa transmembrane-trafficking protein) (S31I125) (S31III125) (Tmp-21-I) (Transmembrane protein Tmp21) (p23) (p24 family protein delta-1) (p24delta1) (p24delta)	0	0	0	0	0	0	0	0	0	0	0	0	7025.99	0	0	0	0	0	0	0	0	0	0	0	0	0	0	0	0	7838.67	0	0	0	0	0	0	0	0	0	0	0	0	0	0	0
P56537	5	31.429	EIF6	Eukaryotic translation initiation factor 6 (eIF-6) (B(2)GCN homolog) (B4 integrin interactor) (CAB) (p27(BBP))	0	6130.29	0	0	0	0	0	0	0	0	0	0	0	0	0	4011.37	0	3592.52	0	0	9758.88	0	2717.81	0	0	0	0	0	0	6756.73	0	0	0	0	0	0	0	0	0	0	0	0	0	0	0
P61353	5	42.647	RPL27	Large ribosomal subunit protein eL27 (60S ribosomal protein L27)	20313.5	0	0	0	0	0	10712.2	0	19187.5	0	0	10968.6	10453.9	0	9623.59	12027.3	8283.93	12686	0	0	10871.5	0	0	0	0	0	0	0	0	16509.1	0	0	8949.11	0	0	0	0	0	0	8625.08	0	0	13364.8	0	11288.4
P62263	5	36.424	RPS14	Small ribosomal subunit protein uS11 (40S ribosomal protein S14)	23012.34	0	0	8341.57	4249.67	11526.01	5048.89	0	17351.34	3404.66	10230	5611.26	12079.6	0	5865.29	8452.41	0	7956.8	0	0	11860.13	0	0	0	4509.66	0	4722.8	4320.95	5244.17	16614.6	0	11022	8209.37	4943.66	0	6962.8	0	0	0	0	11065.46	12299.6	10440.5	5744.01	5188.96
P62277	5	29.801	RPS13	Small ribosomal subunit protein uS15 (40S ribosomal protein S13)	23007.8	0	6056.03	17447.61	4081.57	5314.89	8914.87	0	16868.97	0	11858.91	1769.38	18146.41	0	0	10472.78	11992.62	13485.66	1616.78	0	21656.11	0	0	0	0	2332.12	0	8155.41	5566.5	20944.58	4457.36	3398.66	0	4404.78	0	3822.21	0	0	0	10968.17	10412.77	15095.21	5841.28	0	4706.07
P62851	5	29.6	RPS25	Small ribosomal subunit protein eS25 (40S ribosomal protein S25)	35636.12	0	10680.15	14989.99	7574.8	3535.68	8887.38	0	23843.47	0	11158.43	0	14356.98	4295.09	4795.2	16557.36	9481.43	13273.51	0	0	22257.24	5908.87	811.171	3411.61	4072.54	4349.05	0	7782.88	10237.92	19277.69	9008.92	8321.95	5666.2	9230.16	0	0	0	0	0	6377.45	10998.92	25396.74	11384.94	0	4926.12
Q01844	5	9.909	EWSR1	RNA-binding protein EWS (EWS oncogene) (Ewing sarcoma breakpoint region 1 protein)	4094.01	0	0	0	0	0	0	0	0	0	0	0	1977.73	0	0	0	1926.32	1468.54	0	0	0	0	0	0	0	0	0	0	0	0	0	1808.24	0	0	0	0	0	0	0	0	0	3050.01	0	0	0
Q04760	5	24.457	GLO1	Lactoylglutathione lyase (EC 4.4.1.5) (Aldoketomutase) (Glyoxalase I) (Glx I) (Ketone-aldehyde mutase) (Methylglyoxalase) (S-D-lactoylglutathione methylglyoxal lyase)	17044.85	4823.65	0	0	0	14198.53	0	0	0	0	0	0	0	0	0	0	0	4462.29	0	0	7175.89	0	0	0	0	0	0	2201.1	0	6850.73	2410.45	0	0	3765.85	0	0	0	0	0	0	0	0	0	0	0
Q07020	5	28.723	RPL18	Large ribosomal subunit protein eL18 (60S ribosomal protein L18)	11321.1	0	5948.07	9087.09	6507.85	6019.72	6942.64	0	12760.5	2444.88	6095.05	4130.91	7033.15	0	3336.4	5132.54	4705.61	8258.13	2418.41	0	10527.3	7945.67	740.842	6315.15	3731.92	3286.17	0	5115.89	7644.37	19107.29	4834.41	7089.12	0	5818.55	0	4978.69	0	0	0	3986.73	3621.04	15173.03	6095.7	4584.24	5837.09
Q07666	5	13.093	KHDRBS1	KH domain-containing, RNA-binding, signal transduction-associated protein 1 (GAP-associated tyrosine phosphoprotein p62) (Src-associated in mitosis 68 kDa protein) (Sam68) (p21 Ras GTPase-activating protein-associated p62) (p68)	9081.09	0	0	0	0	0	0	0	0	0	0	0	4950.67	0	0	0	1670.03	2910.35	0	0	10787.21	0	0	0	3701.75	0	0	0	0	2037.3	0	0	0	0	0	0	0	0	0	0	0	0	0	0	7453.73
Q13835	5	6.56	PKP1	Plakophilin-1 (Band 6 protein) (B6P)	0	0	0	0	0	0	0	0	0	0	0	0	0	0	0	0	0	423.87	0	0	0	0	17258.56	0	0	0	0	0	0	0	0	0	0	0	0	0	0	0	0	0	0	0	0	0	0
Q13867	5	12.967	BLMH	Bleomycin hydrolase (BH) (BLM hydrolase) (BMH) (EC 3.4.22.40)	28854.7	83068.2	33380.04	33456.51	20729.4	20514	18046.3	19402.2	40409.26	21455.1	24925.32	15825.7	36942.18	20104.2	16927.9	23962.07	24311.7	31866.8	17638.4	16157.4	24256.65	17190.8	7983.41	16886.9	22283.11	23172.25	15371.5	18639.3	23418	27626.1	19664.2	32350.95	18471.1	17943.4	13972.3	27050.98	12878	13280.1	12744.6	19806.4	26425.7	26875.9	19686.1	24389.7	17293.2
Q15370	5	40.678	ELOB	Elongin-B (EloB) (Elongin 18 kDa subunit) (RNA polymerase II transcription factor SIII subunit B) (SIII p18) (Transcription elongation factor B polypeptide 2)	0	0	0	3617.29	0	0	2520.4	0	0	0	0	0	0	0	0	0	3523.7	4264.32	0	0	0	0	0	0	0	0	0	0	0	0	0	0	0	2146.39	0	0	0	0	0	0	0	4136.19	0	0	0
Q15417	5	23.404	CNN3	Calponin-3 (Calponin, acidic isoform)	3268.58	0	0	5297.47	0	0	0	0	0	0	5067.07	0	14147.45	3940.15	0	6957.61	0	0	0	0	0	0	0	0	0	0	0	0	0	0	0	0	0	0	0	0	0	0	0	0	0	5271.97	0	2511.72	0
Q15436	5	9.804	SEC23A	Protein transport protein Sec23A (hSec23A) (SEC23-related protein A)	0	0	0	3059.93	0	0	1836.85	0	0	0	0	0	7412.52	0	0	0	0	0	0	0	0	0	0	0	0	0	0	0	0	0	0	0	0	0	0	0	0	0	0	0	0	0	1970.73	0	0
Q16698	5	24.179	DECR1	2,4-dienoyl-CoA reductase [(3E)-enoyl-CoA-producing], mitochondrial (EC 1.3.1.124) (2,4-dienoyl-CoA reductase [NADPH]) (4-enoyl-CoA reductase [NADPH]) (Short chain dehydrogenase/reductase family 18C member 1)	0	0	0	0	0	0	0	0	0	0	0	0	0	0	0	0	0	0	0	1226.57	0	0	0	0	0	0	0	0	0	0	0	0	0	0	0	0	0	0	0	0	0	0	0	0	0
Q86V81	5	24.903	ALYREF	THO complex subunit 4 (Tho4) (Ally of AML-1 and LEF-1) (Aly/REF export factor) (Transcriptional coactivator Aly/REF) (bZIP-enhancing factor BEF)	4579.76	0	0	0	0	0	0	0	0	0	0	0	3646.83	0	0	0	0	0	0	0	3375.37	0	0	0	0	0	0	0	0	6112.07	0	0	0	0	0	0	0	0	0	0	0	0	0	0	0
Q86YZ3	5	6.351	HRNR	Hornerin	0	0	0	0	0	0	0	0	0	0	0	0	681.681	0	0	0	1442.56	0	0	0	0	0	24680.82	0	1163.57	0	516.455	0	0	0	0	0	1777.18	0	0	0	0	0	0	0	1918.91	0	0	0	0
Q96AG4	5	20.847	LRRC59	Leucine-rich repeat-containing protein 59 (Ribosome-binding protein p34) (p34) [Cleaved into: Leucine-rich repeat-containing protein 59, N-terminally processed]	3561.68	0	2246.43	8680.26	0	0	0	0	0	0	0	0	14033.24	0	0	3596.07	0	0	0	0	3072.64	0	0	0	0	0	0	0	0	0	0	0	0	0	0	0	0	0	0	0	0	0	0	0	0
Q9BTT0	5	18.657	ANP32E	Acidic leucine-rich nuclear phosphoprotein 32 family member E (LANP-like protein) (LANP-L)	0	0	0	0	0	0	0	0	0	0	0	0	0	0	0	0	1957.63	0	0	0	1331.11	0	0	0	0	0	0	0	0	2681.13	0	0	0	0	0	1241.63	0	0	0	0	0	0	0	0	0
Q9BVK6	5	28.511	TMED9	Transmembrane emp24 domain-containing protein 9 (GMP25) (Glycoprotein 25L2) (p24 family protein alpha-2) (p24alpha2) (p25)	3197.86	0	0	2484.03	0	0	0	0	0	0	0	0	2174.1	0	0	0	0	0	0	0	0	0	0	0	0	0	0	0	0	0	0	0	0	0	0	0	0	0	0	0	0	0	0	0	0
Q9H9B4	5	18.012	SFXN1	Sideroflexin-1	2546.95	0	0	0	2627.25	0	0	0	0	0	0	0	0	0	0	0	5781.81	0	0	0	7841.74	0	0	0	0	5391.92	0	3655.47	0	0	0	0	0	2994.45	0	0	0	0	0	0	0	0	0	0	0
Q9HC38	5	20.128	GLOD4	Glyoxalase domain-containing protein 4	0	0	0	0	0	0	0	0	0	0	0	0	0	0	0	0	0	0	0	0	13020.2	0	0	0	0	0	0	0	0	4984.41	0	0	0	0	0	0	0	0	0	0	0	0	0	0	1506.56
Q9NP55	5	26.953	BPIFA1	BPI fold-containing family A member 1 (Lung-specific protein X) (Nasopharyngeal carcinoma-related protein) (Palate lung and nasal epithelium clone protein) (Secretory protein in upper respiratory tracts) (Short PLUNC1) (SPLUNC1) (Tracheal epithelium-enriched protein) (Von Ebner protein Hl)	0	17533.7	0	0	0	0	0	0	0	0	0	0	0	0	0	0	0	0	0	0	5701.6	0	5566.294	0	0	0	0	0	0	0	0	0	0	0	0	0	0	0	0	0	0	0	0	0	0
Q9NVA2	5	18.415	SEPTIN11	Septin-11	0	0	0	0	0	0	0	2311.94	0	0	0	0	0	0	0	2770.53	0	0	0	0	0	0	0	0	0	0	0	0	9235.01	0	0	0	0	0	0	0	0	0	0	0	0	0	0	0	2752.62
Q9UBY9	5	41.765	HSPB7	Heat shock protein beta-7 (HspB7) (Cardiovascular heat shock protein) (cvHsp)	0	0	0	0	0	0	0	0	0	0	0	0	0	0	0	0	12388.87	0	0	0	13948.95	0	0	0	0	0	0	3944.54	0	0	0	0	0	4151.58	0	4771.71	0	0	0	7480.64	0	0	0	0	4907.79
O00487	4	19.032	PSMD14	26S proteasome non-ATPase regulatory subunit 14 (EC 3.4.19.-) (26S proteasome regulatory subunit RPN11) (26S proteasome-associated PAD1 homolog 1)	3070.73	0	0	0	0	0	2159.05	0	4306.21	0	0	0	0	0	0	0	0	0	0	0	0	0	0	0	0	0	0	0	0	3017.98	0	0	0	0	0	0	0	0	0	0	0	0	2559.1	0	2767.76
O15371	4	8.394	EIF3D	Eukaryotic translation initiation factor 3 subunit D (eIF3d) (Eukaryotic translation initiation factor 3 subunit 7) (eIF-3-zeta) (eIF3 p66)	0	0	0	0	0	0	0	0	0	0	0	0	0	0	0	0	0	0	0	0	0	0	0	0	0	0	0	0	0	3543.58	0	0	0	0	0	0	0	0	0	0	0	0	0	0	0
O75131	4	8.752	CPNE3	Copine-3 (Copine III)	4751.98	0	0	0	0	0	0	0	0	0	0	0	0	0	0	0	0	0	0	0	0	0	0	0	0	0	0	0	0	0	3329.54	0	0	0	0	0	0	0	0	0	0	0	0	0	3681.25
O75368	4	46.491	SH3BGRL	Adapter SH3BGRL (SH3 domain-binding glutamic acid-rich-like protein 1)	6816.13	0	0	0	0	0	1883.96	0	0	0	0	0	0	0	0	0	0	0	0	0	12599.42	0	0	0	0	0	886.639	0	0	0	0	0	0	0	0	0	0	0	0	0	0	0	0	0	0
O75947	4	27.329	ATP5PD	ATP synthase subunit d, mitochondrial (ATPase subunit d) (ATP synthase peripheral stalk subunit d)	0	0	0	0	0	0	0	0	0	0	0	0	0	0	0	0	5974.69	0	0	0	5144.16	0	0	4883.67	0	4452.19	0	5416.95	0	5612.92	0	0	0	3712.86	0	0	0	4754.81	0	5128.03	0	0	0	0	0
O94875	4	5.818	SORBS2	Sorbin and SH3 domain-containing protein 2 (Arg-binding protein 2) (ArgBP2) (Arg/Abl-interacting protein 2) (Sorbin)	0	0	0	3568.55	0	0	0	0	0	0	0	2142.99	0	0	0	0	16513.21	0	0	0	4350.88	0	0	3005.15	9176.04	0	1716.56	7253.73	3168.99	0	0	571.239	17812.88	2776.57	0	4875.19	0	0	0	1904.34	0	0	0	0	0
P00403	4	18.943	MT-CO2	Cytochrome c oxidase subunit 2 (EC 7.1.1.9) (Cytochrome c oxidase polypeptide II)	10610.9	6427.42	0	6759.08	3168.03	8790.02	0	0	11632.6	0	0	0	6649.6	0	0	0	10601.9	0	4300.56	11876.11	9520.13	1908.62	627.133	7415.54	0	9440.16	0	10122.4	5975.85	0	0	0	0	9151.03	0	0	0	5837.82	0	6094.5	0	8048.8	3420.4	0	0
P04632	4	27.985	CAPNS1	Calpain small subunit 1 (CSS1) (Calcium-activated neutral proteinase small subunit) (CANP small subunit) (Calcium-dependent protease small subunit) (CDPS) (Calcium-dependent protease small subunit 1) (Calpain regulatory subunit)	32842.8	0	0	0	20499.4	0	0	0	33866.4	0	0	0	25280.37	0	0	0	0	0	0	0	0	0	0	0	0	0	0	0	0	0	0	0	0	0	0	0	0	0	0	0	0	23451.4	0	0	0
P04899	4	16.056	GNAI2	Guanine nucleotide-binding protein G(i) subunit alpha-2 (Adenylate cyclase-inhibiting G alpha protein)	14751.21	0	0	16163.11	0	0	0	0	0	0	5058.96	0	8612.22	4940.49	0	16064.35	0	0	0	0	16306.47	0	1589.52	4883.69	0	0	0	0	0	0	0	0	0	0	0	0	0	0	0	5493.64	0	6493.6	5592.47	0	4064.64
P07355	4	14.159	ANXA2	Annexin A2 (Annexin II) (Annexin-2) (Calpactin I heavy chain) (Calpactin-1 heavy chain) (Chromobindin-8) (Lipocortin II) (Placental anticoagulant protein IV) (PAP-IV) (Protein I) (p36)	140275.28	135695.72	18716.37	50811.61	24642.93	17901.56	46984.3	40124.16	113527.39	14982.53	69367.25	35750.76	20539.1	29555.88	33792.54	27416.79	22988.25	136031.04	10976.29	14821.66	118521.06	14981.43	39727.646	19041.21	22264.9	21751.12	10242.7	26552.1	25555.57	73837.25	34527.69	17034.46	17571.29	11254.82	13462.01	22629.15	10656.85	29527.12	16740.32	18442.51	34953.18	57586.68	35712.5	88603.14	27846.04
P09651	4	11.559	HNRNPA1	Heterogeneous nuclear ribonucleoprotein A1 (hnRNP A1) (Helix-destabilizing protein) (Single-strand RNA-binding protein) (hnRNP core protein A1) [Cleaved into: Heterogeneous nuclear ribonucleoprotein A1, N-terminally processed]	136336.57	28843.64	51339.8	65238.44	45211.37	29530.01	23033.28	9811.85	110315.08	36120.93	40475.44	46130.78	58393.37	16402.77	34108.31	74133.06	39297.73	69511.27	24750.1	0	68158.09	9830.78	0	0	25852.18	13926.76	32862.58	38444.51	39034.91	94389.656	34221.27	29708.6	38276.79	20865.52	4184.58	33901.2	0	4119.39	0	39116.9	62099.13	74544.01	39140.37	44682.47	51748.4
P11940	4	6.447	PABPC1	Polyadenylate-binding protein 1 (PABP-1) (Poly(A)-binding protein 1)	9170.49	0	0	7565.98	0	2551.47	0	0	3873.96	0	0	0	0	0	0	1830.24	3922.56	0	0	0	2964.49	0	0	0	0	0	0	0	0	0	0	0	0	0	0	0	0	0	0	0	0	4238.13	0	1773.98	1454.95
P13073	4	27.219	COX4I1	Cytochrome c oxidase subunit 4 isoform 1, mitochondrial (Cytochrome c oxidase polypeptide IV) (Cytochrome c oxidase subunit IV isoform 1) (COX IV-1)	6202.27	4111.37	0	0	0	4753.24	0	0	0	0	0	0	2757.58	0	0	0	4707.78	0	0	7192.45	10880.22	0	950.077	4001.02	0	4065.41	0	9954.55	3860.14	0	0	0	0	3680.47	0	0	0	0	0	2943.94	0	0	0	0	0
P13489	4	11.28	RNH1	Ribonuclease inhibitor (Placental ribonuclease inhibitor) (Placental RNase inhibitor) (Ribonuclease/angiogenin inhibitor 1) (RAI)	0	0	0	4248.8	0	0	1641.62	0	0	0	0	0	0	0	0	2978.7	0	0	0	0	2723.48	0	0	0	0	0	0	0	0	4788.69	0	0	0	0	0	0	0	0	0	0	0	0	0	0	2144.63
P13591	4	5.711	NCAM1	Neural cell adhesion molecule 1 (N-CAM-1) (NCAM-1) (CD antigen CD56)	0	0	0	0	0	0	0	0	0	0	0	0	0	0	0	0	6321.47	0	0	0	6914.17	0	0	0	0	0	0	0	0	0	0	0	0	0	0	0	0	0	0	0	0	0	0	0	0
P13693	4	35.465	TPT1	Translationally-controlled tumor protein (TCTP) (Fortilin) (Histamine-releasing factor) (HRF) (p23)	10643.4	0	0	3902.63	0	0	0	0	0	0	0	0	7430.29	0	0	0	0	0	0	0	0	0	0	0	0	0	0	0	0	11787.65	0	0	0	0	0	0	0	0	0	0	0	0	0	0	0
P16401	4	14.602	H1-5	Histone H1.5 (Histone H1a) (Histone H1b) (Histone H1s-3)	87031.46	52369.9	74595.25	57944.48	60868.88	37799.34	29154.05	29013.06	117492.34	25496.02	56975	50991.12	42340.56	22866.27	52125.89	64721.86	62526.51	42393.23	55902	0	60539.18	8050.2	0	0	34530.63	4881.96	41370.5	53862.5	51401.06	87715.4	66365.07	54661.88	43236.36	46238.6	14463.75	57342.56	0	0	0	55623.11	84855.68	92179.88	50829.97	34319.73	33741.39
P16949	4	28.859	STMN1	Stathmin (Leukemia-associated phosphoprotein p18) (Metablastin) (Oncoprotein 18) (Op18) (Phosphoprotein p19) (pp19) (Prosolin) (Protein Pr22) (pp17)	10347	0	0	0	0	11958.6	5103.461	10151.38	8790.73	13851.01	44436.38	0	48951.67	0	0	12401.39	7221.75	35308.9	0	0	35879.36	0	0	0	0	12663.3	12275.7	3035.18	8305.28	9959.78	13486.57	9468.6	6528.83	10419.46	0	9692.59	0	0	0	26692.5	7029.06	12992.6	4260.46	14068.39	0
P23528	4	24.096	CFL1	Cofilin-1 (18 kDa phosphoprotein) (p18) (Cofilin, non-muscle isoform)	61019.71	2903.08	21236.76	44949.55	21200.88	26469.45	25309.12	4724.39	30721.01	20640.03	51066.4	27851.97	51616.96	14076.06	22946.13	53629.55	33233.84	22758.93	0	0	48855.95	0	0	0	3677.63	11892.7	16150.65	17405.17	21951.29	62458.68	15496.28	27156.49	3792.46	13606.69	0	15584.14	0	0	0	16010.53	21920.56	44673.07	34221.63	29735.76	28093.23
P24534	4	30.667	EEF1B2	Elongation factor 1-beta (EF-1-beta)	5650.44	0	0	0	0	0	0	0	0	0	0	0	11512.8	0	0	0	5046.29	12090.1	0	0	0	0	0	0	0	0	0	0	0	10788.3	0	8149.46	0	0	0	0	0	0	0	0	0	0	0	0	0
P24752	4	14.052	ACAT1	Acetyl-CoA acetyltransferase, mitochondrial (EC 2.3.1.9) (Acetoacetyl-CoA thiolase) (T2)	2973.51	0	0	0	0	4856.89	0	0	0	0	0	0	0	0	0	0	5991.47	0	0	6158.59	5635.02	0	1576.645	0	0	0	0	6514.35	0	0	0	0	0	6661.48	0	0	0	2606.77	0	2250.91	0	0	0	0	0
P25311	4	16.779	AZGP1	Zinc-alpha-2-glycoprotein (Zn-alpha-2-GP) (Zn-alpha-2-glycoprotein)	0	169355.5	0	0	0	0	0	0	0	0	0	0	0	0	0	0	0	49656.1	0	7699.83	338694.9	0	32429.8	4936.01	0	0	0	0	0	0	0	0	0	0	0	61408.21	0	0	0	0	0	0	0	0	0
P25789	4	13.41	PSMA4	Proteasome subunit alpha type-4 (Macropain subunit C9) (Multicatalytic endopeptidase complex subunit C9) (Proteasome component C9) (Proteasome subunit L) (Proteasome subunit alpha-3) (alpha-3)	0	5314.85	0	0	0	0	2801.38	0	0	0	0	0	0	0	0	0	0	0	0	0	10244.03	0	0	0	0	0	0	0	0	0	0	0	0	0	0	0	0	0	0	0	0	0	0	0	0
P26368	4	11.579	U2AF2	Splicing factor U2AF 65 kDa subunit (U2 auxiliary factor 65 kDa subunit) (hU2AF(65)) (hU2AF65) (U2 snRNP auxiliary factor large subunit)	0	0	0	0	0	0	0	0	0	0	0	0	0	0	0	0	0	0	0	0	0	0	0	0	0	0	0	0	0	0	0	0	0	0	0	0	0	0	0	0	0	0	0	0	0
P26583	4	13.876	HMGB2	High mobility group protein B2 (High mobility group protein 2) (HMG-2)	0	0	0	0	0	0	0	0	0	0	0	0	0	0	0	0	0	0	0	0	0	0	0	0	0	0	0	0	3515.85	0	0	0	0	1905	0	0	0	0	0	0	0	0	0	0	0
P27144	4	21.525	AK4	Adenylate kinase 4, mitochondrial (EC 2.7.4.4) (EC 2.7.4.6) (Adenylate kinase 3-like) (GTP:AMP phosphotransferase AK4)	0	0	0	0	0	0	0	0	0	0	0	0	0	0	0	0	0	0	0	1491.99	3038.59	0	0	0	0	0	0	0	0	0	0	0	0	0	0	2291.5	0	0	0	3357.21	0	0	0	0	0
P28072	4	22.176	PSMB6	Proteasome subunit beta type-6 (EC 3.4.25.1) (Macropain delta chain) (Multicatalytic endopeptidase complex delta chain) (Proteasome delta chain) (Proteasome subunit Y) (Proteasome subunit beta-1) (beta-1)	7824.77	11752.06	5936.41	0	0	0	8346.48	4821.72	0	4973.92	0	5029.66	2701.48	0	3954.47	4302.77	4198.14	10797.01	0	0	7773.63	6358.58	2829.72	0	0	4546.74	0	0	4212.8	4395.13	0	5646.59	5260.92	7352.12	0	6941.48	0	0	0	0	0	0	0	10115.43	9014.91
P28340	4	4.155	POLD1	DNA polymerase delta catalytic subunit (EC 2.7.7.7) (3'-5' exodeoxyribonuclease) (EC 3.1.11.-) (DNA polymerase subunit delta p125)	0	0	0	0	0	0	0	0	0	0	0	0	0	0	0	0	0	0	0	0	0	0	0	0	0	0	0	0	0	0	0	0	0	0	0	0	0	0	0	0	0	0	0	0	0
P29218	4	15.884	IMPA1	Inositol monophosphatase 1 (IMP 1) (IMPase 1) (EC 3.1.3.25) (D-galactose 1-phosphate phosphatase) (EC 3.1.3.94) (Inositol-1(or 4)-monophosphatase 1) (Lithium-sensitive myo-inositol monophosphatase A1)	0	0	0	0	0	0	0	0	0	0	0	0	0	0	0	0	0	0	0	0	8221.791	0	0	0	0	0	0	0	0	0	0	0	0	0	0	0	0	0	0	0	0	0	0	0	0
P29373	4	28.986	CRABP2	Cellular retinoic acid-binding protein 2 (Cellular retinoic acid-binding protein II) (CRABP-II)	31941.07	0	10815.22	26816.09	0	0	6793.29	6516.54	28635.9	6408.52	14793.03	16273.3	24242.8	5037.28	10912.98	26296.33	13140.87	7270.84	0	0	8311.78	0	0	0	0	4349.06	4122.72	6404.05	5153.74	37115.28	3935.5	0	0	0	0	5964.62	0	0	0	0	28353.32	41307.54	19619.09	9978.19	3694.59
P30085	4	25	CMPK1	UMP-CMP kinase (EC 2.7.4.14) (Deoxycytidylate kinase) (CK) (dCMP kinase) (Nucleoside-diphosphate kinase) (EC 2.7.4.6) (Uridine monophosphate/cytidine monophosphate kinase) (UMP/CMP kinase) (UMP/CMPK)	0	0	0	0	0	0	0	0	0	0	0	0	0	0	0	1744.21	0	0	0	0	0	0	0	0	0	0	0	0	0	0	0	945.222	0	0	0	0	0	0	0	0	0	0	0	0	0
P30086	4	26.738	PEBP1	Phosphatidylethanolamine-binding protein 1 (PEBP-1) (HCNPpp) (Neuropolypeptide h3) (Prostatic-binding protein) (Raf kinase inhibitor protein) (RKIP) [Cleaved into: Hippocampal cholinergic neurostimulating peptide (HCNP)]	12667.36	24646.36	0	5316.9	8053.58	0	13069.24	0	0	0	2179.44	5248.27	0	0	0	0	13636.17	11171.82	0	0	12315.86	5370.34	0	0	0	3475.21	6400.57	10351.72	11945.41	11348.21	6797.19	6398.73	3435.41	4576.85	0	4939.14	0	0	0	10825.22	6957.54	0	4898.49	3434.7	17163.1
P30626	4	22.222	SRI	Sorcin (22 kDa protein) (CP-22) (CP22) (V19)	5518.37	0	0	0	0	0	0	0	0	0	0	0	2785.64	0	0	0	0	0	0	0	0	0	0	0	0	0	0	0	0	0	0	0	0	0	0	0	0	0	0	0	0	0	0	0	0
P35637	4	11.407	FUS	RNA-binding protein FUS (75 kDa DNA-pairing protein) (Oncogene FUS) (Oncogene TLS) (POMp75) (Translocated in liposarcoma protein)	6008.93	0	6835.78	4925.22	0	4571.2	0	0	18462.47	0	5427.38	5392.73	5683.53	0	4030.92	4571.72	4146.34	5386.84	3515.21	0	4847.32	0	0	0	3237.55	0	3409.24	4203.51	3097.12	11203	4730.06	5198.67	0	4393.05	0	2029.81	0	0	0	3894.51	4903.92	8107.16	5838.28	3019.55	5442.6
P37802	4	24.121	TAGLN2	Transgelin-2 (Epididymis tissue protein Li 7e) (SM22-alpha homolog)	28460.24	0	0	3173.88	0	0	0	0	0	0	0	0	0	0	0	3429.32	0	3923.34	0	0	4116.92	0	594.899	0	0	0	0	0	0	13074.93	0	0	0	1599.97	0	0	0	0	0	0	4397.57	10577.6	0	5517.54	0
P39019	4	20	RPS19	Small ribosomal subunit protein eS19 (40S ribosomal protein S19)	15194.5	8289.06	13212.2	0	12580.8	11378.7	0	0	0	0	0	0	3860.06	0	9530.59	10052.7	7146.98	0	0	0	7571.72	6052.66	0	0	0	0	0	6960.89	0	12943.7	5645.71	0	0	8356.15	0	7921.36	0	0	0	0	259020	0	9984.91	0	0
P45379	4	15.436	TNNT2	Troponin T, cardiac muscle (TnTc) (Cardiac muscle troponin T) (cTnT)	0	0	0	0	0	53646.79	0	0	0	0	0	0	0	0	0	0	83583.67	0	56643.61	7528.5	76758.57	0	0	74320.58	10059.23	5489.3	12084.58	8327.26	4278.41	0	19475.47	0	22895.21	15570.4	0	5252.51	30198.02	0	11466.55	5220.2	0	0	0	0	4831.36
P47929	4	38.971	LGALS7	Galectin-7 (Gal-7) (HKL-14) (PI7) (p53-induced gene 1 protein)	0	11361.66	0	0	0	0	0	0	0	0	0	0	0	0	0	0	0	4579.14	0	0	3455.24	0	5711.652	0	0	0	0	0	0	0	0	0	0	0	0	0	0	0	0	0	0	0	0	0	0
P51911	4	17.508	CNN1	Calponin-1 (Basic calponin) (Calponin H1, smooth muscle)	0	0	0	12820.5	0	0	12725.67	6631.75	0	0	10641.4	0	10253.31	0	0	7655.29	0	0	0	0	19023.37	0	0	0	0	0	0	0	0	0	0	0	0	0	0	0	0	0	0	0	0	0	0	7874.85	0
P52565	4	20.588	ARHGDIA	Rho GDP-dissociation inhibitor 1 (Rho GDI 1) (Rho-GDI alpha)	8781.56	0	6480.76	9698.34	0	0	14878.63	0	0	0	13347.87	8138.55	13188.5	0	6536.61	17962.71	0	5612.78	0	0	7124.25	0	0	0	3831.46	0	0	0	0	13102.87	0	6501.53	0	0	0	0	0	0	0	0	0	11972.9	7524.97	14590.01	9213.95
P62244	4	37.692	RPS15A	Small ribosomal subunit protein uS8 (40S ribosomal protein S15a)	22077.22	0	0	0	0	0	0	0	8020.83	0	0	0	13338.13	0	0	0	0	0	0	0	0	0	0	0	0	0	0	0	0	0	0	0	0	0	0	0	0	0	0	0	0	0	7010.14	0	0
P62316	4	32.203	SNRPD2	Small nuclear ribonucleoprotein Sm D2 (Sm-D2) (snRNP core protein D2)	6072.47	0	0	0	0	1509.22	0	0	4977.26	0	4423.77	1801.1	4562.52	0	0	0	2499.31	0	0	0	4159.44	0	0	0	0	0	2609.15	927.417	2484.91	3287.19	3332.89	0	0	0	0	1762.01	0	0	0	2209.53	0	0	0	2539.15	2368.46
P62701	4	17.49	RPS4X	Small ribosomal subunit protein eS4, X isoform (40S ribosomal protein S4) (SCR10) (Single copy abundant mRNA protein)	14409	0	0	19906.35	0	17725.12	5489.77	0	8988.59	0	2737.74	0	14977.67	0	0	0	15095.77	0	0	0	9876.16	0	0	0	0	0	0	0	0	43893.61	0	0	0	0	0	0	0	0	0	8097.39	0	10768	0	0	0
P62847	4	29.323	RPS24	Small ribosomal subunit protein eS24 (40S ribosomal protein S24)	0	0	0	0	0	5576.15	0	0	6262.12	0	3931.7	0	5063.99	0	0	3412.29	0	4712.39	0	0	3424.84	0	0	0	0	0	0	0	0	0	0	0	0	0	0	0	0	0	0	4841.93	5624.86	6555.5	4157.68	0	0
P62899	4	32.8	RPL31	Large ribosomal subunit protein eL31 (60S ribosomal protein L31)	0	0	0	0	6591.84	0	0	0	9865.02	0	7189.05	0	5823.73	0	0	7611.14	5894.07	10162.05	0	0	6017.31	0	0	0	0	0	0	0	4934.71	10017.2	0	0	0	0	0	3548.32	0	0	0	0	0	11518.6	5439.27	6063.06	4388.26
P62917	4	16.342	RPL8	Large ribosomal subunit protein uL2 (60S ribosomal protein L8)	10164.2	3033.18	4087.55	6335.17	2605.31	4349.86	6055.72	0	12640.4	0	5853.7	0	3817.97	0	4961.33	5919.41	0	6898.7	0	0	7496.68	0	0	0	0	0	0	3483.82	3343.97	8501.78	5649.07	6813.69	4472.7	3268.25	0	2778.4	0	0	0	0	5998.86	5439.64	5147.18	4604.77	7126.33
P62995	4	17.361	TRA2B	Transformer-2 protein homolog beta (TRA-2 beta) (TRA2-beta) (hTRA2-beta) (Splicing factor, arginine/serine-rich 10) (Transformer-2 protein homolog B)	3810.96	0	0	0	0	0	0	0	0	0	0	6132.93	0	0	0	0	3626.88	937.848	0	0	0	0	0	0	0	0	0	0	0	0	0	0	0	0	0	0	0	0	0	0	0	0	0	0	0
P63244	4	11.987	RACK1	Small ribosomal subunit protein RACK1 (Cell proliferation-inducing gene 21 protein) (Guanine nucleotide-binding protein subunit beta-2-like 1) (Guanine nucleotide-binding protein subunit beta-like protein 12.3) (Human lung cancer oncogene 7 protein) (HLC-7) (Receptor for activated C kinase) (Receptor of activated protein C kinase 1) [Cleaved into: Small ribosomal subunit protein RACK1, N-terminal…	19903.65	0	0	14487.03	0	0	8994.66	3619.96	17612	0	0	0	8464.51	0	9394.31	13930.64	3441.07	13358.56	0	0	11208.9	0	0	0	0	0	0	0	3960.64	6423.25	0	0	0	0	0	0	0	0	0	0	0	14899.82	4143.49	3976.9	4284.4
P67809	4	28.395	YBX1	Y-box-binding protein 1 (YB-1) (CCAAT-binding transcription factor I subunit A) (CBF-A) (DNA-binding protein B) (DBPB) (Enhancer factor I subunit A) (EFI-A) (Nuclease-sensitive element-binding protein 1) (Y-box transcription factor)	4065.74	0	0	3053.97	0	0	4509.396	0	3537.08	0	3361.55	0	2047.87	1303.7	0	2601.72	2286.26	6719.55	839.546	0	2721.806	0	0	0	1076.17	0	0	6952.61	0	6762.13	1262.48	1483.58	2152.74	0	0	1993.3	0	0	0	0	0	3574.09	4330.38	1647.04	708.978
P81605	4	35.455	DCD	Dermcidin (EC 3.4.-.-) (Preproteolysin) [Cleaved into: Survival-promoting peptide; DCD-1]	23559.23	46153.5	9842.57	20000.55	34994.82	20051.56	24400.66	21796.7	52507.6	16928.9	21514.36	27442.9	22254.25	41628.1	55173.2	31648.5	22004.27	249142.2	18867.75	41191.6	92944.5	18388.12	69444.74	36639.2	21049.98	23942.7	21989.76	15736	22007.8	25674.9	24461.46	21328.84	31937.58	20619.46	20157.25	42205.8	38140	17898.32	25225	17943.36	25874.7	34456.4	27559.8	23322.4	23964.4
Q00688	4	22.768	FKBP3	Peptidyl-prolyl cis-trans isomerase FKBP3 (PPIase FKBP3) (EC 5.2.1.8) (25 kDa FK506-binding protein) (25 kDa FKBP) (FKBP-25) (FK506-binding protein 3) (FKBP-3) (Immunophilin FKBP25) (Rapamycin-selective 25 kDa immunophilin) (Rotamase)	0	0	0	0	0	0	0	0	0	0	0	0	0	0	0	959.996	0	0	0	0	0	0	0	0	0	0	0	0	0	0	0	0	0	0	0	979.903	0	0	0	0	0	0	0	0	2499.74
Q0ZGT2	4	5.926	NEXN	Nexilin (F-actin-binding protein) (Nelin)	0	0	0	0	0	0	0	0	0	0	4681.68	0	0	0	0	0	0	0	0	0	2474.8	0	0	0	3355.11	0	0	0	0	0	0	0	0	0	0	0	0	0	0	0	0	0	0	0	3929.32
Q14258	4	9.841	TRIM25	E3 ubiquitin/ISG15 ligase TRIM25 (EC 6.3.2.n3) (Estrogen-responsive finger protein) (RING finger protein 147) (RING-type E3 ubiquitin transferase) (EC 2.3.2.27) (RING-type E3 ubiquitin transferase TRIM25) (Tripartite motif-containing protein 25) (Ubiquitin/ISG15-conjugating enzyme TRIM25) (Zinc finger protein 147)	0	0	0	0	0	0	0	0	0	0	0	0	0	0	0	0	0	9008.25	0	0	0	0	0	0	0	0	0	0	0	0	0	0	0	0	6328.2	0	0	0	0	0	0	0	0	0	0
Q14847	4	19.923	LASP1	LIM and SH3 domain protein 1 (LASP-1) (Metastatic lymph node gene 50 protein) (MLN 50)	19915.55	0	0	28185.8	0	0	5085.99	0	0	0	39642.4	0	19125.24	8177.16	3775.05	30004.1	0	4282.08	0	0	10095.6	0	0	0	0	0	0	0	0	13845.54	0	4989.09	0	0	0	0	0	0	0	0	0	0	17004.27	15883.5	0
Q15843	4	45.679	NEDD8	Ubiquitin-like protein NEDD8 (Neddylin) (Neural precursor cell expressed developmentally down-regulated protein 8) (NEDD-8)	11341.17	4823.639	0	0	6785.54	5684.5	5881.84	879.894	14207.39	0	4742.68	5791.02	6103.6	0	0	6096.05	7635.49	0	0	0	4705.83	0	0	0	0	0	6439.35	0	1199.61	10845.68	1339.88	1557.53	0	0	0	1664.61	0	0	0	3932.67	0	11009.32	1761.58	0	6408.69
Q92820	4	16.981	GGH	Gamma-glutamyl hydrolase (EC 3.4.19.9) (Conjugase) (GH) (Gamma-Glu-X carboxypeptidase)	0	12921.2	0	0	0	0	0	0	0	0	0	0	0	0	0	0	0	0	0	0	0	0	2391.93	0	0	0	0	0	0	0	0	0	0	0	0	0	0	0	0	0	0	0	0	0	0
Q96DA0	4	32.558	ZG16B	Pancreatic adenocarcinoma up-regulated factor (Zymogen granule protein 16 homolog B)	0	19073.51	0	0	0	0	0	0	0	0	0	0	0	0	0	0	0	0	0	0	18771.35	0	1101.294	0	0	0	0	0	0	0	0	0	0	0	0	776.009	0	0	0	0	0	0	0	0	0
Q96QA5	4	13.483	GSDMA	Gasdermin-A (Gasdermin-1) [Cleaved into: Gasdermin-A, N-terminal (GSDMA-NT); Gasdermin-A, C-terminal (GSDMA-CT)]	0	4799.1	0	0	0	3192.55	0	0	0	0	0	0	0	0	0	0	0	0	0	0	5713.64	0	1468.783	0	0	0	0	0	0	0	0	0	0	0	0	0	0	0	0	0	0	0	0	0	0
Q9BWD1	4	13.35	ACAT2	Acetyl-CoA acetyltransferase, cytosolic (EC 2.3.1.9) (Acetyl-CoA transferase-like protein) (Cytosolic acetoacetyl-CoA thiolase)	0	0	0	8177.95	0	0	5965.23	0	0	0	0	0	3719.4	0	0	0	0	9639.7	0	0	9412.02	0	0	0	0	0	0	0	0	0	0	0	0	0	0	0	0	0	0	0	0	0	0	0	0
Q9NZT1	4	50	CALML5	Calmodulin-like protein 5 (Calmodulin-like skin protein)	0	38739.2	0	7554.35	0	0	0	0	0	0	0	1769.39	0	0	0	0	0	0	0	0	3749.27	0	14364.92	0	0	0	0	0	0	0	0	0	0	0	0	93739.22	0	0	0	0	0	0	0	0	0
O00571	3	5.589	DDX3X	ATP-dependent RNA helicase DDX3X (EC 3.6.4.13) (CAP-Rf) (DEAD box protein 3, X-chromosomal) (DEAD box, X isoform) (DBX) (Helicase-like protein 2) (HLP2)	0	0	2651.72	0	0	0	0	0	0	0	0	0	0	0	0	0	0	0	0	0	0	0	0	0	0	0	0	0	0	0	0	0	0	0	0	0	4389.71	0	0	0	0	0	0	0	0
O14737	3	28	PDCD5	Programmed cell death protein 5 (TF-1 cell apoptosis-related protein 19) (Protein TFAR19)	36654.4	0	0	0	0	0	0	26908	0	0	0	0	0	0	27625	28771.1	0	0	0	0	0	0	0	0	27718.2	0	32071.6	0	32862.6	0	0	0	0	0	27792.2	0	41473	0	0	0	0	0	44210.4	39137.6	41698.1
O14979	3	10.238	HNRNPDL	Heterogeneous nuclear ribonucleoprotein D-like (hnRNP D-like) (hnRNP DL) (AU-rich element RNA-binding factor) (JKT41-binding protein) (Protein laAUF1)	2850.58	0	0	0	0	1540.74	0	0	13801.36	0	0	0	0	0	0	0	2271.78	0	1960.74	0	8536.34	0	0	0	0	0	0	0	1852.08	3110.12	0	0	1862.74	2173.78	0	1911.15	0	0	0	0	2788.63	4562.6	2322.11	5356.27	1860.04
O15347	3	13.5	HMGB3	High mobility group protein B3 (High mobility group protein 2a) (HMG-2a) (High mobility group protein 4) (HMG-4)	0	0	0	0	0	2456.12	0	0	0	0	0	0	0	0	0	0	0	0	0	0	2138.01	0	0	0	0	0	0	0	2009.53	0	0	0	0	0	0	0	0	0	0	0	0	0	0	0	0
O75396	3	20.93	SEC22B	Vesicle-trafficking protein SEC22b (ER-Golgi SNARE of 24 kDa) (ERS-24) (ERS24) (SEC22 vesicle-trafficking protein homolog B) (SEC22 vesicle-trafficking protein-like 1)	9582.74	0	0	6365.44	0	0	0	0	0	0	0	0	5352.63	0	0	0	0	0	0	0	4889.06	0	0	0	0	0	0	0	0	6937.26	0	0	0	0	0	0	0	0	0	0	0	0	0	0	0
O75531	3	40.449	BANF1	Barrier-to-autointegration factor (Breakpoint cluster region protein 1) [Cleaved into: Barrier-to-autointegration factor, N-terminally processed]	2783.58	3099.52	0	0	0	0	0	0	0	0	0	0	0	0	0	0	1384.12	0	0	0	3125.33	0	0	0	0	0	0	0	2246.9	0	0	0	0	0	0	0	0	0	0	0	0	0	0	0	0
O75964	3	35.922	ATP5MG	ATP synthase subunit g, mitochondrial (ATPase subunit g) (ATP synthase membrane subunit g)	17857.58	0	0	17416.3	0	34314.26	0	0	0	0	0	0	10043.9	0	0	0	29354.02	0	16319.5	11394.6	29900.42	0	8755.29	19761.3	0	30626.92	0	19653.2	24478.65	16491.9	0	0	0	16350.4	0	0	0	21706.8	0	26161.67	0	0	0	0	0
P01040	3	42.857	CSTA	Cystatin-A (Cystatin-AS) (Stefin-A) [Cleaved into: Cystatin-A, N-terminally processed]	4672.74	88130.4	0	2654.23	0	0	0	0	0	0	2541.81	3478.84	0	2413.78	4330	0	0	11211.95	0	14870.88	89061.1	0	21647.5	11695.44	0	0	0	0	2490.81	0	0	0	0	0	0	41691.88	0	0	0	1602.32	19258	0	0	0	2890.21
P05413	3	27.068	FABP3	Fatty acid-binding protein, heart (Fatty acid-binding protein 3) (Heart-type fatty acid-binding protein) (H-FABP) (Mammary-derived growth inhibitor) (MDGI) (Muscle fatty acid-binding protein) (M-FABP)	0	3268.99	0	0	0	31947.5	4096.83	9991.87	0	0	0	0	4196.67	0	0	0	4874.83	0	0	0	4505.56	5132.31	0	0	0	16112.71	11185.96	9713.77	14851.11	0	22858.99	3871.26	6376.38	3553.9	1876.05	24588.8	0	0	0	21033.52	0	0	0	0	17357.54
P06732	3	9.449	CKM	Creatine kinase M-type (EC 2.7.3.2) (Creatine kinase M chain) (Creatine phosphokinase M-type) (CPK-M) (M-CK)	0	0	0	0	0	0	0	0	0	0	0	0	0	0	0	0	11934.55	0	0	0	0	0	0	0	0	0	17502.94	0	21206.9	0	9901.11	0	0	13876.69	2314.74	18785.6	0	0	0	16700.33	0	0	0	0	0
P06753	3	8.421	TPM3	Tropomyosin alpha-3 chain (Gamma-tropomyosin) (Tropomyosin-3) (Tropomyosin-5) (hTM5)	23539.83	9863.4	9595.56	14996.34	0	0	10359.78	0	17873.47	4586.66	17342.69	11356.45	23166.49	13488.76	11361.63	12446.48	0	18219.74	0	0	4568.32	0	3260.519	0	0	0	0	0	0	18630.31	0	7035.65	0	0	0	0	0	2204.01	0	0	13556.49	17171.72	14164.87	16192.31	0
P07686	3	7.554	HEXB	Beta-hexosaminidase subunit beta (EC 3.2.1.52) (Beta-N-acetylhexosaminidase subunit beta) (Hexosaminidase subunit B) (Cervical cancer proto-oncogene 7 protein) (HCC-7) (N-acetyl-beta-glucosaminidase subunit beta) [Cleaved into: Beta-hexosaminidase subunit beta chain B; Beta-hexosaminidase subunit beta chain A]	2976.15	2952.13	0	0	0	0	0	0	0	0	0	0	0	0	0	0	0	0	0	0	0	0	0	0	0	0	0	0	0	0	0	0	0	0	0	0	0	0	0	0	0	0	0	0	0
P07858	3	10.029	CTSB	Cathepsin B (EC 3.4.22.1) (APP secretase) (APPS) (Cathepsin B1) [Cleaved into: Cathepsin B light chain; Cathepsin B heavy chain]	0	15946.8	0	12891.07	0	0	9575.46	6593.29	0	0	0	21535.5	16461.3	0	8287.7	12548.64	0	0	0	0	15135.55	0	0	0	0	0	0	0	0	0	0	0	0	0	0	0	0	0	0	0	42873.78	0	15063.9	0	0
P10599	3	31.429	TXN	Thioredoxin (Trx) (ATL-derived factor) (ADF) (Surface-associated sulphydryl protein) (SASP) (allergen Hom s Trx)	10760	73300.1	4774.64	10301.7	8126.58	10484.8	5793.23	6507.73	11492.8	5307.33	7503.13	11116.8	17025.81	6260.34	5838.67	10341.1	6622.62	7432.78	4538.89	4805.69	146033.26	7124.67	11232.16	6576.44	4808.08	6535.08	6970.74	5763.24	10536.22	7165	5103.75	9554.87	5610.43	4236.98	4508.09	18070.37	4769.01	14510.66	2692.44	6514.17	14162.45	11943.2	7120.65	8718.93	7471.73
P10606	3	24.031	COX5B	Cytochrome c oxidase subunit 5B, mitochondrial (Cytochrome c oxidase polypeptide Vb)	12862.1	4634.53	0	0	0	0	0	0	0	0	0	0	0	0	0	0	5470.85	0	0	8620.24	7771.19	0	0	5348.27	0	6348.85	0	8843.61	0	0	0	0	0	9528.08	0	0	0	0	0	4517.65	0	9469.7	0	0	4064.37
P12236	3	15.101	SLC25A6	ADP/ATP translocase 3 (ADP,ATP carrier protein 3) (ADP,ATP carrier protein, isoform T2) (ANT 2) (Adenine nucleotide translocator 3) (ANT 3) (Solute carrier family 25 member 6) [Cleaved into: ADP/ATP translocase 3, N-terminally processed]	0	0	0	2493.9	4494.48	7016.45	0	0	0	0	0	0	0	0	0	0	14293.95	0	0	6477.53	11351.17	0	3640.35	4906.95	0	11947.16	0	3206.83	2990.86	0	0	0	0	3957.27	0	0	0	12881.82	0	4237.88	0	0	0	0	0
P12273	3	24.658	PIP	Prolactin-inducible protein (Gross cystic disease fluid protein 15) (GCDFP-15) (Prolactin-induced protein) (Secretory actin-binding protein) (SABP) (gp17)	0	3644.73	0	0	0	0	0	0	0	0	0	2209.96	0	0	0	0	0	5523.13	0	1667.54	0	0	2924.09	0	0	0	0	1341.27	0	0	0	0	0	0	0	0	0	0	0	0	0	0	0	0	0
P14406	3	56.627	COX7A2	Cytochrome c oxidase subunit 7A2, mitochondrial (Cytochrome c oxidase subunit VIIa-liver/heart) (Cytochrome c oxidase subunit VIIa-L) (Cytochrome c oxidase subunit VIIaL)	0	0	0	0	0	0	0	0	0	0	0	0	0	0	0	0	6183.73	0	0	10172.25	5382.73	0	0	3882.03	0	12691.99	0	5809.08	4370.09	0	0	0	0	4876.55	0	0	0	2996.15	0	0	0	0	0	0	0
P15531	3	22.368	NME1	Nucleoside diphosphate kinase A (NDK A) (NDP kinase A) (EC 2.7.4.6) (Granzyme A-activated DNase) (GAAD) (Metastasis inhibition factor nm23) (NM23-H1) (Tumor metastatic process-associated protein)	30420.8	3782.24	0	13065.72	0	4113.49	19795.96	2592.43	19987.14	3098.18	7473.84	3383.68	22700.11	10652.16	2608.63	11960.61	9659.03	26502.41	0	0	34534.01	28014.78	4698.796	3876.2	10185.77	5666.95	0	16099.4	17988.75	20867.54	8059.59	0	3375.9	11584.39	0	13669.91	0	0	0	3328.58	5131.56	14960.42	2778.44	4762.6	6638.86
P17096	3	23.364	HMGA1	High mobility group protein HMG-I/HMG-Y (HMG-I(Y)) (High mobility group AT-hook protein 1) (High mobility group protein A1) (High mobility group protein R)	0	9996.01	3265.41	6658.05	9748.97	3141.78	1612.76	0	7178.37	7334.62	6547.84	8501.48	7349.83	0	4462.897	1466.6	5652.23	954.553	10245	0	8152.87	6209.54	0	0	5790.76	0	7361.81	11541.55	9028.78	11184.6	12176.88	2683.6	2751.33	9969.74	1297.37	11347.99	0	2168.21	0	11432.38	1637.06	6844.09	5791.93	10489.48	10781.25
P18077	3	20.909	RPL35A	Large ribosomal subunit protein eL33 (60S ribosomal protein L35a) (Cell growth-inhibiting gene 33 protein)	0	0	4469.67	0	0	0	0	0	0	0	0	0	0	0	0	0	0	0	0	0	0	0	0	0	0	0	0	0	0	0	0	0	0	0	0	0	0	0	0	0	0	0	0	0	0
P18085	3	19.444	ARF4	ADP-ribosylation factor 4	31629.64	4067.18	6743.12	22401.89	8948.72	10227.2	3462.08	0	13621.2	0	13383.3	3778.43	31157.11	0	0	13264.55	5568.73	5303.38	4630.94	0	14717.21	0	0	0	0	0	0	7124.26	6800.5	19173.63	0	5178.1	0	0	0	0	0	0	0	0	0	11361.5	11722.81	5232.72	0
P18621	3	21.739	RPL17	Large ribosomal subunit protein uL22 (60S ribosomal protein L17) (60S ribosomal protein L23) (PD-1)	10466.07	0	0	3219.72	0	3076.48	1295.39	0	5813.62	0	0	0	5579.08	0	0	5245	5215.04	0	0	0	5230.92	0	0	0	1510.24	0	0	0	0	15151.28	0	2198.63	0	0	0	0	0	0	0	2355.77	0	5479.13	2186.92	0	2934.1
P19404	3	13.655	NDUFV2	NADH dehydrogenase [ubiquinone] flavoprotein 2, mitochondrial (NDUFV2) (EC 7.1.1.2) (NADH-ubiquinone oxidoreductase 24 kDa subunit)	0	0	0	0	0	0	0	0	0	0	0	0	0	0	0	0	3354.56	0	0	0	0	0	987.595	0	0	2767.6	0	0	0	0	0	0	0	0	0	0	0	0	0	4234.71	0	0	0	0	0
P20674	3	20.667	COX5A	Cytochrome c oxidase subunit 5A, mitochondrial (Cytochrome c oxidase polypeptide Va)	0	0	0	0	0	4661.89	0	0	0	0	0	0	0	0	0	0	6081.25	0	0	8271.27	7673.79	0	759.586	0	0	5222.83	0	8942.89	0	0	0	0	0	0	0	0	0	0	0	0	0	0	0	0	0
P23588	3	9.329	EIF4B	Eukaryotic translation initiation factor 4B (eIF-4B)	0	0	0	0	0	0	0	0	0	0	0	0	1747.69	0	0	0	0	0	0	0	0	0	0	0	2930.06	0	0	0	0	3273.46	0	1376.72	0	0	0	0	0	0	0	0	0	0	1976.96	0	0
P24666	3	24.051	ACP1	Low molecular weight phosphotyrosine protein phosphatase (LMW-PTP) (LMW-PTPase) (EC 3.1.3.48) (Adipocyte acid phosphatase) (Low molecular weight cytosolic acid phosphatase) (EC 3.1.3.2) (Red cell acid phosphatase 1)	14074.31	0	0	0	0	0	0	0	0	0	0	0	0	0	0	0	0	0	0	0	0	0	0	0	0	0	0	0	2102.53	4500.48	0	0	0	0	0	0	0	0	0	0	0	11843.71	0	0	0
P25398	3	31.061	RPS12	Small ribosomal subunit protein eS12 (40S ribosomal protein S12)	5594.91	0	0	0	0	0	0	0	0	0	0	0	0	0	0	5163.07	0	0	0	0	0	0	0	0	0	0	0	0	0	6327.22	0	0	0	0	0	0	0	0	0	0	0	0	0	0	0
P26885	3	38.732	FKBP2	Peptidyl-prolyl cis-trans isomerase FKBP2 (PPIase FKBP2) (EC 5.2.1.8) (13 kDa FK506-binding protein) (13 kDa FKBP) (FKBP-13) (FK506-binding protein 2) (FKBP-2) (Immunophilin FKBP13) (Rotamase)	0	0	0	0	0	0	0	0	0	0	0	0	0	0	0	0	0	0	0	0	0	0	0	0	0	0	0	0	0	0	0	0	0	0	0	0	0	0	0	0	0	4052.78	0	0	0
P30049	3	22.619	ATP5F1D	ATP synthase subunit delta, mitochondrial (ATP synthase F1 subunit delta) (F-ATPase delta subunit)	6424.01	3354.94	0	2029.38	0	13895.04	0	0	4507.39	0	0	0	2362.06	0	0	2279.61	5200.21	0	4682.44	7357.3	11318.73	0	2695.509	3983.64	0	8016.27	0	9945.69	6037.96	8845.22	3369.94	0	3784.91	7932.2	0	1956.77	0	5493.26	0	7474.31	0	3023.8	0	0	2765.61
P30050	3	24.242	RPL12	Large ribosomal subunit protein uL11 (60S ribosomal protein L12)	11634.06	0	3234.52	10329.88	0	8469.86	5418.33	0	13104.97	0	8934.63	0	10329.08	4178.9	0	2647.76	6428.99	8095.78	0	0	4140.34	0	0	0	0	2048.49	0	1898.57	4252.65	12374.04	6962.09	0	0	2319.71	0	0	0	0	0	8463.02	6598	19326.3	3735.91	6166.04	5547.13
P31025	3	25.568	LCN1	Lipocalin-1 (Tear lipocalin) (Tlc) (Tear prealbumin) (TP) (von Ebner gland protein) (VEG protein)	82563.6	131046.3	14910.61	20172.12	13421.3	15604.07	19876.59	8205.51	12518.8	8152.95	9736.69	14726.04	20236.92	15005.42	56741.76	56288.8	56602.8	79532.4	49683.92	815156	1390870	85223.83	141700.3	89117.3	56277.03	49991.42	20479.27	15833.9	15369.69	25537.91	9752.96	19701.45	15437.11	13009.11	18234.55	27434.23	33862.45	15421.34	36344.29	53346.88	64999.8	84523.3	55456.6	59056	52156.55
P31153	3	9.873	MAT2A	S-adenosylmethionine synthase isoform type-2 (AdoMet synthase 2) (EC 2.5.1.6) (Methionine adenosyltransferase 2) (MAT 2) (Methionine adenosyltransferase II) (MAT-II)	0	0	0	0	0	0	0	0	0	0	0	0	0	0	0	0	3617.3	0	0	0	0	0	0	0	0	0	0	0	0	0	0	0	0	0	0	0	0	0	0	0	0	0	0	0	0
P35080	3	20.714	PFN2	Profilin-2 (Profilin II)	3075.22	0	0	0	0	0	0	0	0	0	0	0	0	0	0	0	0	1618.73	0	0	0	0	0	0	0	0	0	632.332	0	0	0	0	0	0	0	0	0	0	0	0	0	3762.73	555.685	0	0
P35268	3	30.469	RPL22	Large ribosomal subunit protein eL22 (60S ribosomal protein L22) (EBER-associated protein) (EAP) (Epstein-Barr virus small RNA-associated protein) (Heparin-binding protein HBp15)	17704.7	3851.05	8603.57	15778.45	0	6007.88	10322.92	3197.76	19470.62	1990.25	6802.4	5928.49	17608.15	0	5240.54	12731.01	11516.49	16172.26	0	0	11777.44	0	0	0	0	2446.71	4033.17	8891.77	9752.85	9289.34	6517.71	13886.36	6209.05	3244.73	0	8049.22	0	0	0	3853.2	6830.09	7530.66	3081.22	15272.72	9428.07
P42766	3	18.699	RPL35	Large ribosomal subunit protein uL29 (60S ribosomal protein L35)	20941.52	0	3377.36	15763.84	0	4730.83	4359.33	0	10741.5	0	10947.19	0	11294.02	2652.57	0	9846.93	12839.13	4535.74	0	0	12466.24	0	0	0	0	0	3104.73	0	4184.69	17850.55	0	0	5569.52	3892.46	0	0	0	1998.15	0	6666.7	9883.67	0	3939.67	0	9836.92
P49006	3	17.949	MARCKSL1	MARCKS-related protein (MARCKS-like protein 1) (Macrophage myristoylated alanine-rich C kinase substrate) (Mac-MARCKS) (MacMARCKS)	0	0	0	0	0	0	0	0	0	0	0	0	1972.12	0	0	0	0	0	0	0	0	0	0	0	0	0	0	0	0	1986.97	885.412	0	0	0	0	0	0	0	0	0	0	0	0	0	0
P50914	3	17.209	RPL14	Large ribosomal subunit protein eL14 (60S ribosomal protein L14) (CAG-ISL 7)	15165.22	4850.67	0	10955.66	0	0	7913.53	0	14409.9	0	0	0	11092.5	0	6825.65	9515.33	9857.67	12018.4	0	0	7889.61	0	0	0	0	6217.08	0	6829.14	7410.36	17420.5	0	9530.22	0	0	0	0	0	4323.02	0	7862.17	9149.33	14440.45	0	0	0
P51571	3	24.855	SSR4	Translocon-associated protein subunit delta (TRAP-delta) (Signal sequence receptor subunit delta) (SSR-delta)	0	0	0	0	0	0	0	0	0	0	0	0	4413.64	0	0	0	0	0	0	0	0	0	0	0	0	0	0	0	0	0	0	0	0	0	0	0	0	0	0	0	0	0	0	0	0
P53634	3	7.559	CTSC	Dipeptidyl peptidase 1 (EC 3.4.14.1) (Cathepsin C) (Cathepsin J) (Dipeptidyl peptidase I) (DPP-I) (DPPI) (Dipeptidyl transferase) [Cleaved into: Dipeptidyl peptidase 1 exclusion domain chain (Dipeptidyl peptidase I exclusion domain chain); Dipeptidyl peptidase 1 heavy chain (Dipeptidyl peptidase I heavy chain); Dipeptidyl peptidase 1 light chain (Dipeptidyl peptidase I light chain)]	0	2733.54	0	0	0	0	0	0	0	0	0	0	0	0	0	0	0	0	0	0	0	0	1151.69	0	0	0	0	0	0	0	0	0	0	0	0	0	0	0	0	0	0	0	0	0	0
P60866	3	36.134	RPS20	Small ribosomal subunit protein uS10 (40S ribosomal protein S20)	6046.59	0	0	7814.46	0	6893	0	0	5618.49	0	2819.42	0	2381.65	0	0	2870.57	0	3120.59	0	0	8337.27	0	0	0	0	0	0	0	0	9664.62	5312.39	0	0	2558.65	0	0	0	0	0	2746.79	0	0	5442.82	0	0
P60953	3	21.466	CDC42	Cell division control protein 42 homolog (EC 3.6.5.2) (G25K GTP-binding protein)	0	0	0	0	0	0	0	0	0	0	0	0	0	0	0	0	0	0	0	0	1384.58	0	0	0	0	0	0	0	0	0	0	0	0	0	0	0	0	0	0	0	0	0	0	0	0
P60981	3	21.818	DSTN	Destrin (Actin-depolymerizing factor) (ADF)	10509.1	0	0	10060.8	0	0	0	0	0	0	10056.3	0	0	0	0	8909.73	0	0	0	0	7412.64	0	0	0	0	0	0	0	0	0	0	0	0	0	0	0	0	0	0	0	0	0	9254.72	0	0
P61019	3	21.226	RAB2A	Ras-related protein Rab-2A (EC 3.6.5.2)	0	0	0	0	0	0	0	0	0	0	0	0	1660.94	0	0	13824.6	0	0	0	0	0	0	0	0	0	0	0	0	0	0	0	0	0	0	0	0	0	0	0	0	0	0	0	0	0
P61026	3	26.5	RAB10	Ras-related protein Rab-10 (EC 3.6.5.2)	0	0	0	0	0	0	0	0	0	0	0	0	0	0	0	2713.94	0	0	0	0	0	0	0	0	0	0	0	0	0	3341.16	0	0	0	0	0	0	0	0	0	0	0	0	0	0	0
P61313	3	13.725	RPL15	Large ribosomal subunit protein eL15 (60S ribosomal protein L15)	8892.63	0	0	0	0	0	3949.64	0	13710.8	0	8477.11	0	2407.74	0	0	0	2124.22	10959.52	0	0	9384.1	0	0	0	3261.63	0	0	0	0	7027.6	0	6308.21	0	0	0	3612.31	0	0	0	3350.85	0	7121.86	3586.98	0	3798.48
P61981	3	17.409	YWHAG	14-3-3 protein gamma (Protein kinase C inhibitor protein 1) (KCIP-1) [Cleaved into: 14-3-3 protein gamma, N-terminally processed]	9411.38	0	2779.12	8852.16	3445.79	7234.1	9604.82	6888.66	4183.96	0	4544.88	2777.45	2334.01	7906.1	8826.19	7995.84	3328.61	22223.23	0	0	8285.1	2865.58	0	0	0	0	5397.49	0	2937.75	10768.06	3948.96	10615.19	0	3406.68	0	4178.32	0	0	0	1907.53	0	12179.03	0	3722.99	14545.15
P62266	3	23.077	RPS23	Small ribosomal subunit protein uS12 (40S ribosomal protein S23)	5914.53	0	0	2993.67	0	0	0	0	0	0	3632.35	0	0	0	2339.47	0	0	0	0	0	3011.63	0	0	0	0	0	0	0	0	0	0	0	0	0	0	0	0	0	0	0	0	3064.02	0	0	0
P63241	3	23.377	EIF5A	Eukaryotic translation initiation factor 5A-1 (eIF-5A-1) (eIF-5A1) (Eukaryotic initiation factor 5A isoform 1) (eIF-5A) (Rev-binding factor) (eIF-4D)	9860.72	0	0	6591.56	0	0	2695.01	0	0	0	0	0	7022.26	0	0	2942.26	0	5052.82	0	0	1242.35	0	0	0	0	0	0	0	0	3946.5	1794.36	0	0	769.165	0	0	0	0	0	0	1889.5	15770.9	0	5322	0
P67936	3	10.081	TPM4	Tropomyosin alpha-4 chain (TM30p1) (Tropomyosin-4)	31763.2	14709.14	20198.5	77225.73	0	13506.8	35503.26	0	21644.4	24159.07	105757.14	37044.11	61954.7	26196.5	32473.19	74756.88	0	21644.6	0	5841.73	10573.9	0	0	0	8247.56	7646.67	0	0	0	35822.39	0	19524.72	0	0	0	4403.49	8345.16	0	0	0	32381.4	44850.69	55475.24	70705.2	0
P99999	3	31.429	CYCS	Cytochrome c	1183.87	0	0	0	0	0	6664.52	0	0	0	0	0	0	0	0	0	0	0	0	0	9819.42	0	3432.794	0	3014.46	0	3812.21	3025.7	0	0	0	0	0	5800.44	0	0	0	0	5181.09	5976.86	0	0	0	4580.73	13045.64
Q07021	3	12.057	C1QBP	Complement component 1 Q subcomponent-binding protein, mitochondrial (ASF/SF2-associated protein p32) (Glycoprotein gC1qBP) (C1qBP) (Hyaluronan-binding protein 1) (Mitochondrial matrix protein p32) (gC1q-R protein) (p33) (SF2AP32)	0	0	0	0	0	0	0	0	0	0	0	0	0	0	0	0	2636.94	0	0	0	0	0	798.299	0	0	0	0	0	0	0	0	0	0	0	0	0	0	0	0	0	0	0	0	0	0
Q13185	3	13.661	CBX3	Chromobox protein homolog 3 (HECH) (Heterochromatin protein 1 homolog gamma) (HP1 gamma) (Modifier 2 protein)	0	0	0	2204	0	2249.34	0	0	0	0	0	0	0	0	0	0	0	0	0	0	1626.6	0	0	0	0	0	0	0	0	0	0	2876.75	0	0	0	0	0	0	0	0	0	0	0	0	0
Q14011	3	26.744	CIRBP	Cold-inducible RNA-binding protein (A18 hnRNP) (Glycine-rich RNA-binding protein CIRP)	0	0	0	0	2481.1	0	0	0	0	0	0	0	17970.03	0	0	0	0	0	0	0	9927.92	0	0	0	0	0	2510.65	10100.6	0	0	0	0	0	0	0	0	0	0	0	0	0	0	0	0	10317.9
Q14103	3	11.268	HNRNPD	Heterogeneous nuclear ribonucleoprotein D0 (hnRNP D0) (AU-rich element RNA-binding protein 1)	24277.17	3521.96	0	12127.25	4585.85	5686.24	3199.52	0	16980.03	2455	5293.35	9967.86	11104.41	0	3884.72	9677.41	4743.05	4691.33	2694.66	0	22511.76	0	0	0	3129.05	2039.9	3985.44	7145.79	6988.07	21346.09	8460.23	6448.01	5744.34	5285.17	0	8697.57	0	0	0	4753.01	7049.14	17491.14	0	0	9140.62
Q15056	3	25.403	EIF4H	Eukaryotic translation initiation factor 4H (eIF-4H) (Williams-Beuren syndrome chromosomal region 1 protein)	0	0	0	0	0	0	0	0	0	0	0	0	0	0	0	0	0	0	0	0	0	0	0	0	0	0	0	0	0	0	0	0	0	0	0	0	0	0	0	0	0	0	0	2309.29	0
Q16629	3	17.647	SRSF7	Serine/arginine-rich splicing factor 7 (Splicing factor 9G8) (Splicing factor, arginine/serine-rich 7)	0	0	0	11779.8	0	0	2437.87	0	0	0	0	13337.42	6748.35	0	0	10551.4	0	3881.59	0	0	3629.86	0	0	0	0	0	6911.07	0	8755.99	0	0	0	0	0	0	0	0	0	0	0	0	0	0	7243.54	0
Q16647	3	7.4	PTGIS	Prostacyclin synthase (EC 5.3.99.4) (Hydroperoxy icosatetraenoate dehydratase) (EC 4.2.1.152) (Prostaglandin I2 synthase)	0	0	0	0	0	0	0	0	0	0	2260.13	0	0	0	0	0	0	0	0	0	0	0	0	0	0	0	0	0	0	11061.42	0	0	0	0	0	0	0	0	0	0	2223.68	0	0	0	0
Q6ZVX7	3	11.273	NCCRP1	F-box only protein 50 (NCC receptor protein 1 homolog) (NCCRP-1) (Non-specific cytotoxic cell receptor protein 1 homolog)	16830.15	0	0	0	0	0	0	0	0	0	0	0	0	0	0	0	0	11317.66	0	0	0	0	7902.451	0	0	0	0	0	0	4225.73	0	11991.82	0	1304.36	0	0	0	2195.06	0	0	0	0	0	0	0
Q8IW75	3	9.903	SERPINA12	Serpin A12 (OL-64) (Visceral adipose tissue-derived serine protease inhibitor) (Vaspin) (Visceral adipose-specific serpin)	0	38864.4	0	0	0	0	0	0	0	0	0	0	0	0	0	0	0	0	0	0	45216.1	0	7164.63	0	0	0	0	0	0	0	0	0	0	0	0	0	0	0	0	0	0	0	0	0	0
Q92522	3	17.371	H1-10	Histone H1.10 (Histone H1x)	0	0	2701.91	0	0	0	1321.94	0	3475.32	0	0	0	0	0	0	0	0	0	0	0	0	0	0	0	2728.07	0	0	0	0	0	0	1968.51	0	0	0	0	0	0	0	0	0	0	5713.57	1451.45	1857.53
Q9BRA2	3	26.829	TXNDC17	Thioredoxin domain-containing protein 17 (14 kDa thioredoxin-related protein) (TRP14) (Protein 42-9-9) (Thioredoxin-like protein 5)	20966.86	0	0	0	0	0	7152.48	0	4870.98	1272.94	0	3454.14	3403	0	0	0	2484.55	6394.62	0	0	2992.65	0	0	0	0	0	1895.67	0	1656.36	26623.09	0	12608.18	0	0	0	0	0	0	0	0	0	10721	0	0	2307.97
Q9P0L0	3	16.064	VAPA	Vesicle-associated membrane protein-associated protein A (VAMP-A) (VAMP-associated protein A) (VAP-A) (33 kDa VAMP-associated protein) (VAP-33)	4914.11	0	0	5044	0	0	0	0	0	0	0	0	5641.22	0	0	0	0	0	0	0	3605.2	0	0	0	0	0	0	0	0	0	0	0	0	0	0	0	0	0	0	0	0	4057.9	0	0	1482.18
E9PAV3	2	9.48	NACA	Nascent polypeptide-associated complex subunit alpha, muscle-specific form (Alpha-NAC, muscle-specific form) (skNAC)	2820.55	0	0	3001.28	0	4451.51	0	0	0	0	0	0	2785.66	0	0	0	4376.69	0	641.839	0	661.113	5762.5	0	0	0	0	0	0	0	5036.14	0	0	0	0	0	0	0	0	0	4921.41	0	0	0	0	0
O14732	2	10.417	IMPA2	Inositol monophosphatase 2 (IMP 2) (IMPase 2) (EC 3.1.3.25) (Inositol-1(or 4)-monophosphatase 2) (Myo-inositol monophosphatase A2)	0	0	0	0	0	0	0	0	0	0	0	0	0	0	0	0	0	0	0	0	0	0	3031.35	0	0	0	0	0	0	0	0	0	0	0	0	0	0	0	0	0	0	0	0	0	0
O75608	2	10.435	LYPLA1	Acyl-protein thioesterase 1 (APT-1) (hAPT1) (EC 3.1.2.-) (Lysophospholipase 1) (Lysophospholipase I) (LPL-I) (LysoPLA I) (Palmitoyl-protein hydrolase) (EC 3.1.2.22)	0	0	0	0	0	0	0	0	0	0	0	0	2934.33	0	0	0	0	0	0	0	0	0	863.922	0	0	0	0	0	0	0	0	0	0	0	0	0	0	0	0	0	0	0	0	0	0
O94788	2	6.757	ALDH1A2	Retinal dehydrogenase 2 (RALDH 2) (RalDH2) (EC 1.2.1.36) (Aldehyde dehydrogenase family 1 member A2) (ALDH1A2) (Retinaldehyde-specific dehydrogenase type 2) (RALDH(II))	15826.17	0	0	0	0	0	0	0	18397.34	0	0	0	0	0	0	0	0	11028.5	0	0	0	0	0	0	0	0	0	0	0	7351.5	0	0	0	0	0	0	0	0	0	0	0	14697.04	0	0	0
O95969	2	22.222	SCGB1D2	Secretoglobin family 1D member 2 (Lipophilin-B)	0	0	0	0	0	0	0	0	0	0	0	0	0	0	0	0	0	7149.16	0	0	8110.91	0	0	0	0	0	0	0	0	0	0	0	0	0	0	0	0	0	0	0	0	0	0	0	0
P00441	2	16.883	SOD1	Superoxide dismutase [Cu-Zn] (EC 1.15.1.1) (Superoxide dismutase 1) (hSod1)	0	14559.5	0	0	0	0	12599.1	0	0	0	12255.9	0	0	0	0	0	15475.3	0	0	0	27004.34	0	3826.14	0	0	11617.7	0	13403.4	0	18449.4	0	0	16355.6	12875.3	0	11828.9	0	0	0	0	19289.3	0	0	13749.3	13506.1
P00568	2	13.402	AK1	Adenylate kinase isoenzyme 1 (AK 1) (EC 2.7.4.3) (EC 2.7.4.4) (EC 2.7.4.6) (ATP-AMP transphosphorylase 1) (ATP:AMP phosphotransferase) (Adenylate monophosphate kinase) (Myokinase)	0	0	0	0	5977.99	7529.44	0	0	0	0	0	0	0	0	0	0	0	0	0	0	0	0	0	0	0	0	0	0	5191.96	0	0	0	5454.28	0	0	0	0	0	0	0	0	0	0	0	0
P01591	2	12.579	JCHAIN	Immunoglobulin J chain (Joining chain of multimeric IgA and IgM)	0	19417.36	0	0	0	0	0	0	0	0	0	0	0	0	0	0	0	4829.43	0	0	3814.5	0	2153.353	0	0	0	0	0	0	0	0	0	0	0	0	0	0	0	0	0	0	0	0	0	0
P01876	2	6.533	IGHA1	Immunoglobulin heavy constant alpha 1 (Ig alpha-1 chain C region) (Ig alpha-1 chain C region BUR) (Ig alpha-1 chain C region TRO)	0	27537.07	0	0	0	0	0	0	0	0	0	0	3087.34	0	0	0	0	6486.23	0	0	21772.94	0	2781.088	0	0	0	0	0	0	0	0	0	2119.23	0	0	0	0	0	0	0	0	0	0	0	0
P02538	2	3.546	KRT6A	Keratin, type II cytoskeletal 6A (Cytokeratin-6A) (CK-6A) (Cytokeratin-6D) (CK-6D) (Keratin-6A) (K6A) (Type-II keratin Kb6) (allergen Hom s 5)	126240.54	66217.15	50158.84	40972.14	28936.38	46457.59	35156.72	79736.96	57319.91	109284.91	37263.47	93699.23	61169.86	45171.36	80555.26	131621.4	103600.42	85110.99	81537.34	45353.1	105489.3	82287.46	239335.35	40088.78	63719.81	94934.38	38039.03	77898.69	43240.05	30193.63	47185.97	43303.08	42935.37	56660.85	64827.27	39415.43	30400.91	56040.21	47871.21	82856.13	100304.92	85625.98	96351.4	127613.1	97407.96
P04080	2	24.49	CSTB	Cystatin-B (CPI-B) (Liver thiol proteinase inhibitor) (Stefin-B)	0	0	0	0	0	0	0	0	0	0	0	0	1988.93	0	0	0	0	0	0	0	0	0	0	0	0	0	0	0	0	0	0	0	0	0	0	0	0	0	0	0	0	0	0	0	0
P04179	2	13.063	SOD2	Superoxide dismutase [Mn], mitochondrial (EC 1.15.1.1)	0	0	0	0	0	0	0	0	0	0	0	0	0	0	0	0	0	0	0	0	0	0	0	0	0	0	0	0	0	0	0	0	0	0	0	0	0	0	0	2753.2	0	0	0	0	0
P05141	2	8.054	SLC25A5	ADP/ATP translocase 2 (ADP,ATP carrier protein 2) (ADP,ATP carrier protein, fibroblast isoform) (Adenine nucleotide translocator 2) (ANT 2) (Solute carrier family 25 member 5) [Cleaved into: ADP/ATP translocase 2, N-terminally processed]	16090.15	9993.65	0	10527.57	8904.97	58208.31	0	0	9293.25	0	0	0	14471.94	0	0	0	67228.46	0	13741.31	42850.81	63809.19	0	14772.26	36183.73	0	66846.06	0	38350.15	23963.68	19542.3	0	0	13459	30184.19	0	0	0	50092.79	5734.39	49954.8	0	11210.8	6217.02	0	0
P05388	2	8.202	RPLP0	Large ribosomal subunit protein uL10 (60S acidic ribosomal protein P0) (60S ribosomal protein L10E)	38659.99	6292.42	0	23485.59	5985.37	14078.63	18579.39	6218.41	44791.35	0	33995.56	14359.63	29628.94	7941.72	7284.28	18918.27	15952.45	18522.63	5080.58	0	26069.72	0	2274.107	0	6812.75	4850.48	4901.94	11126.9	18007.07	39810.99	13089.36	13282.42	4153.05	12787.21	0	10255.67	0	0	0	7750.95	9328.39	19573.76	18736.17	6649.93	9579.84
P07305	2	10.825	H1-0	Histone H1.0 (Histone H1') (Histone H1(0)) [Cleaved into: Histone H1.0, N-terminally processed]	0	0	0	0	0	0	0	0	0	0	0	0	0	0	0	0	0	0	0	0	0	0	0	0	0	0	0	0	0	0	0	0	0	0	0	4193.52	0	0	0	0	0	0	0	0	0
P09429	2	6.512	HMGB1	High mobility group protein B1 (High mobility group protein 1) (HMG-1)	0	0	0	0	0	0	897.264	0	0	0	0	2076.03	0	0	0	2270.22	0	0	0	0	0	0	0	0	0	0	0	0	0	3218.53	0	0	0	0	0	0	0	0	0	0	0	0	0	0	0
P09669	2	34.667	COX6C	Cytochrome c oxidase subunit 6C (Cytochrome c oxidase polypeptide VIc)	5516.21	2753.22	0	0	0	0	0	0	3711.88	0	0	0	0	0	0	0	4328.56	0	0	4041.48	3225.16	0	0	0	0	2870.75	0	3299.65	0	0	0	0	0	3347.29	0	0	0	1841.53	0	0	0	0	0	0	0
P11169	2	4.435	SLC2A3	Solute carrier family 2, facilitated glucose transporter member 3 (Glucose transporter type 3, brain) (GLUT-3)	0	0	0	5578	0	0	0	0	0	0	0	0	0	0	0	0	0	0	0	5175.99	4606.16	0	889.123	0	0	0	0	0	0	0	0	0	0	0	0	0	0	3340.7	0	0	0	0	5422.99	0	0
P17612	2	10.256	PRKACA	cAMP-dependent protein kinase catalytic subunit alpha (PKA C-alpha) (EC 2.7.11.11)	0	0	0	0	0	0	0	0	0	0	0	0	0	0	0	0	0	0	0	0	0	0	0	0	0	0	0	0	0	0	0	0	0	2161.59	0	0	0	0	0	0	0	0	0	0	0
P18669	2	10.63	PGAM1	Phosphoglycerate mutase 1 (EC 5.4.2.11) (EC 5.4.2.4) (BPG-dependent PGAM 1) (Phosphoglycerate mutase isozyme B) (PGAM-B)	20017.82	4415.99	6955.54	16894.03	14203.38	17886.85	25562.04	10721.35	8185.7	5691.3	7658.3	17951.26	15590.12	0	6323.92	17081.32	31019.92	15338.26	0	0	21296.78	7043.61	0	0	18955.11	15852.17	12854.88	17394.93	15642.91	4388.16	6066.63	12526.27	7674.04	22425.09	6751.34	18481.39	0	0	0	23586.65	19011.71	10783.4	7854.61	17763.96	32205.98
P19237	2	8.021	TNNI1	Troponin I, slow skeletal muscle (Troponin I, slow-twitch isoform)	0	0	0	0	0	32139.6	0	0	0	0	0	0	0	0	0	0	27624.65	0	6288.3	6884.14	18832.79	0	0	24604.1	17321	12256.37	8579.73	0	11006.98	0	15526.52	0	24642.58	16759.32	0	14613.26	18839.63	0	18920.94	7032.32	0	0	0	0	13971.52
P20340	2	12.5	RAB6A	Ras-related protein Rab-6A (Rab-6)	0	0	0	0	0	0	0	0	0	0	0	0	7010.24	0	0	0	0	0	0	0	0	0	0	0	0	0	0	5210.79	0	0	0	0	0	0	0	0	0	0	0	0	0	0	0	0	0
P21266	2	11.111	GSTM3	Glutathione S-transferase Mu 3 (EC 2.5.1.18) (GST class-mu 3) (GSTM3-3) (hGSTM3-3)	0	0	0	0	0	0	2165.09	0	0	0	0	0	0	0	0	0	2576.01	0	0	0	0	0	0	0	0	0	0	0	0	0	0	0	0	0	0	0	0	0	0	0	0	0	0	0	2875.6
P23327	2	4.292	HRC	Sarcoplasmic reticulum histidine-rich calcium-binding protein	0	0	0	4817.91	0	11436.1	0	0	0	0	0	0	0	0	0	0	0	0	0	0	0	0	1565.49	0	0	0	0	0	0	0	0	0	0	0	0	0	0	0	0	0	0	0	0	0	0
P24844	2	12.209	MYL9	Myosin regulatory light polypeptide 9 (20 kDa myosin light chain) (LC20) (MLC-2C) (Myosin RLC) (Myosin regulatory light chain 2, smooth muscle isoform) (Myosin regulatory light chain 9) (Myosin regulatory light chain MRLC1)	14220.5	0	4415.65	11935.8	0	3733.15	9768.85	0	8493.04	0	60113.6	5604.2	35165.38	7693.1	0	14052.83	19229.56	21797.56	0	0	8297.56	0	0	4175.24	7774.33	0	0	0	0	25088.88	0	11880.87	5498.89	0	0	0	0	0	0	0	0	9412	17122.96	26256.29	6282.98
P27482	2	18.121	CALML3	Calmodulin-like protein 3 (CaM-like protein) (CLP) (Calmodulin-related protein NB-1)	0	7603.87	0	0	0	0	0	0	0	0	0	0	0	0	0	0	0	0	0	0	3390.38	0	0	0	0	0	0	0	0	0	0	0	0	0	0	0	0	0	0	0	0	0	0	0	0
P35030	2	7.895	PRSS3	Trypsin-3 (EC 3.4.21.4) (Brain trypsinogen) (Mesotrypsin) (Mesotrypsinogen) (Serine protease 3) (Serine protease 4) (Trypsin III) (Trypsin IV)	96496.5	37783.7	53235.3	43622	45737.8	64135	49378.1	51008	95208.4	80381.6	61522.6	70574.9	41608.2	45900.8	77760.7	54473.2	57654.4	75392.8	45205.1	166659	53131.1	49870.2	16112.21	35788.8	49404.3	47865.8	43418.7	46919.3	46410	64691.3	69429.2	74898	58577.2	65389.6	68925.4	56926.1	53067.7	35673.9	61620.9	77966.9	94776.1	174333	83667	91008.8	105108
P35749	2	1.014	MYH11	Myosin-11 (Myosin heavy chain 11) (Myosin heavy chain, smooth muscle isoform) (SMMHC)	0	0	0	4773.64	0	0	3733.28	0	5592.46	0	4055.63	0	4048.01	0	0	5484.77	0	0	0	0	3093.49	0	463.609	0	0	0	0	0	0	0	0	0	0	0	0	2413.23	0	0	0	0	0	0	0	0	2423.33
P38159	2	5.371	RBMX	RNA-binding motif protein, X chromosome (Glycoprotein p43) (Heterogeneous nuclear ribonucleoprotein G) (hnRNP G) [Cleaved into: RNA-binding motif protein, X chromosome, N-terminally processed]	32050.31	2387.28	2879.46	3971.1	6990.14	4241.02	0	0	5543.52	0	0	0	14932.6	2294.4	0	0	3580.8	3151.37	0	0	28689.07	0	0	0	0	0	0	3019.44	0	27194.38	0	20367.19	0	0	0	0	0	0	0	0	4391.68	0	0	0	4148.26
P39687	2	9.639	ANP32A	Acidic leucine-rich nuclear phosphoprotein 32 family member A (Acidic nuclear phosphoprotein pp32) (pp32) (Leucine-rich acidic nuclear protein) (LANP) (Mapmodulin) (Potent heat-stable protein phosphatase 2A inhibitor I1PP2A) (Putative HLA-DR-associated protein I) (PHAPI)	28542.62	0	8225.28	0	5181.39	5075.01	7725.46	4240.03	0	0	0	24210.95	2975.76	0	0	14519.5	3034.87	32719.58	0	0	20277.42	15582.81	0	0	13541.05	0	8170.91	21759.66	8194.95	25446.7	0	2342.47	10246.69	22350.45	0	24223.79	0	0	0	21377.02	0	0	3423.15	9899.25	27618.47
P42126	2	9.272	ECI1	Enoyl-CoA delta isomerase 1, mitochondrial (EC 5.3.3.8) (3,2-trans-enoyl-CoA isomerase) (Delta(3),Delta(2)-enoyl-CoA isomerase) (D3,D2-enoyl-CoA isomerase) (Dodecenoyl-CoA isomerase)	0	0	0	0	0	2543.2	0	0	0	0	0	0	0	0	0	0	0	0	0	2069.99	5660	0	1157.57	0	0	0	0	7622.61	0	0	2518.21	0	0	1133.6	0	0	0	0	0	0	0	0	0	0	2680.06
P43487	2	9.95	RANBP1	Ran-specific GTPase-activating protein (Ran-binding protein 1) (RanBP1)	2696.87	0	0	1816.47	0	0	0	0	0	0	0	0	0	0	0	0	0	2880.3	0	0	1121.19	0	0	0	0	0	0	0	0	0	0	0	0	0	0	0	0	0	0	0	0	0	0	0	0
P46779	2	16.058	RPL28	Large ribosomal subunit protein eL28 (60S ribosomal protein L28)	0	0	0	1116.82	0	0	0	0	0	0	0	0	2070.29	0	0	1569.77	0	0	0	0	4737.52	0	0	0	0	0	0	0	0	0	0	0	0	0	0	0	0	0	0	0	0	0	3316.28	0	0
P46783	2	14.545	RPS10	Small ribosomal subunit protein eS10 (40S ribosomal protein S10)	9555.58	0	0	5667.66	0	3126.86	0	0	6040.54	0	3941.76	0	2893.68	0	0	2879.4	2598.41	5325.05	0	0	3352.71	0	0	0	0	1601.53	0	0	0	2916.37	0	4076.74	0	0	0	1637.23	0	0	0	2152.32	3114.74	4995.09	3523.19	0	1621.32
P46976	2	6.857	GYG1	Glycogenin-1 (GN-1) (GN1) (EC 2.4.1.186)	1884.91	0	0	0	0	0	2413.79	2081.67	0	0	0	1822.26	0	0	0	0	0	0	0	0	1616.57	0	0	0	0	0	0	0	0	0	0	0	0	0	0	0	0	0	0	0	0	0	0	0	2688.73
P47914	2	14.465	RPL29	Large ribosomal subunit protein eL29 (60S ribosomal protein L29) (Cell surface heparin-binding protein HIP)	5018.46	0	0	4151.02	2455.52	0	2714.86	0	7392.33	0	2403	2629.39	3004.47	0	1379.08	3114.53	3129.91	4712.68	950.568	0	4039.03	0	0	0	3156.16	0	0	0	0	4747.68	2363.35	0	2078.36	0	0	1530.73	0	0	0	0	1210.63	3605.51	2454.28	0	2398.91
P49207	2	12.821	RPL34	Large ribosomal subunit protein eL34 (60S ribosomal protein L34)	33322.5	0	0	0	0	0	0	0	0	0	0	0	0	0	0	0	0	0	0	0	0	0	0	0	0	0	0	0	0	35376.1	0	0	0	0	0	0	0	0	0	0	0	0	0	0	0
P50440	2	6.383	GATM	Glycine amidinotransferase, mitochondrial (EC 2.1.4.1) (L-arginine:glycine amidinotransferase) (Transamidinase)	0	0	0	7709.02	3741.74	0	4272.8	1975.35	0	1683.8	0	1554.37	2457.44	0	0	0	1906.17	1378.42	0	0	3572.5	0	0	0	0	0	0	0	0	0	0	0	0	0	0	0	0	0	0	0	0	0	7619.33	0	0
P52926	2	31.193	HMGA2	High mobility group protein HMGI-C (High mobility group AT-hook protein 2)	0	3165.81	0	5073.45	0	2184.02	0	0	0	0	3903.6	4871.07	5812.55	0	6410.24	4124.55	1733.4	0	1933.63	0	3220.72	0	0	0	0	0	2179.27	1662.13	2215.79	4285.24	3009.72	5646.61	2491.04	1204.25	0	1314.65	0	0	0	2139.6	2106.84	0	7334.34	0	2628.09
P53985	2	6	SLC16A1	Monocarboxylate transporter 1 (MCT 1) (Solute carrier family 16 member 1)	0	0	0	0	0	3297.77	0	0	0	0	0	0	2704.27	0	0	3827.45	3187.45	0	0	2114.9	4727.53	0	851.619	0	0	0	0	0	0	0	0	0	0	0	0	0	0	0	0	0	0	0	0	0	0
P53999	2	15.748	SUB1	Activated RNA polymerase II transcriptional coactivator p15 (Positive cofactor 4) (PC4) (SUB1 homolog) (p14)	18210.7	0	0	16956.5	0	22471.5	0	22399.1	0	19390.6	0	9245.19	0	0	13976.9	21961.1	13916.1	18780.5	0	0	0	0	0	0	16654.9	15663	15616.2	12490	0	23646.8	10076.2	22500.1	0	0	16150.1	0	0	0	0	0	0	22219.9	0	19723.1	19053.7
P56385	2	31.884	ATP5ME	ATP synthase subunit e, mitochondrial (ATPase subunit e) (ATP synthase membrane subunit e) [Cleaved into: ATP synthase subunit e, mitochondrial, N-terminally processed]	0	0	0	0	0	4926.73	0	0	0	0	0	0	0	0	0	0	0	0	0	3444.23	4645.23	0	0	0	0	0	0	0	0	0	0	0	0	3589.21	0	0	0	0	0	0	0	0	0	0	0
P60903	2	17.526	S100A10	Protein S100-A10 (Calpactin I light chain) (Calpactin-1 light chain) (Cellular ligand of annexin II) (S100 calcium-binding protein A10) (p10 protein) (p11)	49771.1	0	0	0	0	0	0	0	39604	0	0	0	0	0	0	0	0	0	0	0	0	0	0	0	0	0	0	0	0	0	0	0	0	0	0	0	0	0	0	0	0	0	0	0	0
P61088	2	23.026	UBE2N	Ubiquitin-conjugating enzyme E2 N (EC 2.3.2.23) (Bendless-like ubiquitin-conjugating enzyme) (E2 ubiquitin-conjugating enzyme N) (Ubc13) (UbcH13) (Ubiquitin carrier protein N) (Ubiquitin-protein ligase N)	14723.83	4828.58	0	11397.16	3668.62	6428.83	3583.43	2849.33	4830.26	0	5766.1	2787.99	6345.88	0	3269.9	10008.23	10638.96	0	0	0	13619.64	0	0	0	0	3925.03	0	2971.94	5000.94	17430.05	0	0	7532.65	0	0	4622.56	0	0	0	3888.22	3647.21	11825.61	10598.63	9916.5	5688.3
P61803	2	19.469	DAD1	Dolichyl-diphosphooligosaccharide--protein glycosyltransferase subunit DAD1 (Oligosaccharyl transferase subunit DAD1) (Defender against cell death 1) (DAD-1)	0	0	0	0	0	0	0	0	0	0	0	0	5941.57	0	0	0	0	0	0	0	6833.13	0	995.793	0	0	0	0	0	0	0	0	0	0	0	0	0	0	0	0	0	5323.1	0	0	0	0
P61970	2	18.898	NUTF2	Nuclear transport factor 2 (NTF-2) (Placental protein 15) (PP15)	4669.38	9548.96	0	5689.45	0	0	0	0	0	0	0	0	3416.81	0	0	0	0	4615.82	0	0	17547.31	0	0	0	0	0	0	0	0	0	5295.58	5342.45	0	0	0	0	0	0	0	0	0	0	0	0	0
P62304	2	25	SNRPE	Small nuclear ribonucleoprotein E (snRNP-E) (Sm protein E) (Sm-E) (SmE)	10717.5	4347.18	0	5874.28	0	0	0	4975.3	10568.3	4155.63	0	6890.74	7701.92	4059.56	0	6228.82	4248.46	5379.81	4148.94	0	4251.23	0	0	0	0	0	0	0	5417.34	8280.06	7396.38	6743.9	0	3359.45	0	6448.53	0	0	0	5709.87	5421.97	10294.1	5469.11	6567.53	5030.37
P62318	2	15.079	SNRPD3	Small nuclear ribonucleoprotein Sm D3 (Sm-D3) (snRNP core protein D3)	13170.29	0	0	4622.11	3241.13	0	6837.22	3109.18	6082.84	2343.84	8557.04	8709.43	7435.17	7696.33	0	3189.57	2070.29	7520.96	0	0	3141.69	3866.92	0	0	0	0	0	3227.9	4427.14	6058.67	7046.22	0	3981.97	8078.02	0	7677.94	0	0	0	0	2222.49	0	0	0	0
P62753	2	8.032	RPS6	Small ribosomal subunit protein eS6 (40S ribosomal protein S6) (Phosphoprotein NP33)	22586.2	0	0	13203.7	0	0	7814.16	0	17986.6	0	11145.9	0	11704.4	0	0	14653.15	7522.9	11153.8	0	0	10487.6	0	0	0	0	0	0	6375.76	10403	11447.9	0	0	0	0	0	6256.78	0	0	0	0	3606.56	0	8841.42	0	0
P62820	2	18.537	RAB1A	Ras-related protein Rab-1A (EC 3.6.5.2) (YPT1-related protein)	17771.3	0	0	19692.6	5861.07	12662.6	0	0	0	0	0	0	34715.59	0	0	8409.84	24632.2	0	0	0	29780.3	0	1754.8	6338.35	0	4936.38	0	6174.23	0	14443.44	0	0	0	0	0	0	0	0	0	0	0	0	8698.09	15183.7	0
P62841	2	21.379	RPS15	Small ribosomal subunit protein uS19 (40S ribosomal protein S15) (RIG protein)	0	0	0	0	0	0	0	0	12492.83	0	0	0	0	0	0	29181.8	0	0	0	0	1496.84	0	0	0	23434.9	0	0	1460.37	0	0	0	0	0	0	12152.5	0	23423.2	0	0	0	0	0	0	0	0
P62857	2	30.435	RPS28	Small ribosomal subunit protein eS28 (40S ribosomal protein S28)	14293	0	0	0	0	8646.24	0	0	18716.1	7092.2	9434.03	6873.11	8849.14	0	0	7532.83	6145.24	13272.6	0	0	15829.1	0	0	0	0	0	0	0	8556.02	17468.32	0	0	0	6217.27	0	2251.95	0	0	0	0	0	0	0	0	6684.99
P62888	2	10.435	RPL30	Large ribosomal subunit protein eL30 (60S ribosomal protein L30)	0	0	0	0	0	0	0	0	0	0	0	0	0	0	0	0	0	0	0	0	0	0	2076.597	0	0	0	0	0	0	0	0	0	0	0	0	0	0	0	0	0	0	0	0	0	0
P63316	2	13.043	TNNC1	Troponin C, slow skeletal and cardiac muscles (TN-C)	0	0	0	0	0	7607.77	0	0	0	0	0	0	0	0	0	0	9398.34	0	3368.97	3249.45	5806.32	0	0	7787.2	6188.68	4735.84	4857.13	2448.03	4150.31	0	3666.2	0	6313.14	4331.21	0	4768.66	5782.92	0	0	3519.36	0	0	0	0	0
P68366	2	9.152	TUBA4A	Tubulin alpha-4A chain (EC 3.6.5.-) (Alpha-tubulin 1) (Testis-specific alpha-tubulin) (Tubulin H2-alpha) (Tubulin alpha-1 chain)	0	0	0	0	0	0	0	0	0	0	0	0	0	0	0	0	0	0	0	0	0	0	0	0	0	0	0	0	0	0	0	0	0	0	0	0	0	0	0	0	0	0	0	0	0
P68402	2	12.227	PAFAH1B2	Platelet-activating factor acetylhydrolase IB subunit alpha2 (EC 3.1.1.47) (PAF acetylhydrolase 30 kDa subunit) (PAF-AH 30 kDa subunit) (PAF-AH subunit beta) (PAFAH subunit beta)	8202.47	0	0	6209.46	3829.41	0	6522.29	3221.38	7099.53	3216.04	0	4180.23	6894.4	0	4781.91	4100.66	0	0	0	0	9675.4	0	0	0	0	1506.98	0	3287.04	2053.31	4934.32	0	0	0	0	0	0	0	0	0	3484.4	0	6617.2	0	0	4086.58
P69905	2	17.606	HBA1;	Hemoglobin subunit alpha (Alpha-globin) (Hemoglobin alpha chain) [Cleaved into: Hemopressin]	0	0	0	0	0	5235.41	0	0	0	0	0	0	0	0	0	0	0	0	0	0	5887.02	5046.08	0	0	0	2890.77	0	0	0	0	0	0	0	0	0	0	0	0	0	0	0	0	0	0	0
P84098	2	8.673	RPL19	Large ribosomal subunit protein eL19 (60S ribosomal protein L19)	5848.53	0	0	5761.95	0	6181.96	4267	0	10882.3	0	0	0	5543.2	0	0	0	7074.62	0	0	0	0	0	0	0	0	0	0	4067.97	0	0	0	5219.16	0	0	0	3654.84	0	0	0	3621.08	9399.43	12676.8	0	0	7300.54
Q01105	2	6.552	SET	Protein SET (HLA-DR-associated protein II) (Inhibitor of granzyme A-activated DNase) (IGAAD) (PHAPII) (Phosphatase 2A inhibitor I2PP2A) (I-2PP2A) (Template-activating factor I) (TAF-I)	41108.67	20196.04	10375.26	23390.92	21387.26	14031.19	19429.9	8317.72	35549.81	18774.55	26329.03	25219.05	9837.15	16038.15	9696.79	22720.94	22499.93	35706.68	0	0	20741.35	13198.23	0	0	14680.57	6695.53	3313.71	11405.72	16579.37	28564.6	16095.61	26765.93	5554.67	14257.12	9013.12	5486.86	0	0	0	20985.98	15822.1	17494.2	15503.05	30535.31	21606.88
Q01469	2	11.852	FABP5	Fatty acid-binding protein 5 (Epidermal-type fatty acid-binding protein) (E-FABP) (Fatty acid-binding protein, epidermal) (Psoriasis-associated fatty acid-binding protein homolog) (PA-FABP)	22440.6	30852.4	12247.2	16749.4	9379.85	8831.62	8997.48	3820.75	20790.6	10271.1	7200.72	15293.4	12230.4	7983.48	9035.42	14426.7	12002	19315.1	6469.78	3731.06	11672.1	8379.58	30482.64	5496.31	6236.9	7239.8	11932.3	7798.82	9698.39	22040.5	9692.29	11646.5	8369.13	6554.64	6530.31	40145.4	5169.76	4810.75	4653.28	6453.72	14396.1	17853.5	15191.4	8444.38	7704.27
Q05639	2	7.775	EEF1A2	Elongation factor 1-alpha 2 (EF-1-alpha-2) (Eukaryotic elongation factor 1 A-2) (eEF1A-2) (Statin-S1)	0	0	0	0	0	7287.23	0	0	0	0	0	0	0	0	0	0	0	0	0	0	3051.72	0	0	0	1844.87	2194.6	3236.1	0	3475.1	0	4639.17	0	4495.09	0	0	0	0	0	0	0	0	0	0	0	0
Q13247	2	4.651	SRSF6	Serine/arginine-rich splicing factor 6 (Pre-mRNA-splicing factor SRP55) (Splicing factor, arginine/serine-rich 6)	10357.6	0	0	0	8554.05	0	5729.73	0	0	0	6028.9	0	0	3507.71	4781.91	0	3959.15	6615.03	0	0	5219.02	0	0	0	0	0	0	0	6112.93	8309.53	6268.53	7775.33	0	0	0	6138.07	0	0	0	0	4304.01	10067	0	0	6127.07
Q13509	2	9.333	TUBB3	Tubulin beta-3 chain (Tubulin beta-4 chain) (Tubulin beta-III)	0	0	0	8061.22	0	0	0	0	0	0	0	0	5407.49	0	0	0	0	0	0	0	7839.77	0	0	0	0	0	0	0	0	0	0	0	0	3262.22	0	0	0	0	0	0	0	0	0	0	0
Q13642	2	7.121	FHL1	Four and a half LIM domains protein 1 (FHL-1) (Skeletal muscle LIM-protein 1) (SLIM) (SLIM-1)	0	0	0	11724	0	0	4458.88	0	0	0	859.391	4345.9	4914.15	1003.59	0	5754.65	1514.57	0	0	0	5358.4	0	0	0	0	0	0	0	0	5712.73	0	0	0	0	0	0	0	0	0	0	0	0	5975.96	0	0
Q14574	2	3.348	DSC3	Desmocollin-3 (Cadherin family member 3) (Desmocollin-4) (HT-CP)	0	0	0	0	0	0	0	0	0	0	0	0	0	0	0	0	0	0	0	0	0	0	19518.9	0	0	0	0	0	0	0	0	0	0	0	0	0	0	0	0	0	0	0	0	0	0
Q15274	2	6.061	QPRT	Nicotinate-nucleotide pyrophosphorylase [carboxylating] (EC 2.4.2.19) (Quinolinate phosphoribosyltransferase [decarboxylating]) (QAPRTase) (QPRTase)	0	0	0	0	0	0	0	0	0	4057.91	0	0	0	0	0	3886.86	0	0	0	0	0	0	0	0	0	0	0	0	0	0	0	0	0	0	0	0	0	0	0	0	0	0	0	3283.72	6781.01
Q15517	2	5.104	CDSN	Corneodesmosin (S protein)	28838.15	12575	14304.7	12988.2	14809.9	0	10434	10275.4	25307.8	14137.22	6777.08	4419.91	21047.47	10884.65	17569.25	17660.43	7080.74	37891.8	16953.24	16309.37	18986.56	17844.42	23705.87	9491.66	16037.02	4775.94	10556.2	7213.3	14544.59	0	12897.4	13311.1	10919.8	15727.05	0	12206.24	6119.37	7368.41	8725.6	13991.73	0	7714.09	10785.9	0	18424.5
Q53GG5	2	9.066	PDLIM3	PDZ and LIM domain protein 3 (Actinin-associated LIM protein) (Alpha-actinin-2-associated LIM protein)	8744.52	0	0	30626.48	0	2566.63	25084.68	6744.02	0	7836.45	5660.45	15607.34	28222.21	2178.23	6293.97	21082.48	0	0	0	0	32601.22	0	0	0	0	0	0	0	0	0	0	7027.49	0	0	0	0	0	0	0	0	5847.68	0	12916.1	15746.33	0
Q7Z406	2	1.504	MYH14	Myosin-14 (Myosin heavy chain 14) (Myosin heavy chain, non-muscle IIc) (Non-muscle myosin heavy chain IIc) (NMHC II-C)	0	0	0	0	0	0	7181.78	0	0	0	7160.42	0	10456.8	0	0	10121	0	0	0	0	5174.67	0	0	0	0	0	0	0	0	0	0	0	0	0	0	0	0	0	0	0	0	7765.59	7184.66	0	0
Q8N5K1	2	20	CISD2	CDGSH iron-sulfur domain-containing protein 2 (Endoplasmic reticulum intermembrane small protein) (MitoNEET-related 1 protein) (Miner1) (Nutrient-deprivation autophagy factor-1) (NAF-1)	0	0	0	0	0	0	0	0	0	0	0	0	0	0	0	0	0	0	0	0	0	0	0	0	0	0	0	0	0	0	0	0	0	0	0	0	0	0	0	0	0	12801.9	0	0	0
Q8TAT6	2	3.947	NPLOC4	Nuclear protein localization protein 4 homolog (Protein NPL4)	5423.61	0	0	0	5956.15	0	0	0	0	0	0	0	0	0	0	0	0	5805.41	0	0	4292.85	0	0	0	0	3715.94	0	0	0	0	0	0	0	0	0	0	0	0	0	0	0	0	0	0	0
Q9BVJ6	2	2.983	UTP14A	U3 small nucleolar RNA-associated protein 14 homolog A (Antigen NY-CO-16) (Serologically defined colon cancer antigen 16)	0	0	0	0	0	0	0	0	0	6799.17	0	0	21328.5	0	0	0	0	0	0	0	0	15859.8	0	0	0	0	0	17310.8	16470	0	0	0	0	0	0	0	7794.04	0	0	0	0	0	0	0	0
Q9BWF3	2	12.088	RBM4	RNA-binding protein 4 (Lark homolog) (hLark) (RNA-binding motif protein 4) (RNA-binding motif protein 4a)	19163.4	0	0	0	0	0	0	0	0	0	0	0	0	0	0	0	0	0	0	0	0	0	0	0	0	0	0	0	0	0	0	0	0	13815	0	0	0	0	0	0	0	0	0	0	0
Q9GZZ8	2	16.667	LACRT	Extracellular glycoprotein lacritin	0	16732.9	0	0	0	0	0	0	0	0	0	0	0	0	0	0	0	0	0	0	23887.67	0	5810.09	0	0	0	0	0	0	0	0	0	0	0	0	0	0	0	0	0	0	0	0	0	0
Q9H1E3	2	8.642	NUCKS1	Nuclear ubiquitous casein and cyclin-dependent kinase substrate 1 (P1)	3466.66	3256.66	0	4101.54	4355.57	3624.27	0	0	5394.18	3690.85	4171.3	2439.03	3214.83	3162.41	4094.01	3101.98	3855.46	2860.27	0	0	4313.39	0	0	0	3927.81	0	3507.71	0	0	2687.42	4124.01	3772.58	4695.76	3056.25	0	5751.55	0	0	0	2651.42	5023.14	0	5353.77	2998.92	3715.96
Q9UBG0	2	2.164	MRC2	C-type mannose receptor 2 (C-type lectin domain family 13 member E) (Endocytic receptor 180) (Macrophage mannose receptor 2) (Urokinase-type plasminogen activator receptor-associated protein) (UPAR-associated protein) (Urokinase receptor-associated protein) (CD antigen CD280)	0	0	0	4755.55	0	0	0	0	0	0	0	0	8323	0	0	2932.38	0	0	0	0	2836.94	0	0	0	0	0	0	0	0	0	0	0	0	0	0	0	0	0	0	0	3544.37	0	3112.05	0	0
Q9UI42	2	4.276	CPA4	Carboxypeptidase A4 (EC 3.4.17.-) (Carboxypeptidase A3)	2876.19	163502.2	0	0	0	0	0	0	0	0	2720.88	0	0	0	0	0	0	5720.22	0	8489.65	60060.2	0	9487.88	9404.41	0	0	0	0	5350.64	0	0	0	0	0	0	12443.53	0	0	0	0	0	0	3136.84	4378.31	0
Q9UKG1	2	4.231	APPL1	DCC-interacting protein 13-alpha (Dip13-alpha) (Adapter protein containing PH domain, PTB domain and leucine zipper motif 1)	40276	21809.6	0	29698.8	0	0	0	0	0	0	0	27305.6	0	0	0	0	28989.5	40686.7	0	20263	28477.3	0	0	0	0	29750.3	27963.6	0	0	0	31820.9	33764.6	0	0	0	25882.3	21781.4	0	18682.7	27439.7	0	0	0	0	26751.9
Q9Y2V2	2	18.367	CARHSP1	Calcium-regulated heat-stable protein 1 (Calcium-regulated heat-stable protein of 24 kDa) (CRHSP-24)	4529.65	0	0	0	0	4906.06	0	0	0	0	0	0	0	0	0	2687.45	0	0	0	0	0	0	0	0	0	0	0	0	0	2899.61	0	0	0	0	0	0	0	0	0	0	0	0	0	0	0
A6NHL2	1	3.812	TUBAL3	Tubulin alpha chain-like 3 (EC 3.6.5.-)	6391.65	3205.17	0	4572.39	0	0	0	0	0	0	4379.06	0	0	0	0	0	0	0	0	0	0	0	0	0	0	0	0	0	0	0	0	0	0	0	0	0	0	0	0	0	4459.37	0	0	0	0
A6NHQ2	1	3.293	FBLL1	rRNA/tRNA 2'-O-methyltransferase fibrillarin-like protein 1 (EC 2.1.1.-) (Protein-glutamine methyltransferase)	0	0	0	0	0	0	0	0	0	0	0	0	0	0	0	0	0	0	0	0	4120.87	0	0	0	0	0	0	3400.4	0	0	0	0	0	0	0	0	0	0	0	0	0	0	4015.88	0	0
A7E2Y1	1	0.555	MYH7B	Myosin-7B (Antigen MLAA-21) (Myosin cardiac muscle beta chain) (Myosin heavy chain 7B, cardiac muscle beta isoform) (Slow A MYH14)	0	0	0	0	0	18074.3	0	0	0	0	0	0	0	0	0	0	27429	0	12546.93	6511.69	6002.36	0	2483.33	19168.8	11687	31609.5	8967.84	11695.08	15663.59	0	16230.2	0	12563	18952.91	0	15081.95	25982.4	6609.76	28373.6	13416.15	0	0	0	0	7276.09
O14531	1	2.797	DPYSL4	Dihydropyrimidinase-related protein 4 (DRP-4) (Collapsin response mediator protein 3) (CRMP-3) (UNC33-like phosphoprotein 4) (ULIP-4)	0	0	0	0	0	0	2385.98	0	0	0	0	2851.48	3804	0	0	4190.27	0	0	0	0	2751.76	0	0	0	0	0	0	0	0	2833.98	0	0	0	0	0	0	0	0	0	0	0	0	3433.89	0	1311
O15511	1	7.947	ARPC5	Actin-related protein 2/3 complex subunit 5 (Arp2/3 complex 16 kDa subunit) (p16-ARC)	0	0	0	0	0	0	0	0	10569.3	0	0	0	4435.14	0	0	8564.9	0	0	0	0	0	0	0	0	0	0	0	0	0	0	0	0	0	0	0	0	0	0	0	0	0	0	0	0	0
O95248	1	0.535	SBF1	Myotubularin-related protein 5 (Inactive phosphatidylinositol 3-phosphatase 5) (SET-binding factor 1) (Sbf1)	50618.3	23371.5	0	25169.5	0	46491.9	31946.3	29275.7	0	39289.6	18936.2	0	0	37942.7	0	34910	37886.9	36302.6	0	27228.5	0	32496.1	4984.83	34995.8	35127.5	41442.1	33244.4	27656.8	42821.9	55465.6	40735.4	0	37901	0	24335.5	33459.7	27621.5	25056.3	27290.1	28323.4	41970.5	0	40618.3	0	39745
P01024	1	0.722	C3	Complement C3 (C3 and PZP-like alpha-2-macroglobulin domain-containing protein 1) [Cleaved into: Complement C3 beta chain; C3-beta-c (C3bc); Complement C3 alpha chain; C3a anaphylatoxin; Acylation stimulating protein (ASP) (C3adesArg); Complement C3b alpha' chain; Complement C3c alpha' chain fragment 1; Complement C3dg fragment; Complement C3g fragment; Complement C3d fragment; Complement C3f fra…	0	0	0	0	0	0	0	0	0	0	0	0	0	0	0	0	0	0	0	0	1919.68	3059.03	0	0	0	0	0	0	0	0	0	0	0	0	0	0	0	0	0	0	0	0	0	0	0
P01036	1	12.057	CST4	Cystatin-S (Cystatin-4) (Cystatin-SA-III) (Salivary acidic protein 1)	0	8431.46	0	0	0	0	0	0	0	0	0	0	0	0	0	0	0	0	0	0	59638.7	0	7530.35	3182.21	2559.25	0	0	0	0	0	0	0	0	0	0	0	12825.6	0	0	0	0	0	1991.18	0	0
P01834	1	48.598	IGKC	Immunoglobulin kappa constant (Ig kappa chain C region) (Ig kappa chain C region AG) (Ig kappa chain C region CUM) (Ig kappa chain C region EU) (Ig kappa chain C region OU) (Ig kappa chain C region ROY) (Ig kappa chain C region TI)	0	16264.04	0	0	0	0	0	0	0	0	0	0	0	0	0	0	0	0	0	0	5206.23	0	993.458	0	0	0	0	0	0	0	0	0	0	0	0	0	0	0	0	0	0	0	0	0	0
P01850	1	11.932	TRBC1	T cell receptor beta constant 1	0	0	0	0	0	0	0	0	0	0	0	19079.1	17307.4	0	0	0	0	0	0	0	11708.2	0	3132.76	0	0	0	0	0	0	0	0	0	0	0	14081.3	0	0	0	0	0	0	0	0	0	16537
P02810	1	10.241	PRH1;	Salivary acidic proline-rich phosphoprotein 1/2 (Db-s) (PRP-1/PRP-2) (Parotid acidic protein) (Pa) (Parotid double-band protein) (Parotid isoelectric focusing variant protein) (PIF-S) (Parotid proline-rich protein 1/2) (Pr1/Pr2) (Protein C) [Cleaved into: Salivary acidic proline-rich phosphoprotein 1/2; Salivary acidic proline-rich phosphoprotein 3/4 (Db-F) (PIF-F) (PRP-3/PRP-4) (Protein A); Pept…	0	3116.68	0	0	0	0	0	0	0	0	0	0	0	0	0	0	0	0	0	1254.39	3530.07	0	2462.81	0	0	0	0	0	0	0	0	0	0	0	0	1001.2	9399.56	0	0	0	0	0	0	0	0
P04259	1	3.014	KRT6B	Keratin, type II cytoskeletal 6B (Cytokeratin-6B) (CK-6B) (Keratin-6B) (K6B) (Type-II keratin Kb10)	20559.59	11226.53	2671.01	4826.33	4772.21	7306.67	5438.35	0	12697.82	7418.81	2052.62	8575.47	7633.17	5989.26	0	10610.01	9225.57	12946.43	8771.75	7971.64	7898.41	9174.45	10973.69	10066.48	8271.68	10038.98	0	2707	6384.86	3854.92	7362.67	6805.51	6171.84	2711.8	2622.73	6783.25	5711.34	0	7287.87	8091.07	5662.84	15815.97	9229.38	12054.17	2783.96
P05026	1	4.62	ATP1B1	Sodium/potassium-transporting ATPase subunit beta-1 (Sodium/potassium-dependent ATPase subunit beta-1)	0	0	0	0	0	7431.1	0	0	0	0	0	0	0	0	0	0	4693.84	0	0	6079.41	0	0	1612.98	3420.35	0	0	0	7773.74	0	4074.05	0	0	0	7384.75	0	0	0	2246.54	0	0	0	0	0	0	0
P05109	1	11.828	S100A8	Protein S100-A8 (Calgranulin-A) (Calprotectin L1L subunit) (Cystic fibrosis antigen) (CFAG) (Leukocyte L1 complex light chain) (Migration inhibitory factor-related protein 8) (MRP-8) (p8) (S100 calcium-binding protein A8) (Urinary stone protein band A)	0	29845.3	0	0	0	0	0	2867.03	0	0	0	0	0	0	0	2855.25	2250.4	5512.75	2315.46	2530.18	3041.99	0	2298.1	0	0	0	0	0	0	0	0	0	0	0	0	3490.49	0	0	0	0	0	4082.34	0	0	0
P05114	1	11	HMGN1	Non-histone chromosomal protein HMG-14 (High mobility group nucleosome-binding domain-containing protein 1)	0	0	0	0	0	0	0	0	0	0	0	0	0	0	0	0	0	0	0	0	0	0	0	0	0	0	0	0	0	0	0	0	0	0	0	0	0	0	0	0	0	0	0	0	2432.51
P06454	1	9.009	PTMA	Prothymosin alpha [Cleaved into: Prothymosin alpha, N-terminally processed; Thymosin alpha-1]	0	0	0	0	0	0	0	0	0	0	0	0	1158.58	0	0	0	1528.95	0	0	0	2118.04	0	0	0	0	0	0	0	0	0	0	0	0	0	0	0	0	0	0	0	2627.22	0	0	0	1754.09
P07205	1	3.837	PGK2	Phosphoglycerate kinase 2 (EC 2.7.2.3) (Phosphoglycerate kinase, testis specific)	0	11477.2	0	16414.6	0	0	15649.6	0	0	0	0	14909.5	22159.6	12088.4	0	12682.8	13235.8	0	0	0	14043.3	0	0	0	0	13391.2	0	19656.4	18153.2	0	15998.2	0	0	14596.2	0	13718.9	0	0	0	12872.7	13437.7	0	12157.6	0	18427.7
P12235	1	3.02	SLC25A4	ADP/ATP translocase 1 (ADP,ATP carrier protein 1) (ADP,ATP carrier protein, heart/skeletal muscle isoform T1) (Adenine nucleotide translocator 1) (ANT 1) (Solute carrier family 25 member 4)	0	0	0	0	0	16972.9	0	0	0	0	0	0	0	0	0	0	10927.2	0	12140.7	9930.25	12348.4	0	4225.82	12447.3	0	16731.5	0	13432.4	0	0	0	0	0	20791.3	0	0	0	9751.31	0	23430.6	0	0	0	0	0
P14678	1	5.833	SNRPB	Small nuclear ribonucleoprotein-associated proteins B and B' (snRNP-B) (Sm protein B/B') (Sm-B/B') (SmB/B')	4751.95	2505.12	0	5172.59	0	0	0	0	0	0	0	4321.2	3416.14	0	0	5166.36	0	0	0	0	4084.79	0	0	0	0	0	0	0	0	6131.47	0	5293.15	0	3116.2	0	0	0	0	0	0	0	0	4139.92	4127.83	3348.51
P15086	1	2.398	CPB1	Carboxypeptidase B (EC 3.4.17.2) (Pancreas-specific protein) (PASP)	52783.1	61498.9	0	0	73698	0	36519.2	57432.4	0	0	0	55146.6	0	41163.2	44050.8	0	36789.9	39349.8	0	33190	51172.2	0	13629.9	42803.4	36978.4	51518.1	49171	65518.4	0	0	0	64085.2	42132.1	0	30701	46609.2	0	0	0	0	0	0	0	0	0
P18564	1	1.142	ITGB6	Integrin beta-6	0	0	0	6852.63	0	0	0	0	0	0	0	0	0	0	0	0	0	0	0	0	3679.97	0	0	0	0	0	0	0	0	0	0	0	0	0	0	0	0	0	0	0	0	0	5394.63	0	0
P19823	1	1.163	ITIH2	Inter-alpha-trypsin inhibitor heavy chain H2 (ITI heavy chain H2) (ITI-HC2) (Inter-alpha-inhibitor heavy chain 2) (Inter-alpha-trypsin inhibitor complex component II) (Serum-derived hyaluronan-associated protein) (SHAP)	0	0	0	0	0	0	0	0	0	0	0	0	0	0	0	0	0	0	0	0	6454.6	7312.91	0	0	0	0	0	0	0	0	0	0	0	0	0	0	0	0	0	0	0	0	0	0	0
P20962	1	10.784	PTMS	Parathymosin	4004.38	0	0	0	5864.72	3138.17	5239.28	0	0	5213.03	0	0	3829.21	0	2681.73	3270.85	0	3838.21	0	0	3894.32	0	0	0	0	0	0	4248.64	0	0	0	3180.83	0	0	0	0	0	0	0	2358.96	0	0	3266.43	5064.59	2515.01
P22392	1	9.868	NME2	Nucleoside diphosphate kinase B (NDK B) (NDP kinase B) (EC 2.7.4.6) (C-myc purine-binding transcription factor PUF) (Histidine protein kinase NDKB) (EC 2.7.13.3) (nm23-H2)	6386.93	0	0	0	0	0	0	0	0	0	0	0	0	0	0	2571.6	4117.08	0	0	0	0	0	0	0	0	0	0	0	0	0	0	0	0	0	0	2881.89	0	0	0	0	0	0	0	4230.8	0
P22676	1	4.059	CALB2	Calretinin (CR) (29 kDa calbindin)	4858.52	0	0	0	0	0	0	0	8088.35	0	0	0	0	0	0	0	0	0	0	0	1808.09	0	0	0	0	0	0	0	0	11298.1	0	0	0	0	0	0	0	0	0	0	0	10206.6	0	0	0
P31947	1	3.226	SFN	14-3-3 protein sigma (Epithelial cell marker protein 1) (Stratifin)	0	0	0	5972.78	0	0	0	0	0	0	0	0	5635.77	0	4439.62	0	4321.93	0	0	0	7204.8	0	0	0	3526.9	0	6140.75	3998.71	4694.07	5850.97	4416.9	0	0	0	1739.12	4747.31	0	0	0	0	0	6781.19	5043.88	5977.29	7111.07
P35754	1	10.377	GLRX	Glutaredoxin-1 (Thioltransferase-1) (TTase-1)	6136.83	4673.84	0	3009.25	3851.38	4031.62	0	3404.46	7288.68	0	0	2358.02	3975.18	0	3203.45	3779.64	3886.43	5214.06	0	2025.02	4339.97	0	1680.96	0	0	0	3170.42	3929.36	0	6172.51	0	0	0	0	0	0	0	2186.11	0	3067.93	0	0	0	3246.02	2695.17
P46776	1	7.432	RPL27A	Large ribosomal subunit protein uL15 (60S ribosomal protein L27a)	17952.8	0	8680.75	11149.8	6040.11	8324.39	4851.06	0	13729	0	9407.06	7641.44	10298	0	6207.51	7215.06	6878.9	5500.72	3815.8	0	9176.25	5911.49	0	4346.54	3768.07	6062.33	0	6108.11	6769.24	15640.6	6743.22	7680.84	6956.32	0	0	4963.41	0	1857.19	0	7197.67	9547.07	17142.9	7191.69	0	4113.81
P46782	1	4.412	RPS5	Small ribosomal subunit protein uS7 (40S ribosomal protein S5) [Cleaved into: Small ribosomal subunit protein uS7, N-terminally processed (40S ribosomal protein S5, N-terminally processed)]	0	0	0	10585	0	0	0	0	15509.7	0	0	0	7391.87	0	7420.41	7004.5	8027.69	0	0	0	9240.51	0	0	0	0	0	0	0	0	0	0	13541.1	0	0	0	0	0	0	0	11111.2	0	13777.3	0	0	0
P51157	1	4.977	RAB28	Ras-related protein Rab-28	0	0	0	0	0	0	0	0	0	0	10900.9	0	0	0	0	0	0	12802.9	0	0	8963.66	0	0	0	0	0	0	0	0	0	0	0	0	0	0	0	0	0	0	0	0	0	7141.96	10455.1	0
P52943	1	6.731	CRIP2	Cysteine-rich protein 2 (CRP-2) (Protein ESP1)	0	0	0	0	0	3210.75	0	0	0	0	0	0	0	0	0	0	3659.73	0	0	0	2826.39	0	0	0	0	0	0	1969.27	0	0	2195.02	0	0	0	0	2255.02	0	0	0	0	0	0	0	0	0
P57678	1	0.662	GEMIN4	Gem-associated protein 4 (Gemin-4) (Component of gems 4) (p97)	8543.47	0	0	5682.86	0	0	0	0	0	0	3731.68	0	0	0	0	3852.26	0	0	0	0	0	0	0	0	0	0	0	0	0	0	0	0	0	0	0	0	0	0	0	2047.38	0	5916.49	0	0	0
P61254	1	6.207	RPL26	Large ribosomal subunit protein uL24 (60S ribosomal protein L26)	0	0	4238.09	0	0	0	0	0	0	0	0	0	3380.37	0	0	4763.46	5275.04	0	0	0	12950.75	0	0	0	0	0	0	0	4937.85	0	0	7175.35	0	0	0	0	0	0	0	0	0	0	0	4539.6	6924.67
P61626	1	8.108	LYZ	Lysozyme C (EC 3.2.1.17) (1,4-beta-N-acetylmuramidase C)	0	20905.8	6206.65	0	5133.93	0	0	0	0	4936.91	4301.64	0	0	0	0	5371.6	0	16471	0	0	6606.31	0	6009.38	0	0	5214.32	0	0	0	0	0	0	0	0	0	0	6367.42	3935.91	0	3621.12	0	0	0	0	0
P62854	1	13.043	RPS26	Small ribosomal subunit protein eS26 (40S ribosomal protein S26)	0	0	0	0	0	3551.73	0	0	0	0	0	0	5537.59	0	0	0	0	0	0	0	0	0	0	0	0	0	0	0	0	0	0	0	0	0	0	0	0	0	0	0	0	4920.85	0	0	0
P62861	1	7.519	FAU	Ubiquitin-like FUBI-ribosomal protein eS30 fusion protein (FAU ubiquitin like and ribosomal protein S30 fusion) [Cleaved into: Ubiquitin-like protein FUBI; Small ribosomal subunit protein eS30 (40S ribosomal protein S30)]	11504.8	0	0	0	0	0	0	0	0	0	0	5537.22	8845.42	0	0	7767.76	4953.31	9312.71	0	0	7376.5	0	0	0	0	0	0	0	4608.02	0	0	0	0	0	0	0	0	0	0	0	0	0	5238.69	6797.38	0
P63000	1	7.292	RAC1	Ras-related C3 botulinum toxin substrate 1 (EC 3.6.5.2) (Cell migration-inducing gene 5 protein) (Ras-like protein TC25) (p21-Rac1)	15080.58	0	0	0	0	0	0	0	0	0	0	0	3909.01	5424.51	0	0	0	0	0	0	3899.47	0	1526.8	0	0	0	0	0	0	15199.81	0	0	0	0	0	0	0	0	0	0	0	4701.64	0	0	0
P68133	1	5.57	ACTA1	Actin, alpha skeletal muscle (EC 3.6.4.-) (Alpha-actin-1) [Cleaved into: Actin, alpha skeletal muscle, intermediate form]	21457.9	87962.5	12258.9	170307.8	140925.1	412816.11	195380.86	90603.05	13856.2	5758.56	153157.94	14525.06	22539.55	12478.7	18187.25	112890.7	352019.74	8223.75	141924.1	143561.9	289254.07	17274.35	31182.06	271907.18	137486.6	187516.55	169547.99	138817.95	172319.03	0	181868.76	13726.07	286938.36	202673.18	14513.6	172794.47	282444.12	139326.9	139261.03	142357.91	22219.31	16214.2	90766.02	164551.23	154354.2
P68371	1	2.697	TUBB4B	Tubulin beta-4B chain (Tubulin beta-2 chain) (Tubulin beta-2C chain)	27980.21	8348.12	8962.64	23553.68	7359.3	17300.1	6597.64	3971.41	13761.6	2697.48	10496.9	8765.93	22817.48	4382.29	9603.87	17544.46	16987.63	6853.56	3182.15	0	18935.67	0	0	0	4910.61	9597.81	6582.7	17200.45	13227.64	24672.03	10460	10483.7	8625.78	15754.87	0	7632.37	0	2615.75	0	10895.3	16973.78	19398.8	10995	6179.8	9619.16
P78386	1	2.17	KRT85	Keratin, type II cuticular Hb5 (Hair keratin K2.12) (Keratin-85) (K85) (Type II hair keratin Hb5) (Type-II keratin Kb25)	0	0	0	0	580397	0	503321	0	0	0	0	0	705831	0	588267	606896	0	0	0	402339	464342	440501	0	0	0	0	502821	0	0	689166	0	0	596411	486521	517809	0	373938	0	420030	0	0	0	578798	607592	0
Q01130	1	7.692	SRSF2	Serine/arginine-rich splicing factor 2 (Protein PR264) (Splicing component, 35 kDa) (Splicing factor SC35) (SC-35) (Splicing factor, arginine/serine-rich 2)	9437.82	3669.27	0	0	0	0	0	0	0	0	5351.29	0	0	0	0	0	0	5700.52	0	0	0	0	0	0	0	0	0	0	0	8950.43	4299.08	6846.54	6562.18	0	0	0	0	0	0	3156.91	0	0	0	0	3413.43
Q04118	1	5.983	PRB3	Basic salivary proline-rich protein 3 (Parotid salivary glycoprotein G1) (Proline-rich protein G1)	0	19407.5	0	0	0	0	0	0	1664.17	0	0	0	0	0	0	0	0	700.887	0	0	7806.06	0	909.049	0	0	0	0	0	1028.2	0	774.311	1310.96	0	948.09	0	0	5043.32	0	0	0	0	0	0	0	0
Q15828	1	7.383	CST6	Cystatin-M (Cystatin-6) (Cystatin-E)	0	15775.1	0	0	0	0	0	0	0	0	0	0	0	0	0	0	0	0	0	0	28627.4	0	1442.99	0	0	0	0	0	0	0	0	0	0	0	0	0	0	0	0	0	0	0	0	0	0
Q15907	1	9.633	RAB11B	Ras-related protein Rab-11B (EC 3.6.5.2) (GTP-binding protein YPT3)	12626.2	0	0	8400.81	4695.42	14145.29	0	0	7522.68	0	0	0	11274.4	0	0	0	0	0	0	0	12486.22	0	0	0	0	0	0	7046.53	0	11921.7	0	4668.51	0	0	0	0	0	0	0	0	0	0	5695.76	0	0
Q5T5S1	1	1.873	CCDC183	Coiled-coil domain-containing protein 183	4978.94	0	0	0	4183.88	0	0	0	0	0	0	2682.26	0	0	0	0	0	0	0	0	3208.51	0	0	0	0	0	0	1807.25	0	0	0	0	0	0	0	0	0	0	0	0	0	0	0	0	0
Q5TZA2	1	0.397	CROCC	Rootletin (Ciliary rootlet coiled-coil protein)	40807.6	0	4025.78	6506.47	6862.24	7255.84	11439.2	4570.73	28024.8	5054.72	7645.19	0	6325.88	0	0	4806.21	8566.13	35585	0	0	8946.14	0	0	0	4672.39	3939.35	0	5109.8	5140.98	33618	6551.3	31676.6	5022.96	8388.53	0	7023.61	0	0	0	7626.85	0	18698.2	4395.58	15972.6	14824.1
Q86TI4	1	2.66	WDR86	WD repeat-containing protein 86	0	0	0	19176.9	0	0	0	0	0	0	0	10972.2	22871.4	15670.1	0	24043.7	0	8981.36	0	0	8853.88	0	0	0	0	0	0	6603.31	0	0	0	0	0	0	0	0	0	0	0	0	0	0	18430.2	7075.32	0
Q86WD7	1	4.796	SERPINA9	Serpin A9 (Centerin) (Germinal center B-cell-expressed transcript 1 protein)	25293.1	0	0	20300.8	19213	14850.8	10476.1	0	0	21034.1	11906.1	19488	25458.7	25480.3	0	18848.7	17916.7	31194.9	0	12878	20610.1	15347.5	0	15859	0	0	13953.5	18686.6	21136.1	26802.2	21825.6	28085.2	23754.3	21011	17248.4	0	17308.3	18692.8	12820.9	17972.1	29405.3	0	19572.6	24204.5	18751.2
Q86Y39	1	10.638	NDUFA11	NADH dehydrogenase [ubiquinone] 1 alpha subcomplex subunit 11 (Complex I-B14.7) (CI-B14.7) (NADH-ubiquinone oxidoreductase subunit B14.7)	0	0	0	0	0	0	0	0	0	0	0	0	0	0	0	0	0	0	0	0	0	0	855.729	0	0	0	0	4546.49	0	0	0	0	0	4107.38	0	0	0	0	0	2893.1	0	0	0	0	0
Q86YS6	1	5.189	RAB43	Ras-related protein Rab-43 (Ras-related protein Rab-41)	0	0	0	0	0	5376.58	0	0	0	0	0	0	0	0	0	3874.37	0	0	0	0	0	0	0	0	0	0	0	0	0	0	0	0	0	0	0	0	0	0	0	0	0	0	0	0	0
Q8IUE6	1	5.385	H2AC21	Histone H2A type 2-B (H2A-clustered histone 21)	11435.53	2898.13	2755.96	6841.06	3051.14	7166.17	0	0	4987.03	0	4540.5	1741.19	6927.43	1461.83	2764.84	2862.87	6673.95	1715.63	4360.19	0	4661.66	0	0	0	0	0	925.457	2581.8	4278.04	3650.71	2659.61	710.972	0	4612.03	0	0	0	0	0	4832.41	9419.92	7034.41	3140.41	0	0
Q8IUR6	1	1.408	CREBRF	CREB3 regulatory factor (Luman recruitment factor) (LRF)	133067	64256.9	94843.9	89248	83301	75250.6	71067.8	69677.3	130993	95410.5	101735	101834	81018	73436	106578	78774.1	91365	109516	85323.4	66577.3	78501.4	74854.2	21761	69318.1	75177.5	77996.5	66868.1	76048.1	77999.6	96532.7	77666.7	81920.8	86469	72596.8	81636.9	83541.2	54515.3	53583.2	63465.3	89163.5	118980	147688	94900.8	95348.6	96523.9
Q8IYT4	1	2.23	KATNAL2	Katanin p60 ATPase-containing subunit A-like 2 (Katanin p60 subunit A-like 2) (EC 5.6.1.1) (p60 katanin-like 2)	0	0	0	14844.6	22220.2	0	12047.9	18365.7	0	14271.9	0	0	0	0	12754	0	11454.2	0	0	0	13432.7	0	0	0	14228.3	8145.19	0	0	13424.2	31244.8	0	0	0	11671.4	0	10909.8	0	0	0	0	7641.64	0	0	10726.3	16340.4
Q8N283	1	0.799	ANKRD35	Ankyrin repeat domain-containing protein 35	4353.39	0	0	0	0	0	0	0	0	0	0	0	0	0	0	0	3676.97	0	0	0	0	0	0	0	0	2575.62	0	3441.67	0	0	0	0	0	0	0	0	0	1935.49	0	0	0	0	0	0	0
Q8NCW5	1	6.25	NAXE	NAD(P)H-hydrate epimerase (EC 5.1.99.6) (Apolipoprotein A-I-binding protein) (AI-BP) (NAD(P)HX epimerase) (NAXE) (YjeF N-terminal domain-containing protein 1) (YjeF_N1)	4687.19	2618.16	0	0	0	0	0	0	0	0	0	10436.7	0	0	0	0	0	0	0	0	0	0	0	0	0	0	0	0	0	0	0	0	0	0	7563.35	0	0	0	0	0	0	0	0	0	11231.5
Q8TCT8	1	3.654	SPPL2A	Signal peptide peptidase-like 2A (SPP-like 2A) (SPPL2a) (EC 3.4.23.-) (Intramembrane protease 3) (IMP-3) (Presenilin-like protein 2)	12718.5	7211.03	7152.4	9881.56	0	0	6679.04	9239.1	0	11716.1	10981.3	17535.5	9028.3	7909.46	12475.1	7526.29	0	13604.3	0	0	9600.75	0	0	0	8549.18	0	0	8919.87	8391.09	10283.1	12446.4	9485.14	7421.23	9196.81	0	9309.28	6765.9	4813.1	8697.88	8994.06	10370.7	18085.7	13582.6	0	8512.11
Q8TF72	1	0.451	SHROOM3	Protein Shroom3 (Shroom-related protein) (hShrmL)	0	287237	0	0	0	597023	69572.8	0	124922	0	761732	174600	536003	0	0	74047.2	539593	92997.2	376037	37972	534038	0	110013	0	804361	63017.9	993987	91283.6	1290000	140076	806779	167831	1370000	97700	852432	175143	1040000	117581	590856	109014	1310000	469386	1260000	207567	1770000
Q92839	1	1.384	HAS1	Hyaluronan synthase 1 (EC 2.4.1.212) (Hyaluronate synthase 1) (Hyaluronic acid synthase 1) (HA synthase 1) (HuHAS1)	0	0	0	0	0	0	0	0	8668.8	0	0	0	0	0	0	0	0	0	0	0	0	0	0	0	0	0	0	0	0	0	0	0	0	3400.75	0	0	0	0	0	0	0	0	3749.02	0	0
Q93045	1	5.587	STMN2	Stathmin-2 (Superior cervical ganglion-10 protein) (Protein SCG10)	0	0	0	0	0	0	0	0	0	0	0	0	0	0	0	0	0	0	0	0	0	0	0	0	0	0	0	0	0	0	0	0	0	0	0	0	0	0	0	0	0	0	0	0	0
Q96G21	1	3.436	IMP4	U3 small nucleolar ribonucleoprotein protein IMP4 (U3 snoRNP protein IMP4) (Brix domain-containing protein 4)	6923.91	12373.5	0	0	0	0	0	0	8931.23	0	0	0	5004.6	0	0	4562.31	0	0	0	0	11203.9	0	5434.37	4076.51	4464.4	3254.62	4322.73	0	0	0	0	0	0	0	0	5903.75	4251.28	0	0	0	6631.29	0	5051.03	0	4241.59
Q96JD6	1	2.5	AKR1E2	1,5-anhydro-D-fructose reductase (AF reductase) (EC 1.1.1.263) (Aldo-keto reductase family 1 member C-like protein 2) (Aldo-keto reductase family 1 member E2) (LoopADR) (Testis aldo-keto reductase) (htAKR) (Testis-specific protein) (hTSP)	0	0	0	5330.37	0	6845.87	7206.84	7721.21	0	0	0	4243.64	5470.26	0	0	3733.64	0	0	0	0	15382.6	0	0	0	0	0	0	0	0	3474.88	0	0	0	0	0	0	0	0	0	0	0	0	0	0	0
Q99735	1	9.524	MGST2	Microsomal glutathione S-transferase 2 (Microsomal GST-2) (EC 2.5.1.18) (Glutathione peroxidase MGST2) (EC 1.11.1.-) (Leukotriene C4 synthase MGST2) (EC 4.4.1.20) (Microsomal glutathione S-transferase II) (Microsomal GST-II)	0	0	0	0	0	3533.63	0	0	0	0	0	0	0	0	0	0	0	0	0	0	5296.4	0	0	0	0	0	0	0	0	0	0	0	0	0	0	0	0	0	0	0	0	0	0	0	0
Q9BPU6	1	1.241	DPYSL5	Dihydropyrimidinase-related protein 5 (DRP-5) (CRMP3-associated molecule) (CRAM) (Collapsin response mediator protein 5) (CRMP-5) (UNC33-like phosphoprotein 6) (ULIP-6)	12607.3	10155.5	12266.4	18412.4	13874.2	23570.4	0	0	22771.3	0	0	6171.58	21746.3	0	6237.36	0	17805.9	0	18152.6	0	0	0	0	0	0	0	0	0	23698.4	34730.3	17041.4	0	0	17348.1	0	3968.26	0	0	0	20085.9	31432.4	36536.6	25158.7	4206.71	0
Q9BQE3	1	8.018	TUBA1C	Tubulin alpha-1C chain (EC 3.6.5.-) (Alpha-tubulin 6) (Tubulin alpha-6 chain) [Cleaved into: Detyrosinated tubulin alpha-1C chain]	500764.7	124479.36	208281.76	546263.72	167088.81	407361.23	142450.21	60116.99	456050.65	62075.15	393012.73	219054.79	476067.23	154414.62	161619.36	452138.52	283504.65	190580.17	60270.56	2361.09	400509.54	23627.67	7904.276	16965.24	105573.2	146493.85	128622.98	169194.52	224379.71	485587.4	159246.27	187522.49	129817.83	230352.72	21305.46	121192.34	0	62735.22	0	197982.4	396700.33	527159.71	392796.88	158849.25	174259.56
Q9BYW2	1	0.39	SETD2	Histone-lysine N-methyltransferase SETD2 (EC 2.1.1.359) (HIF-1) (Huntingtin yeast partner B) (Huntingtin-interacting protein 1) (HIP-1) (Huntingtin-interacting protein B) (Lysine N-methyltransferase 3A) (Protein-lysine N-methyltransferase SETD2) (EC 2.1.1.-) (SET domain-containing protein 2) (hSET2) (p231HBP)	23196.1	11850.3	16566.4	16231.7	17298.2	20153.2	13386.7	12938.6	28770.9	15783.9	11965.3	15011.4	16422.1	20862.4	18273.6	15025.3	15603.4	12786.2	0	14063.8	15430	16884.7	3786.83	12630.2	14716.6	17545.2	14183.2	13510.8	14851.1	25432.2	16368.2	15891.8	13563.1	10938.4	11414.9	6938.44	9239.76	8511.74	12760.7	0	15528.5	17885.9	14586.7	13244.8	14567.5
Q9C0G0	1	0.445	ZNF407	Zinc finger protein 407	20922.7	0	32387.8	25228.8	24175	0	25457.8	25254.3	45929.1	25970.8	18774.3	21384	24936.2	0	0	32048.9	25612.2	28362.6	24582	20575.5	25286.9	26179.4	0	18088.8	24067.4	20341.4	24891.6	25299.2	24511.1	42074.2	24926	26342.5	24204	22056.3	21632	18523.8	14872.4	17770.8	15300.4	25125.1	25755.5	37344	21554.2	28366.4	25232.7
Q9H853	1	4.979	TUBA4B	Putative tubulin-like protein alpha-4B (EC 3.6.5.-) (Alpha-tubulin 4B)	14954.09	5963.23	8171.26	15816.16	3332.51	11250.63	3523.1	0	13184.33	0	9612.23	4592.6	17272.83	0	3615.5	13409.84	0	2697.96	0	0	4451.27	0	0	0	0	3111.36	0	5418.6	4385.49	7050.83	3390.12	0	3249.5	8704.13	0	3335.31	0	0	0	0	5167.32	15299.44	9090.36	4330.27	2528.78
Q9NP97	1	16.667	DYNLRB1	Dynein light chain roadblock-type 1 (Bithoraxoid-like protein) (BLP) (Dynein light chain 2A, cytoplasmic) (Dynein-associated protein Km23) (Roadblock domain-containing protein 1)	0	0	0	0	0	0	0	0	0	0	0	0	0	0	0	0	0	0	0	0	0	0	0	0	0	0	0	0	0	0	0	0	0	0	0	0	0	0	0	0	0	0	0	0	0
Q9NRL2	1	0.514	BAZ1A	Bromodomain adjacent to zinc finger domain protein 1A (ATP-dependent chromatin-remodeling protein) (ATP-utilizing chromatin assembly and remodeling factor 1) (hACF1) (CHRAC subunit ACF1) (Williams syndrome transcription factor-related chromatin-remodeling factor 180) (WCRF180) (hWALp1)	4499.57	0	0	0	0	0	0	0	0	0	7010.54	0	9344.31	0	0	0	0	0	0	0	0	0	0	0	0	0	0	0	0	20867.5	0	12567.1	0	0	0	0	0	0	0	0	0	0	3141.73	0	0
Q9P209	1	1.391	CEP72	Centrosomal protein of 72 kDa (Cep72)	0	0	0	0	0	0	0	0	0	0	0	0	0	0	0	0	0	0	0	0	0	0	0	0	0	0	0	0	0	5338.24	0	5363.02	0	0	0	0	0	0	0	0	0	0	0	0	0
Q9UGM3	1	6.962	DMBT1	Scavenger receptor cysteine-rich domain-containing protein DMBT1 (Deleted in malignant brain tumors 1 protein) (Glycoprotein 340) (Gp-340) (Hensin) (Salivary agglutinin) (SAG) (Surfactant pulmonary-associated D-binding protein)	0	0	0	0	0	0	0	0	0	0	0	0	0	0	0	0	0	0	0	0	0	0	0	0	0	0	0	0	0	0	0	0	0	0	0	0	0	0	0	0	0	0	0	0	0
Q9UK80	1	1.947	USP21	Ubiquitin carboxyl-terminal hydrolase 21 (EC 3.4.19.12) (Deubiquitinating enzyme 21) (Ubiquitin thioesterase 21) (Ubiquitin-specific-processing protease 21)	0	0	0	0	5020.62	5866.33	9211.98	9286.14	0	5768.66	12206.5	0	9969.9	0	4685.53	11357.3	7808.87	0	0	0	0	0	0	0	0	4775.93	3979.4	0	4590.95	0	5521.14	9669.84	4811.04	0	0	6521.5	0	0	0	0	3617.39	0	12428.1	14778.5	5225.58
Q9UKX2	1	0.773	MYH2	Myosin-2 (Myosin heavy chain 2) (Myosin heavy chain 2a) (MyHC-2a) (Myosin heavy chain IIa) (MyHC-IIa) (Myosin heavy chain, skeletal muscle, adult 2)	0	4300.53	0	0	3142.5	52211.47	0	7334.48	0	0	0	0	0	0	0	0	73356.15	0	16557.9	0	6883.95	5352.02	6339.363	57864.21	31281.33	36056.32	29560.73	20481.52	28485	0	32016.31	0	25223	34372.1	0	10882.4	50553.06	9648.467	32409.05	25322.45	0	0	0	0	9995.78
[truncated: 181 more columns]
