# Supplementary material for: Single-Cell Proteomics Reveals Specific Cellular Subtypes in Cardiomyocytes Derived From Human iPSCs and Adult Hearts
Source: Mol Cell Proteomics. 2025 Jan 22;24(9):100910. doi: 10.1016/j.mcpro.2025.100910 (PMC12445721; doi:10.1016/j.mcpro.2025.100910)
Supplement: Supplementary Table S4 [file mmc3.csv]

Protein	Proteotypic Peptides	Percent Coverage	Gene	Protein names	X:\TimsTOF-SCP\Data\CM_PROJECT\221019_CM_SUBJECT-03\CMs_Subject3_Lvendo_A13_BA14_1_7445.d	X:\TimsTOF-SCP\Data\CM_PROJECT\221019_CM_SUBJECT-03\CMs_Subject3_Lvendo_A14_BA15_1_7446.d	X:\TimsTOF-SCP\Data\CM_PROJECT\221019_CM_SUBJECT-03\CMs_Subject3_Lvendo_A15_BA16_1_7447.d	X:\TimsTOF-SCP\Data\CM_PROJECT\221019_CM_SUBJECT-03\CMs_Subject3_Lvendo_A16_BA17_1_7448.d	X:\TimsTOF-SCP\Data\CM_PROJECT\221019_CM_SUBJECT-03\CMs_Subject3_Lvendo_A17_BA18_1_7449.d	X:\TimsTOF-SCP\Data\CM_PROJECT\221019_CM_SUBJECT-03\CMs_Subject3_Lvendo_A18_BA19_1_7450.d	X:\TimsTOF-SCP\Data\CM_PROJECT\221019_CM_SUBJECT-03\CMs_Subject3_Lvendo_B13_BB15_1_7465.d	X:\TimsTOF-SCP\Data\CM_PROJECT\221019_CM_SUBJECT-03\CMs_Subject3_Lvendo_B15_BB17_1_7466.d	X:\TimsTOF-SCP\Data\CM_PROJECT\221019_CM_SUBJECT-03\CMs_Subject3_Lvendo_B17_BB18_1_7467.d	X:\TimsTOF-SCP\Data\CM_PROJECT\221019_CM_SUBJECT-03\CMs_Subject3_Lvendo_B18_BB20_1_7468.d	X:\TimsTOF-SCP\Data\CM_PROJECT\221019_CM_SUBJECT-03\CMs_Subject3_Lvendo_C17_BC19_1_7487.d	X:\TimsTOF-SCP\Data\CM_PROJECT\221019_CM_SUBJECT-03\CMs_Subject3_Lvendo_D13_BD14_1_7500.d	X:\TimsTOF-SCP\Data\CM_PROJECT\221019_CM_SUBJECT-03\CMs_Subject3_Lvendo_D15_BD16_1_7502.d	X:\TimsTOF-SCP\Data\CM_PROJECT\221019_CM_SUBJECT-03\CMs_Subject3_Lvendo_D16_BD17_1_7503.d	X:\TimsTOF-SCP\Data\CM_PROJECT\221019_CM_SUBJECT-03\CMs_Subject3_Lvendo_D17_BD18_1_7504.d	X:\TimsTOF-SCP\Data\CM_PROJECT\221019_CM_SUBJECT-03\CMs_Subject3_Lvendo_D18_RB6_1_7505.d	X:\TimsTOF-SCP\Data\CM_PROJECT\221019_CM_SUBJECT-03\CMs_Subject3_Lvendo_E14_BE2_1_7522.d	X:\TimsTOF-SCP\Data\CM_PROJECT\221019_CM_SUBJECT-03\CMs_Subject3_Lvendo_F13_BF14_1_7533.d	X:\TimsTOF-SCP\Data\CM_PROJECT\221019_CM_SUBJECT-03\CMs_Subject3_Lvendo_F14_BF15_1_7534.d	X:\TimsTOF-SCP\Data\CM_PROJECT\221019_CM_SUBJECT-03\CMs_Subject3_Lvendo_F15_BF17_1_7535.d	X:\TimsTOF-SCP\Data\CM_PROJECT\221019_CM_SUBJECT-03\CMs_Subject3_Lvendo_F17_RB8_1_7536.d	X:\TimsTOF-SCP\Data\CM_PROJECT\221019_CM_SUBJECT-03\CMs_Subject3_Lvendo_G13_BG14_1_7563.d	X:\TimsTOF-SCP\Data\CM_PROJECT\221019_CM_SUBJECT-03\CMs_Subject3_Lvendo_G14_BG15_1_7564.d	X:\TimsTOF-SCP\Data\CM_PROJECT\221019_CM_SUBJECT-03\CMs_Subject3_Lvendo_G15_BG16_1_7565.d	X:\TimsTOF-SCP\Data\CM_PROJECT\221019_CM_SUBJECT-03\CMs_Subject3_Lvendo_G16_BG17_1_7566.d	X:\TimsTOF-SCP\Data\CM_PROJECT\221019_CM_SUBJECT-03\CMs_Subject3_Lvendo_G17_BG18_1_7567.d	X:\TimsTOF-SCP\Data\CM_PROJECT\221019_CM_SUBJECT-03\CMs_Subject3_Lvendo_G18_BG19_1_7568.d	X:\TimsTOF-SCP\Data\CM_PROJECT\221019_CM_SUBJECT-03\CMs_Subject3_Lvendo_H13_BH14_1_7578.d	X:\TimsTOF-SCP\Data\CM_PROJECT\221019_CM_SUBJECT-03\CMs_Subject3_Lvendo_H14_BH15_1_7579.d	X:\TimsTOF-SCP\Data\CM_PROJECT\221019_CM_SUBJECT-03\CMs_Subject3_Lvendo_H15_RB10_1_7580.d	X:\TimsTOF-SCP\Data\CM_PROJECT\221019_CM_SUBJECT-03\CMs_Subject3_Lvendo_H16_BH18_1_7583.d	X:\TimsTOF-SCP\Data\CM_PROJECT\221019_CM_SUBJECT-03\CMs_Subject3_Lvendo_H18_BH2_1_7584.d	X:\TimsTOF-SCP\Data\CM_PROJECT\221019_CM_SUBJECT-03\CMs_Subject3_Lvendo_I14_BI17_1_7596.d	X:\TimsTOF-SCP\Data\CM_PROJECT\221019_CM_SUBJECT-03\CMs_Subject3_Lvendo_I17_BI18_1_7597.d	X:\TimsTOF-SCP\Data\CM_PROJECT\221019_CM_SUBJECT-03\CMs_Subject3_Lvendo_I18_BI22_1_7598.d	X:\TimsTOF-SCP\Data\CM_PROJECT\221019_CM_SUBJECT-03\CMs_Subject3_LVepi_A19_BA20_1_7451.d	X:\TimsTOF-SCP\Data\CM_PROJECT\221019_CM_SUBJECT-03\CMs_Subject3_LVepi_A20_BA21_1_7452.d	X:\TimsTOF-SCP\Data\CM_PROJECT\221019_CM_SUBJECT-03\CMs_Subject3_LVepi_A21_BA22_1_7453.d	X:\TimsTOF-SCP\Data\CM_PROJECT\221019_CM_SUBJECT-03\CMs_Subject3_LVepi_A22_BA23_1_7454.d	X:\TimsTOF-SCP\Data\CM_PROJECT\221019_CM_SUBJECT-03\CMs_Subject3_LVepi_A23_BA24_1_7455.d	X:\TimsTOF-SCP\Data\CM_PROJECT\221019_CM_SUBJECT-03\CMs_Subject3_LVepi_A24_BA3_1_7456.d	X:\TimsTOF-SCP\Data\CM_PROJECT\221019_CM_SUBJECT-03\CMs_Subject3_LVepi_B20_RB4_1_7469.d	X:\TimsTOF-SCP\Data\CM_PROJECT\221019_CM_SUBJECT-03\CMs_Subject3_LVepi_B22_BB23_1_7476.d	X:\TimsTOF-SCP\Data\CM_PROJECT\221019_CM_SUBJECT-03\CMs_Subject3_LVepi_B23_BB24_1_7477.d	X:\TimsTOF-SCP\Data\CM_PROJECT\221019_CM_SUBJECT-03\CMs_Subject3_LVepi_B24_BB3_1_7478.d
Q8WZ42	1004	35.331	TTN	Titin (EC 2.7.11.1) (Connectin) (Rhabdomyosarcoma antigen MU-RMS-40.14)	12513922.94	46537.064	16422025.21	20414735.69	21478019.71	6850872.386	418478.335	23992658.32	1458157.45	254305.569	19606409.14	7228473.773	16911251.85	55560.652	203543.868	269038.074	9795876.523	23250562.13	25495080.77	472454.333	361381.579	868174.78	205004.214	14512503.26	15034.22	6626510.917	8366759.365	145390.552	11773440.52	12434547.23	3370530.165	7949428.464	18283318.63	12169470.79	1339751.95	5772417.88	1772945.96	16096617.77	9133641.302	712240.08	18819207.76	18613639.16	12080588.55	13895412.75	25002578.13
Q15149	121	29.505	PLEC	Plectin (PCN) (PLTN) (Hemidesmosomal protein 1) (HD1) (Plectin-1)	30434.53	22925.3	30417.426	45102.963	1165171.385	69846.215	27301.9	1462702.17	19015.52	25880.7	151960.66	523430.22	44349.249	19216.85	29415.25	41505.234	43399.684	1460323.96	1525276.967	30712.43	26798.531	0	27217.2	51295.87	432170.58	67771.16	57853.82	25204.8	32596.85	42414.18	67114.62	54587.931	1266372.646	36480.144	10931.8	178226.89	35601.45	24414.833	46319.44	31332.87	48404.93	39015.263	54799.94	60895.067	1156007.66
P15924	82	29.746	DSP	Desmoplakin (DP) (250/210 kDa paraneoplastic pemphigus antigen)	109596.582	153106.78	1098414.244	120012.848	1332621.517	42110.482	119060.413	1516448.258	210703.97	157838.383	84771.69	1247670.32	130332.182	159207.39	196649.43	113933.76	1131668.02	1600953.245	1938135.72	143388.51	110614.51	739027.71	199491.38	213424.529	34100000	94550.386	571836.12	140922.07	118240.657	311935.422	1918146.804	64476.41	1357718.186	37997.355	938248.56	2568591.65	1171882.29	990362.502	83853.73	761223.74	233081.803	57957.337	194052.91	138818.107	1384462.48
P52179	68	41.543	MYOM1	Myomesin-1 (190 kDa connectin-associated protein) (190 kDa titin-associated protein) (Myomesin family member 1)	230209.899	4892.14	354172.46	862096.45	1508188.494	179385.237	16934.79	1889292.69	299663.049	24563.32	674959.066	541784.62	908511.68	1018.59	8715.65	95415.62	90631.71	1657675.09	2107495.788	37843.95	43964.45	58342.53	15124.9	817904.54	8950.96	395500.943	351544.573	7703.46	228878.74	148880.249	37720.635	556496.099	1417825.431	170111.959	132856.7	405139.02	43502.48	543495.929	206830.26	38037.89	1021776.65	847407.367	162520.419	194509.93	1708801.91
Q09666	68	26.452	AHNAK	Neuroblast differentiation-associated protein AHNAK (Desmoyokin)	0	3075.63	21371.56	3348.327	401553.207	57640.149	0	611598.247	28217.41	2659.89	0	8055.523	1023.24	93886.49	7712.16	5677.25	13803.04	555976.806	175380.78	6506.82	0	18554.84	0	0	400134.19	3880.68	3112.24	0	4969.03	0	94552.756	18050.19	684857.544	6604.16	0	193375.28	0	2941.914	0	11051.8	0	11993.149	13765.54	7240.128	726705.83
P11532	67	19.919	DMD	Dystrophin	2827.36	0	6105.549	12230.186	539292.201	6164.475	2095.66	784429.12	1717.13	6303.6	16656.3001	277343.94	29737.633	0	0	6847.058	1235.14	751009.469	627254.429	7064.127	9295.51	18220.7	2632.032	1361.2	0	8610.53	7847.21	3247.71	6820.58	4132.165	4714.33	27861.88	645753.757	2405.976	8967.59	70281.49	0	5342.865	4090.6	0	2158.79	7536.58	0	16339.597	512196.814
Q13813	66	32.322	SPTAN1	Spectrin alpha chain, non-erythrocytic 1 (Alpha-II spectrin) (Fodrin alpha chain) (Spectrin, non-erythroid alpha subunit)	1038.15	0	9101.931	44135.29	484933.23	3283.909	0	795780.77	1336.05	0	58326.57	362605.61	2533.462	15992.846	0	2250.16	5058.8	796682.207	704823.66	2740.29	3944.907	16291.9	4668.52	837.048	1526.34	908.752	0	3025.69	3406.7	9514.96	4199.497	5145.49	737646.96	0	25908.96	210065.97	5247.83	12521	0	0	5456.49	2376.808	3019.72	9266.12	585893.32
Q14315	63	31.046	FLNC	Filamin-C (FLN-C) (FLNc) (ABP-280-like protein) (ABP-L) (Actin-binding-like protein) (Filamin-2) (Gamma-filamin)	40649.834	108509.78	27711.956	78636.01	1194615.007	23403.191	98046.33	2324602.194	130765.79	116500.746	107929.473	235605.182	115303.942	25742.01	75985.22	76110.603	24112.95	3802690.496	1552910.603	108142.975	100915.61	89003.54	82337.84	74804.194	4790.86	90418.15	20601.85	72006.89	65351.67	19507.26	48598.53	196401.356	1562092.62	46697.894	188943.42	2658736.1	57973	15635.63	45149.19	96699.9	120833.31	34923.253	58332.025	52729.466	1891478.319
Q14204	60	16.014	DYNC1H1	Cytoplasmic dynein 1 heavy chain 1 (Cytoplasmic dynein heavy chain 1) (Dynein heavy chain, cytosolic)	9579.73	0	5681.107	12827.704	111805.758	393.08	0	267491.561	1513.93	4505.09	8656.969	37532.26	20357.228	20553.29	3283.3	14084.079	2487.78	337768.759	189412.372	503.743	2420.23	12704.8	14789.236	0	2118.38	21889.658	1061.47	0	2743.32	0	13026.41	26330.847	335665.663	0	0	466216.44	7065.89	0	2866.268	3807.55	1174.65	0	9018.684	11797.609	235047.839
Q14896	58	47.253	MYBPC3	Myosin-binding protein C, cardiac-type (Cardiac MyBP-C) (C-protein, cardiac muscle isoform)	3752650.294	38074.58	3785990.476	4494766.27	5893792.78	2211086.524	148995.427	7146625.36	1362991.62	222820.955	3238361.17	1260782.28	4177183.29	68401.03	145903.15	851195.86	2589148.66	7261488.583	7522112.373	190519.38	162965.504	402864.03	106017.08	3789006.98	15569.46	2619427.52	2723291.81	75704.99	2813263.06	3229160.95	1633440.32	2270577.715	5588793.37	3492535.069	710921.58	2198489.25	602092.35	3986385.726	3547648.15	345780.79	4828183.35	4889770.854	3524318.56	4036909.149	7097687.76
P54296	56	45.87	MYOM2	Myomesin-2 (165 kDa connectin-associated protein) (165 kDa titin-associated protein) (M-protein) (Myomesin family member 2)	737835.65	16160.59	917522.444	1500238.25	1854585.75	450987.061	49706.27	2536717.62	660980.47	44596.22	1432580.14	315941.08	1632305.36	0	41992.6	212306.87	383718.89	1885900.387	2781782.19	69741.81	72618.25	124436.53	30822.53	1335695.43	2308.93	775277.7	935367.08	12697.28	597550.3	526649.551	190137.88	812160.05	1601698.997	541456.757	248057.1	744547.3	152929.4	1189444.686	688118.319	98167.02	1771762.73	1627997.877	610528.97	684708.596	2250294.54
P12883	49	26.563	MYH7	Myosin-7 (Myosin heavy chain 7) (Myosin heavy chain slow isoform) (MyHC-slow) (Myosin heavy chain, cardiac muscle beta isoform) (MyHC-beta)	82527639.48	3997981.55	86396900.82	102130520.1	57897354.15	55450432.16	5544658.006	74616022.4	94662402.75	5022988.316	86549191.42	20592549.61	78945741.54	1663352.173	5013069.4	28670099.22	60414451.84	64488824	65249097.67	4616354.211	4519136.043	13093953.25	4975121	76236797.31	975557.65	57223083.51	86360415.04	3559804.15	73386526.24	57714418.09	36620031.29	45135131.74	58952027.86	49921260.03	19028999.53	49717172.47	25793674.57	63712561.09	69003195.32	11167077.3	81677343.74	57700093.51	66606280.09	58000540.98	74809368.45
Q5VST9	47	7.555	OBSCN	Obscurin (EC 2.7.11.1) (Obscurin-RhoGEF) (Obscurin-myosin light chain kinase) (Obscurin-MLCK)	1059.61	0	6490.191	12865.107	139403.154	0	0	177633.328	0	0	24568.2	67315.651	33790.021	0	0	0	0	256652.688	216093.871	0	0	0	0	9623.719	0	0	0	0	1253.91	0	0	1480.19	224912.968	0	0	0	0	21812.917	2962.735	0	20219.551	24406.063	2489.76	2523.109	205118.51
P42704	42	34.864	LRPPRC	Leucine-rich PPR motif-containing protein, mitochondrial (130 kDa leucine-rich protein) (LRP 130) (GP130)	295171.37	267631.31	193166.735	222428.93	333855.325	270359.27	275128.33	279188.86	337861.92	302893.4	238314.985	114717.83	277169.2	323272.07	280417.34	313572.034	192055.38	369507.67	333061.39	273704.44	317416.03	174417.38	332411.66	280359.56	1873.49	311951.76	209419.82	236864.79	194910.75	248476.668	193126.79	207441.73	274153.489	350685.888	65655.7	126823.76	206047.54	245529.479	288487.34	51574.94	290568.163	366047.775	403694.59	293296.75	246426.76
Q92736	42	10.63	RYR2	Ryanodine receptor 2 (RYR-2) (RyR2) (hRYR-2) (Cardiac muscle ryanodine receptor) (Cardiac muscle ryanodine receptor-calcium release channel) (Type 2 ryanodine receptor)	138927.53	7027.53	139020.679	265685.91	227793.428	75776.306	16410.07	281907.31	32095.53	8220.04	263614.67	55933.81	224521.52	20019.32	16094.76	35976.301	50913.913	262425.345	319551.259	9806.94	9992.07	0	9225.31	202519.2	0	93445.264	78184.957	3186.1	76473.05	87411.722	59514.23	40065.84	204446.495	99986.325	3189.39	38165.19	4677.35	96896.172	89586.579	5598.03	287229.79	256229.35	72952.12	97782.58	309349.368
Q01082	41	21.574	SPTBN1	Spectrin beta chain, non-erythrocytic 1 (Beta-II spectrin) (Fodrin beta chain) (Spectrin, non-erythroid beta chain 1)	18863.566	17930.31	14432.86	46195.69	290000.445	26351.088	26541.77	471422.39	0	7552.913	58086.308	181712.6	12456.585	16085.52	9683.34	15079.436	6156.46	414448.145	448944.06	20570.91	10815.92	3638.9	16205.5	7424.56	0	24032.187	11766.1	16436.96	7343.87	9489.96	8149.86	30165.76	367989.969	9768.97	7487.08	97519.82	9386.9	13042.04	5700.67	8773.68	18810.432	13407.215	7736.03	23354.367	361734.89
Q702N8	39	27.347	XIRP1	Xin actin-binding repeat-containing protein 1 (Cardiomyopathy-associated protein 1)	4960.41	0	1337.674	1133.78	400918.189	0	0	628733.593	0	4982.08	386.791	122092.18	0	0	0	0	0	849380.44	466129.08	694.244	1512.73	4417.5	0	1510.84	0	0	5462.35	0	3046.12	0	0	0	444870.03	943.38	0	635508.83	0	442.987	4471.699	0	1761.908	0	2290.12	1162.57	594759.91
Q13423	38	41.713	NNT	NAD(P) transhydrogenase, mitochondrial (EC 7.1.1.1) (Nicotinamide nucleotide transhydrogenase) (Pyridine nucleotide transhydrogenase)	1955684.29	2039420.17	1542146.63	1853296.3	2027789.8	1886304.4	2579597.52	1931307.54	543592.33	2413475.75	1468530.76	660107.69	2109979.98	2124075.67	2151176.62	1860317.722	1397062.58	1923677.53	1575112.61	1984223.79	2281584.579	1707866.7	2168022.02	1485677.22	131849.17	1450674.301	1323631.51	1767198.87	1322497.98	1716962.19	1075532.441	1493281.748	1567012.65	1675862.98	1613050.9	1223104.3	1585406.3	1799453.53	1809915.3	115904.91	1719806.69	1860063.22	2090542.76	1790687.9	1792462.33
Q5VTT5	38	30.898	MYOM3	Myomesin-3 (Myomesin family member 3)	257211.192	5377.08	333377.94	519533.77	481515.408	147503.216	11466.38	545046	119800.96	9471.15	541858.9	67982.34	492002.774	2595.45	4732.33	55787.82	85220.758	575929.203	589018.36	39014.23	1790.43	15347.8	3391.8	517598.54	0	278563.87	296207	0	207001.89	164340.798	31005.61	315329.41	479905.65	159553.933	16664.53	38358.3	0	405816.42	198571.725	0	577312.26	552366.98	170963.033	194999.243	581492.082
Q99798	37	45	ACO2	Aconitate hydratase, mitochondrial (Aconitase) (EC 4.2.1.3) (Citrate hydro-lyase)	3340891.18	4394263.07	3533026.09	4032175.25	3939179.825	3777101.02	4473737.92	3923845.809	4694896.88	5139732.3	3560183.9	908505.34	4060703.075	3525510.96	4333976.45	4265562.184	3241043.46	4208035.036	3823077.79	4341056.479	4244249.27	2774029.23	3926864.62	3398830.06	308869.831	3714491.57	2806294.34	3322938.38	2831575.257	3492348.87	2506140.108	3090381.9	3424780.063	4082194.89	3294310.2	2303550.5	3359507.07	3458298.19	3279646.37	3036430.8	3575727.75	4084573.496	3877993.1	4012793.97	4534709.873
O76041	35	35.602	NEBL	Nebulette (Actin-binding Z-disk protein)	0	0	0	1189.75	627745.516	0	0	734671.35	0	0	69747.816	259167	0	0	0	4581.28	1254.95	712373.037	746915.59	0	2425.65	0	0	0	0	1200.73	0	2040.82	0	852.477	0	0	566587.085	6221.23	6854.78	0	0	2530.55	2851.94	0	0	829.281	2424.57	3655.24	547369.885
P35609	35	44.966	ACTN2	Alpha-actinin-2 (Alpha-actinin skeletal muscle isoform 2) (F-actin cross-linking protein)	415441.974	1031042.85	230699.9	369078.77	9338028.36	476168.13	1141849.6	9235473.56	244436.8	1092090.42	773291.69	3501216.35	1049045.303	354518.38	776765.54	781220.45	254791.89	8736777.88	10336964.37	1062442.03	1100838.17	462229.8	970497.95	209995.63	84415.13	780383.054	432084.82	800928.4	262823.55	289716.393	481881.59	1490074.59	5863198.08	266187.563	1070731.83	4697101	1303380.5	294280.92	532032.392	1224950.31	1053096.777	286663.53	446127	474253.87	8094034.57
P13533	34	21.042	MYH6	Myosin-6 (Myosin heavy chain 6) (Myosin heavy chain, cardiac muscle alpha isoform) (MyHC-alpha)	770946.24	87780.67	602458.73	1002389.18	556268.1	684044.22	80424.166	1284145.145	552445.66	75101.97	816077.09	668535.34	528979.99	24041.706	68780.14	212587.85	483780.72	1749731.293	834985.081	54071.69	42318.11	177915.03	40299.04	460291.19	2809.19	400234.364	830661.97	40313.99	239892.77	336403.984	168512.96	46845.753	351262.219	1026031.16	143164.5	734905.2	388581.5	975193.89	832060.72	172373.96	1750444.56	3298708.759	737540.64	881186.352	2195076.415
P25705	31	57.324	ATP5F1A	ATP synthase subunit alpha, mitochondrial (ATP synthase F1 subunit alpha)	8770620.29	9565902.51	7551006.8	7182742.16	7398444.2	7815682.35	10858775.18	7849322.21	5068985.46	9090350.13	7845302.62	1133000.7	8538674.11	9673949.56	9410251.93	9015901.45	6929452.48	7614676.44	6077622.91	9302864.76	9500378.9	10046073.6	9528133.15	7499175.14	817787.74	7701323.21	6878894.78	9394729	6941089.83	7084303.039	5115646.81	7410301.48	7315686.795	7433490.21	9282356.9	8549611.7	8633313.2	7955484.77	8177604.63	2214709.4	7681756.59	7557642.82	9242149.48	9288484.39	7796453.31
P08133	30	48.737	ANXA6	Annexin A6 (67 kDa calelectrin) (Annexin VI) (Annexin-6) (Calphobindin-II) (CPB-II) (Chromobindin-20) (Lipocortin VI) (Protein III) (p68) (p70)	10173.71	3795.96	10384.15	4019.143	166983.267	13443.282	1601.981	798909.57	43005.01	5829.23	18133.933	191253.41	743294.18	76940.66	11248.19	17072.42	2268.85	898047.29	597553.21	34082.1	11092.63	37606.97	9750.95	1427.21	0	25104.33	8443.23	6741.1	34935.77	2930.212	6587.924	152928.38	776018.823	10521.11	55424.8	2189394.8	40767.61	4751.721	7132.61	14711.39	4983.716	10211.388	1198.78	5633.277	587271.69
P49748	30	48.702	ACADVL	Very long-chain specific acyl-CoA dehydrogenase, mitochondrial (VLCAD) (EC 1.3.8.9)	1619860.641	1955335.28	1451455.03	1498263.47	1721760.841	1621934.71	1910359.93	1438405.893	1592916.83	1796344.527	1284585.47	228979.29	1577863.838	1738131.49	1825024.96	1712678.91	1198240.71	1606665.93	1485834.115	1840049.14	1906577.645	1920759.48	1764281.63	1565505.59	147705.87	1598230.4	1191327.5	1731817.36	1440082.04	1481111.494	1123015.69	1362342.689	1603433.611	1793546.007	1577076.1	1180589	1525112.3	1462120.2	1484040.32	291809.82	1513918.84	1715810.415	1509567.264	1656852.19	1490915.047
Q86VF7	29	20.809	NRAP	Nebulin-related-anchoring protein (N-RAP)	8262.64	0	10615.53	38453.787	113203.788	0	0	190578.45	0	0	8958.48	68646.71	5543.93	3468.05	0	0	0	323586.23	188203.49	3747.127	9273.52	24426.4	0	57481.117	0	0	1370.58	0	0	1999.43	4917.46	0	124305.54	0	0	0	0	0	310.135	0	82548.417	36514.96	0	0	161493.43
E9PAV3	28	24.302	NACA	Nascent polypeptide-associated complex subunit alpha, muscle-specific form (Alpha-NAC, muscle-specific form) (skNAC)	6258.8	0	4634.422	4366.92	107148.949	2987.26	8209.44	190848.1	3130.38	3328.92	6314.74	39314.818	11086.334	7526.52	1304.17	2450.95	6130.84	182338.02	120818.36	5669.96	0	9784.55	0	3013.42	18129.44	11199.82	0	3263.38	6144.53	3048.84	10472.74	12399.739	191452.36	1020.35	0	208609.1	0	3889.471	8291.48	0	2135.94	1073.12	14040.4	16081.583	163161
P10809	28	50.785	HSPD1	60 kDa heat shock protein, mitochondrial (EC 5.6.1.7) (60 kDa chaperonin) (Chaperonin 60) (CPN60) (Heat shock protein 60) (HSP-60) (Hsp60) (Heat shock protein family D member 1) (HuCHA60) (Mitochondrial matrix protein P1) (P60 lymphocyte protein)	562039.931	635853.23	446907.5	539531.544	565020.883	564101.449	620696.463	571309.55	947958.52	724883.39	457765.895	78142.48	590942.713	488230.373	536343.05	457984.66	395245.272	507094.29	559455.872	530881.47	560218.653	493612.95	460301.17	436770.215	49222.46	481191.319	334144.93	450325.761	398737.543	453564.697	288705.77	327194.31	433422.59	501645.257	485562.73	420918.7	567574.77	580547.24	572975.752	365626.45	529619.696	573894.437	714383.52	585355.864	652698.298
P35573	28	24.217	AGL	Glycogen debranching enzyme (Glycogen debrancher) [Includes: 4-alpha-glucanotransferase (EC 2.4.1.25) (Oligo-1,4-1,4-glucantransferase); Amylo-alpha-1,6-glucosidase (Amylo-1,6-glucosidase) (EC 3.2.1.33) (Dextrin 6-alpha-D-glucosidase)]	0	0	2746.501	28864.52	81483.311	944.313	0	299481.31	4230.82	1887.59	11059.902	10663.13	57258.956	902.745	1186.81	2450.714	1439.29	348354.888	80817.688	4832.791	1054.65	0	2698.268	0	2262.458	2355.984	0	1143.02	6811.22	1461.33	0	1270.07	261419.64	0	15088.31	545626.7	0	269.727	3013.12	0	1041.96	2480.612	0	820.085	129646.987
P40939	28	46.265	HADHA	Trifunctional enzyme subunit alpha, mitochondrial (78 kDa gastrin-binding protein) (Monolysocardiolipin acyltransferase) (EC 2.3.1.-) (TP-alpha) [Includes: Long-chain enoyl-CoA hydratase (EC 4.2.1.17); Long chain 3-hydroxyacyl-CoA dehydrogenase (EC 1.1.1.211)]	1919921.542	2331684.33	2049704.65	1902182.02	2034958.91	2074832.26	2362203.71	1628549.89	1357709.28	2481256.51	2125271.338	213616.78	1993675.01	1626739.09	1916191.98	2113112.35	1513275.111	1724898.96	1458317.98	1961384.08	1707506.48	1797511.02	1626642.4	1459687.166	94631.14	1766334.51	1161885.31	1804052.54	1506735.68	1333224.78	1079992.317	1588930.73	1704918.14	1574082.86	1827019.1	1906109.29	2136160.93	1645539.76	1747844.744	491265.67	1454383.076	1806978.3	1613612.61	1709610.54	1779641.499
Q9BX66	28	27.864	SORBS1	Sorbin and SH3 domain-containing protein 1 (Ponsin) (SH3 domain protein 5) (SH3P12) (c-Cbl-associated protein) (CAP)	0	0	0	0	227019.631	0	0	221620.61	0	2165.32	0	57904.94	0	0	0	0	0	221765.185	291284.47	0	2305.41	0	0	0	0	0	0	0	0	0	0	0	236568.321	0	10197.3	44419.6	0	954.561	0	0	0	1190.75	0	0	228802.62
P17661	27	53.404	DES	Desmin	151620.56	33946.04	48966.06	612335.805	6500472.431	60884.51	39386.25	8316105.131	79968.19	266228.25	1597254.928	3571394.28	165355.99	77320.47	85506.37	58164.6	110562.41	10479443.22	7855250.207	382214.01	287404.316	269390.44	174396.19	297972.19	44925.39	197910.82	230368.47	57155.2	32473.45	26679.61	54960.08	188356.41	7204188.967	143181.05	1252528.3	2892122	422585.8	67641.64	269073.82	136945.62	1760438.66	366489.583	158022.04	160839.15	6769958.364
P28331	27	46.355	NDUFS1	NADH-ubiquinone oxidoreductase 75 kDa subunit, mitochondrial (EC 7.1.1.2) (Complex I-75kD) (CI-75kD)	1028278.36	1144138.71	775190.69	836059.06	1005324.89	1010116.99	1137874.15	926409.89	1316490.12	1236780.58	844948.65	22603.73	809910.45	941459.81	1004416.62	939267.48	735524.77	895110.69	888471.36	1111544	983340.03	805747.9	725067.2	837395.12	40272.73	767670.29	728872.94	999779.59	793003.4	745045.65	565739.55	703808.28	662705.76	745275.29	707103.2	694397.7	836321.9	898758.28	800526.9	133813.54	757429.3	883270.6	627218.38	753082.23	738706.8
Q16891	27	41.689	IMMT	MICOS complex subunit MIC60 (Cell proliferation-inducing gene 4/52 protein) (Mitochondrial inner membrane protein) (Mitofilin) (p87/89)	646213.29	863062.2	596267.27	723676.424	779835.11	818175.405	831247	663744.424	293073.17	775755	603080.57	355278.42	707431.001	613719.57	753801.31	715223.57	578725	692237.23	772756.98	661187.19	771918.81	544977.67	728937.45	559808.08	69584.96	626292.271	557462.41	534421.06	514072.99	564623.339	381261.78	501994.287	596469.81	688238.116	566296.4	520128.86	656901.5	600861.57	715865.938	87888.72	664368.25	648299.447	758897.83	672712.774	749606.773
P02768	26	33.498	ALB	Albumin	4181329.23	7391493.77	5572969.85	4474011.21	2270670.23	2330241.75	5096803.47	3414363.03	10122600.46	6648269.42	3249428.45	923598.1	3541087.36	7393455.77	6886298.91	4881740.31	5841781.97	3096661.18	1873322.24	5703571.73	4050441.41	31846278.1	7782098.36	4645248.6	5156103.71	3760110.41	5328753.81	7859297.44	5646662.87	3163123.999	3640727.88	3942657.12	4038226.15	1736690.85	44547418.6	98090296.2	56000000	4118034.58	4241130	26448438.2	4364982.16	2253095.42	7106220.26	4751026.96	3160972.62
P06576	26	72.59	ATP5F1B	ATP synthase subunit beta, mitochondrial (EC 7.1.2.2) (ATP synthase F1 subunit beta)	7745740.8	8900112.74	6718847.878	6585570.35	7019792.703	7357484.175	9223335.5	7042258.35	7239662.2	8624877.68	6928307.369	497660.92	7769154.81	7391287.13	7861753.34	7228129.03	5365552.14	6341461.365	5527279.96	6463964.19	7231887.75	7301156.83	6585112.58	5844365.21	761802.69	5871158.176	5119393.55	6300996.13	5075131.73	5089325.69	3706171.3	4530523.1	5374572.58	5638647.09	6591540.35	7638404.4	8213181.4	7115929.74	7593914.77	2436192.59	6863070.29	6667164.91	7622096.26	7417179.98	7195405.392
P38646	26	44.477	HSPA9	Stress-70 protein, mitochondrial (75 kDa glucose-regulated protein) (GRP-75) (Heat shock 70 kDa protein 9) (Heat shock protein family A member 9) (Mortalin) (MOT) (Peptide-binding protein 74) (PBP74)	713841.44	896407.41	624813.159	958806.19	734802.92	803887.71	929094.65	778526.48	887257.72	1088441.14	593696.11	185775.99	812591.51	797724.76	868107.02	755195.32	613339.39	734603.892	752491.47	776197.67	871818.5	632600.4	695000.78	586289.5	72921.15	742510.99	501597.5	759753.32	617238.84	661435.275	511315.85	624129.915	661341.19	719649.31	694700.9	474632	654986.77	740257.97	819754.823	417811.16	753975.82	761319.533	972854.04	819228.984	862754.08
P11021	25	43.731	HSPA5	Endoplasmic reticulum chaperone BiP (EC 3.6.4.10) (78 kDa glucose-regulated protein) (GRP-78) (Binding-immunoglobulin protein) (BiP) (Heat shock protein 70 family protein 5) (HSP70 family protein 5) (Heat shock protein family A member 5) (Immunoglobulin heavy chain-binding protein)	405952.5	321021.96	335754.59	437421.112	425052.96	389020.77	426382.28	632055.38	538440.34	443824.87	302975.33	161908.27	405537.54	434023.06	362789.76	352777.27	333665	643324.86	290480.818	386483.96	112851.083	242476.18	401161.17	323355.61	226468.01	309118.15	259408.59	326143.102	345229.37	299531.931	301976.26	402073.17	430205.329	366446.245	260982.3	723288.1	306495.25	388943.1	449979.64	358066.72	340753.94	379149.26	464717.41	433151.43	612788.58
P18206	25	27.425	VCL	Vinculin (Metavinculin) (MV)	49475.71	21301.96	65248.91	82135.01	381072.53	24142.74	16969.743	430829.86	35919.7	23281.17	72529.66	91456.22	60464.307	57543.44	29976.85	37300.86	56677.72	504414.65	504945.84	24480.07	26500.34	38517.71	29275.4	51107.042	239830.88	74345.51	54466.93	25020.73	47549.42	46835.98	97087.9	73172.41	514770.28	47376.29	40908.4	423512.6	40250.5	34137.01	58460.25	9057.93	28673.91	38665.76	66530.82	62581.996	497617.57
Q99959	25	33.939	PKP2	Plakophilin-2	17335.914	0	0	31979.99	285815.12	2162.79	3216.14	277446.17	0	2946.504	24204.537	230548.01	15828.77	0	5095.96	1940.62	0	297615.72	378070.92	2255.903	5686.78	5956.62	0	6533.24	0	11039.41	0	0	930.316	0	7058.35	2866.84	297620.019	8211.87	0	26171.62	7895.09	7261.067	18555.353	0	28881.24	2951.294	27114.77	29529.268	323894.78
O15061	24	19.808	SYNM	Synemin (Desmuslin)	3508.27	0	0	9161.06	186716.87	0	0	182364.26	0	2368.92	19109.721	49426.4	0	0	0	0	0	207579.85	177114.17	0	0	0	0	801.421	0	0	0	0	0	0	1462.01	0	200322.068	1147.28	0	6696.35	2886.04	306.872	2583.894	0	27790.76	6484.592	0	2194.99	145529.87
O75923	24	15.817	DYSF	Dysferlin (Dystrophy-associated fer-1-like protein) (Fer-1-like protein 1)	68817.86	0	30890.16	117185.27	104618.929	34923.475	3390.17	127140.5	0	0	107171.579	5888.31	88031.491	0	0	3409.76	8448.38	134574.19	125051.5	0	3678.85	20501.37	0	38597.011	0	22568.72	38439.72	3963.52	26261.36	50311.264	5494.178	56816.63	111852.2	82385.771	0	0	0	55120.893	82188.18	0	79050.67	71747.902	73308.187	87513.15	121185.2
P02545	24	40.663	LMNA	Prelamin-A/C [Cleaved into: Lamin-A/C (70 kDa lamin) (Renal carcinoma antigen NY-REN-32)]	2894.01	0	12151.57	238241.88	188042.09	0	0	299693.08	1854.96	0	129288.79	224958	0	84862.22	0	0	0	314110.58	315685.73	0	3242.78	5882.9	5274.33	129041.036	54083.72	1237.98	3768.54	0	0	0	28325.33	21637.12	263751.28	0	0	18116.86	7464.18	19881.156	0	54843.44	267838.02	25907.574	43126.7	18074.96	382203.9
P55084	24	47.89	HADHB	Trifunctional enzyme subunit beta, mitochondrial (TP-beta) [Includes: 3-ketoacyl-CoA thiolase (EC 2.3.1.155) (EC 2.3.1.16) (Acetyl-CoA acyltransferase) (Beta-ketothiolase)]	1681856.04	1773180.43	1752770.71	1531750.63	1953157.97	1828739.78	1956703.06	1496943.91	1021780.86	1758501.27	1729093.54	375143.56	1609325.15	1297386.11	1497962.16	1859302.03	1351764.91	1654348.35	1384045.042	1683880.06	1361447.33	1395461.72	1378611.64	1176800.39	146852.86	1426259.9	1138547.12	1727469.14	1226908.78	1228878.23	1086532.4	1350998.98	1580408.71	1417046.32	1583491.9	1227641.9	1421805.44	1661819.21	1562155.83	400370.83	1301733.9	1810449.98	1365613.55	1573989.18	1777201.96
P04264	23	34.006	KRT1	Keratin, type II cytoskeletal 1 (67 kDa cytokeratin) (Cytokeratin-1) (CK-1) (Hair alpha protein) (Keratin-1) (K1) (Type-II keratin Kb1)	1793618.82	3256677.98	19759960.66	2004451.7	1009294.2	1001941.04	2123671.06	1399429.6	18350340.54	2758232.54	1369882.98	331318.48	1772094.58	3306776.75	13049754.89	2316338.45	25024534.45	1319995.999	818184.97	5679022.03	1878556.77	15496522.6	3358762.65	2409118.88	57900000	2082921.9	10501040.34	4360438.41	2602328.42	12601075.33	29796774.29	1914958.04	1650237.038	1503344.43	20864925.8	37381145.6	25804434.6	13471910.74	1857320.61	16962988.82	1659744.79	928759.59	4478310.38	1787569.71	1167951.18
Q96Q06	23	27.279	PLIN4	Perilipin-4 (Adipocyte protein S3-12)	1210.24	9375.38	3350.615	6831.58	87308.717	0	8152.98	225423.62	9321.32	0	6775.59	75470.79	1216.7	10669.4	14892.5	11217.7	0	151112.06	174573.32	15812.38	12845	0	15969.083	2275.47	0	9822.53	2299.01	11993.4	3185.72	3184.1	0	7014.49	155302.01	0	0	282510.3	0	567.868	742.865	10912.9	25675.23	16030.891	1348.66	12596.329	182645.13
P00505	22	38.372	GOT2	Aspartate aminotransferase, mitochondrial (mAspAT) (EC 2.6.1.1) (EC 2.6.1.7) (Fatty acid-binding protein) (FABP-1) (Glutamate oxaloacetate transaminase 2) (Kynurenine aminotransferase 4) (Kynurenine aminotransferase IV) (Kynurenine--oxoglutarate transaminase 4) (Kynurenine--oxoglutarate transaminase IV) (Plasma membrane-associated fatty acid-binding protein) (FABPpm) (Transaminase A)	423761.871	505262.11	399947.64	380097.516	386024.548	378487.47	485186.41	941759.45	106018.69	607748.99	323481.636	75727.76	303889.725	346935.55	501698.88	412746.98	314140.02	418283.295	286279.66	393311.02	397400.77	379951.5	422021.4	308066.261	38370.2	344698.27	310062.82	517194.53	315425.23	411497.747	272226.69	380207.775	500576.43	369633.899	453384.6	436544.44	550348.55	692901.56	553634.27	476201.8	711817.82	597624.76	736017.75	794322.48	948162.271
P11277	22	14.179	SPTB	Spectrin beta chain, erythrocytic (Beta-I spectrin)	0	0	0	0	52637.538	0	0	90557.656	0	0	477.103	16219.31	501.242	0	0	0	0	99171.31	76155.88	0	0	0	0	0	0	0	0	0	0	0	0	0	79905.405	0	0	4898.68	0	0	0	0	0	0	0	0	77118.19
Q02218	22	29.326	OGDH	2-oxoglutarate dehydrogenase complex component E1 (E1o) (HsOGDH) (OGDC-E1) (OGDH-E1) (EC 1.2.4.2) (2-oxoglutarate dehydrogenase, mitochondrial) (Alpha-ketoglutarate dehydrogenase) (Alpha-KGDH-E1) (Thiamine diphosphate (ThDP)-dependent 2-oxoglutarate dehydrogenase)	750205.534	721377.84	628934.272	589921.71	827799.387	731052.91	932344.97	634367.774	1105158.54	826764.33	683492.528	100960.704	637628.83	775992.92	777656.73	755433.56	506823.89	653628.278	605666.317	698379.48	692661.15	549736.9	720655.414	558643.84	52791.3	636799.44	522927.7	651010.44	509185.87	609509.012	455909.54	559342.877	670681.807	642156.217	655966.4	707237	645827.8	699529.03	596911.26	180993.82	602381	787360.267	837646.2	805058.23	670586.78
Q16795	22	63.13	NDUFA9	NADH dehydrogenase [ubiquinone] 1 alpha subcomplex subunit 9, mitochondrial (Complex I-39kD) (CI-39kD) (NADH-ubiquinone oxidoreductase 39 kDa subunit)	923109.14	935915.78	691566.2	746720.37	902099.97	879461.51	942176.28	853064.19	103395.08	977945.18	702343.25	56917.31	737072.94	757457.61	871286.76	801156.81	608919.26	793890.07	803938.69	838835.77	842440.79	704292.57	577917.25	714490.18	38731.8	602215.48	557028.72	810924.8	635647.4	634970.95	525719.74	532888.214	592754.41	655467.3	521332.5	615391.56	788152.52	847058.79	724212.33	42435.95	698397.66	802905.4	592394.65	737442.79	705653.34
O75746	21	40.265	SLC25A12	Electrogenic aspartate/glutamate antiporter SLC25A12, mitochondrial (Araceli hiperlarga) (Aralar) (Aralar1) (Mitochondrial aspartate glutamate carrier 1) (Solute carrier family 25 member 12)	578511.56	598804.7	439430.47	667620.57	578836.17	589699.73	704028.85	613366.79	69820.5	707797.27	495463.5	74041.24	475831.62	541106.34	524809.17	576119.02	374318.19	500951.38	479522.87	512053.66	562574.7	475813.08	549554.45	448618.81	17087.77	481070.97	401723.73	560525.19	413280.45	487612.37	321242.51	396600.64	472865.5	456210.32	344856	395158.6	569379.4	624091.58	524631.5	28392.28	576701.85	626597.709	634573.93	637703.64	573786.87
O95202	21	32.882	LETM1	Mitochondrial proton/calcium exchanger protein (Electroneutral mitochondrial K(+)/H(+)exchanger) (KHE) (Leucine zipper-EF-hand-containing transmembrane protein 1)	54991.85	74094.1	35317.57	79114.28	67625.79	82172.148	58973.21	79605.83	14828.9	76655.86	59362.5	26801.6	82201.69	36306.01	63420.97	40604.28	42013.74	51307.81	104573.9	48705.606	61977.39	8682.31	45468.91	51513.47	0	54649.58	34524.76	61022.69	41910.47	54856.37	33920.59	37721.4	58825.55	58602.209	0	0	36856.8	78285.9	98616.09	5187.83	101562.37	98265.92	92884.27	112128.16	164603.38
P14618	21	45.386	PKM	Pyruvate kinase PKM (EC 2.7.1.40) (Cytosolic thyroid hormone-binding protein) (CTHBP) (Opa-interacting protein 3) (OIP-3) (Pyruvate kinase 2/3) (Pyruvate kinase muscle isozyme) (Threonine-protein kinase PKM2) (EC 2.7.11.1) (Thyroid hormone-binding protein 1) (THBP1) (Tumor M2-PK) (Tyrosine-protein kinase PKM2) (EC 2.7.10.2) (p58)	27713.55	25075.33	92477.57	19931.39	157803.52	15868.87	17497.077	2092983.07	165877.84	42224.29	39494.03	2198.94	16992.63	47559.75	39557.33	29163.89	70753.5	1932409.37	653517.276	50102.1	20136.86	255274.69	64692.64	30180.6	555507.98	46011.99	28137.2	48217.81	133178.49	18676.87	225292.91	144708.78	1435894.54	16920.43	209714.7	5949432.9	151198.4	23473.86	16088.45	72299.29	17077.27	12267.92	173326.81	103342.06	1150968.61
Q9Y4G6	21	11.92	TLN2	Talin-2	0	0	0	0	186061.9	565.132	0	224302.76	0	0	0	39344.66	19407.21	3708.33	0	0	0	259719.45	245241.679	1768.16	976.186	0	0	0	0	2645.71	0	0	0	0	2945.32	2239.31	244886.53	0	14910.5	17899.94	0	0	0	0	0	0	3181.2	0	180536.59
O94875	20	22.182	SORBS2	Sorbin and SH3 domain-containing protein 2 (Arg-binding protein 2) (ArgBP2) (Arg/Abl-interacting protein 2) (Sorbin)	1910.639	0	0	995.563	585743.375	1316.905	0	451678.82	0	2387.08	2703.194	171273.59	12201.08	0	0	621.571	0	627442.59	598624.57	0	8598.968	0	1149.16	0	0	3600.74	0	0	0	0	0	3695.15	505515.2	0	14851	196587.4	0	6696.7	5295.951	0	0	2008.919	1948.69	8551.223	386157.28
P07237	20	43.504	P4HB	Protein disulfide-isomerase (PDI) (EC 5.3.4.1) (Cellular thyroid hormone-binding protein) (Prolyl 4-hydroxylase subunit beta) (p55)	178263.46	86757.44	110015.47	166618.34	198413.84	200747.07	158471.07	214254.78	205176.01	123858.5	194503.5	30352.96	172293.67	137513.38	148482.16	147586.903	124629.53	158698.06	43549.16	157688.08	14908.092	33267.1	164124.75	136505.23	40214.55	152605.19	125471.76	136824.45	92988.62	167471.77	96813.49	198061.74	158491.63	148482.16	69453.3	134431.3	84804.8	198981.33	222882.27	190117.88	176953.63	217710.362	207225.43	239754.6	169445.71
P11216	20	27.877	PYGB	Glycogen phosphorylase, brain form (EC 2.4.1.1)	7773.5	7352.37	34514.45	8015.514	174404.09	5990.16	2412.02	1273002.29	63390.18	44737.61	36650.012	31401.53	88817.68	2912.7	23635.72	36366.2	5349.39	1383485.77	367256.31	78268.04	19524.54	22932.91	21156.26	0	3704.02	52318.86	4129.17	33630.85	115189.07	2066.56	4526.23	21157.29	922614.85	6842.74	152627.1	2163228.75	37704.82	9001.77	8093.56	3544.55	3370.84	16227.65	12503.28	3157.52	617406.65
P11217	20	26.01	PYGM	Glycogen phosphorylase, muscle form (EC 2.4.1.1) (Myophosphorylase)	0	2512.2	2833.86	3331.43	53406.36	749.733	1442.55	355340	8013.31	2196.78	6175.347	9570.31	15720.31	0	0	3940.27	0	322578.44	103695.26	11808.26	4408.96	11635.1	2329.02	3061.38	1947.84	14786.57	6475.3	10811	20588.79	0	4615.12	5749.86	240189.56	4927.348	20155.7	986743.2	6701.34	0	2279.81	0	4294.75	1591.001	7006.68	3082.427	205403.21
P13645	20	30.479	KRT10	Keratin, type I cytoskeletal 10 (Cytokeratin-10) (CK-10) (Keratin-10) (K10)	890273.298	1749403.21	13800000	1107675.68	524044.62	569702.55	1054907.82	827007.112	23800000	1508999.61	678199.85	564573.4	869686.1	1731244	8631459.63	1039941.29	32700000	705894.38	493533.69	8709954.04	949291.24	7634470.25	1598400.82	1026849.662	66800000	922073.14	6430000	1661477.05	1194963.82	4625980.001	48500000	828285.67	879761.17	1559241.88	9109842.9	17100000	11662843.8	7285154.69	907854.25	26300000	888136.94	472276.6	3267282.75	832969.67	629188.56
P19367	20	23.882	HK1	Hexokinase-1 (EC 2.7.1.1) (Brain form hexokinase) (Hexokinase type I) (HK I) (Hexokinase-A)	166429.82	0	109557.35	274658.92	298155.682	85005.04	29516.57	401058.748	147710.5	9704.42	216362.747	130268.33	239212.06	7023.13	25670.86	59204.546	169032.18	457731.79	291381.983	11896.83	5570.19	0	3385.29	320863.09	2375.79	63693.84	82527.27	17298.09	73222.66	75596.85	59758.03	6623.95	401684.89	235015.355	134806.7	96911.3	23881.2	143657.2	103099.68	5991.93	200467.58	204171.271	178060.44	197683.47	309463.08
P35527	20	39.486	KRT9	Keratin, type I cytoskeletal 9 (Cytokeratin-9) (CK-9) (Keratin-9) (K9)	1059638.339	1837531.71	12293959.26	1170818.11	578502.52	556369.77	1212251.123	801042.22	2671423.39	1528060.03	805522.74	292430.43	861828.23	1679720.58	5902685.5	1056629.263	3096812.41	698369.97	439420.3	1240454.36	948108.32	8046167.4	1581446.28	1118315.96	36235596.4	1052746.85	5905025.93	2128093.99	1429646.89	8259175.9	18044368.6	935601.56	818345.559	431183.61	11740288.1	22268070.6	13020168.8	9061051.64	982360.37	6639568.74	996118.78	525376.35	1593355.77	1013082.834	715902.39
P36871	20	38.79	PGM1	Phosphoglucomutase-1 (PGM 1) (EC 5.4.2.2) (Glucose phosphomutase 1)	0	0	0	0	22745.41	0	0	579743.48	37317.85	0	3551.33	2096.719	606.816	0	0	0	1156.63	565224.904	154321.17	2053.24	0	0	0	0	34191.98	1251.86	0	6775.65	6515.82	0	0	3197.26	448486.51	0	0	1247759.4	0	0	0	0	637.24	1090.37	0	715.471	372274.29
P49411	20	48.132	TUFM	Elongation factor Tu, mitochondrial (EF-Tu) (P43)	633742.01	650278.14	435124.75	754657.22	792921.71	799272.34	745300.23	731272.87	547165.82	708677.41	462321.895	408265.4	612979.33	599289.91	769052.36	619491.02	539152.37	686537.37	650965.91	693976.57	760785.44	651814.3	583701.2	501667.29	44708.81	562623.85	365722.83	550758.11	493702.02	378313.952	456380.61	298239.64	428022.98	660733.58	513609.7	433728.75	566607.9	547258.56	661365.87	15150.77	632653.76	701531.36	659783.3	639408.08	666899.41
O60313	19	20.729	OPA1	Dynamin-like GTPase OPA1, mitochondrial (EC 3.6.5.5) (Optic atrophy protein 1) [Cleaved into: Dynamin-like GTPase OPA1, long form (L-OPA1); Dynamin-like GTPase OPA1, short form (S-OPA1)]	120505.89	151683.24	94001.89	151134.84	147462.093	165721.782	149147.808	125565.909	26964.61	130639.38	110938.9	46637.37	151998.76	102702.65	142161.79	118412.25	83583.57	122141.27	141634.7	98983.73	178112.58	28757.55	112781.45	90374.71	0	103626.77	94204.992	84806.03	78829.2	93755.375	59613.56	87257.06	103178.4	122594.685	19680.08	45101.6	24517.6	120176.484	125017.99	0	132287.25	127121.158	146485.08	119501.476	147184
O95831	19	36.542	AIFM1	Apoptosis-inducing factor 1, mitochondrial (EC 1.6.99.-) (Programmed cell death protein 8)	357206.87	406647.51	257053.41	364212.59	436393.66	402156.75	432852.21	348801.56	134167.17	461595.34	298435.73	144779.86	341276.04	363525.13	384326.44	332484.19	246031.82	359962.088	396885	349876.76	358972.57	279524.1	371907.12	269599.919	25776.53	303050.186	238009.23	262268.93	274364.51	252401.6	213072.49	310041.61	327489.34	311047.59	217482.6	198518.32	239248.5	309867.77	370115.95	173698.75	316950.3	348607.73	401374.75	336033.59	411599.81
P42765	19	46.096	ACAA2	3-ketoacyl-CoA thiolase, mitochondrial (EC 2.3.1.16) (Acetyl-CoA acetyltransferase) (EC 2.3.1.9) (Acetyl-CoA acyltransferase) (Acyl-CoA hydrolase, mitochondrial) (EC 3.1.2.-, EC 3.1.2.1, EC 3.1.2.2) (Beta-ketothiolase) (Mitochondrial 3-oxoacyl-CoA thiolase) (T1)	985853.68	769823.18	749727.36	799240.41	910870.255	1190961.261	1012850.53	740334.98	1193490.37	858945.69	874050.572	244772.655	1007133.08	797083.87	842916.32	842932.537	524250.49	873332.56	760138.921	772996.74	953579.04	704631.5	708384.491	563065.16	72618.83	557391.98	614018.83	855974.9	644715.3	629858.49	585135.28	621916.66	713698.381	768442.759	811653.4	505028.1	803020.5	877180.47	999923.82	631885.27	926012.64	993748.23	957342.24	956852.22	898555.93
P48735	19	38.938	IDH2	Isocitrate dehydrogenase [NADP], mitochondrial (IDH) (EC 1.1.1.42) (ICD-M) (IDP) (NADP(+)-specific ICDH) (Oxalosuccinate decarboxylase)	4490851.17	5748470.19	3557729.59	4290110.51	4905636.07	5090949.64	5499121.33	4805570.844	4112779.57	4479780.26	3373707.29	1300093.4	4703039.56	3860579.08	5231922.52	4325333.15	3939117.47	4034610.797	4420391.632	4399748.21	4424348.28	3674560.6	4176849.1	3491429.24	327185.69	3716364.43	2111375.1	3616007.47	3136287.58	3233898.605	2490626.26	3450507.92	3244379.42	3418086.734	3048323.8	4143250.3	4866839.7	4052441.82	4714067.703	2034937.45	4319233.617	4029705.614	4066525.26	3468254.81	4779121.37
P06732	18	49.081	CKM	Creatine kinase M-type (EC 2.7.3.2) (Creatine kinase M chain) (Creatine phosphokinase M-type) (CPK-M) (M-CK)	282553.92	58598.45	468125.59	788810.72	1520672.01	184655.29	61420.1	7494562.74	743411.16	213019.71	774392.24	28407.95	930448.24	48213.21	57895.55	150063.84	133631.5	5222975.796	3412791.37	171615.92	106686.13	326290	118161.36	756035.62	85521.94	422156.9	377451.92	102792.74	444058.18	152739.636	68189.09	554336.58	4615550.42	135642.4	803207.2	24800000	461132.1	610290.95	234529.554	169154.07	1029420.09	851886.89	216037.15	215004.67	4734730.39
P14625	18	29.141	HSP90B1	Endoplasmin (94 kDa glucose-regulated protein) (GRP-94) (Heat shock protein 90 kDa beta member 1) (Heat shock protein family C member 4) (Tumor rejection antigen 1) (gp96 homolog)	138385.88	104985.12	130827.544	174810.79	152726.12	203579.61	159612.58	223995.5	218609.56	254824.65	171281.47	32231.16	177280.05	212520.67	176554.936	182464.11	97941.36	199955.56	96171.395	214587.84	17250.2	45682.49	223693.9	63793.63	18843.06	118741.67	128422.47	198719.87	116610.4	175790.02	143220.79	249143.25	184275.98	203771.17	58218.7	188920.1	21391.7	165089.61	219277.32	111977.57	169436.06	187840.15	227351.8	201868.08	262253.84
P24752	18	44.262	ACAT1	Acetyl-CoA acetyltransferase, mitochondrial (EC 2.3.1.9) (Acetoacetyl-CoA thiolase) (T2)	1627224.856	1913605.26	1506001.82	1443319.42	1547232.588	1222208.53	1694038.08	1489976.125	1738399.05	2386372.02	1513540.54	613179.74	1437325.28	1546434.28	1636174.87	1585664.105	1296770.832	1397460.619	1571112.32	1654108.46	1476585.37	1289385.18	1594437.8	1400282.43	109155.34	1891706.84	1141796.3	1497811.95	1525547.47	1320153.45	1077870.05	1132049.71	1648424.495	1538408.362	1737868.2	1233019.7	1617432.3	1692209.914	1449257.63	900408.76	1448368.477	1617027.71	1773460.97	1739078.297	1829125.226
P31040	18	36.295	SDHA	Succinate dehydrogenase [ubiquinone] flavoprotein subunit, mitochondrial (EC 1.3.5.1) (Flavoprotein subunit of complex II) (Fp) (Malate dehydrogenase [quinone] flavoprotein subunit) (EC 1.1.5.-)	671844	691306.17	429728.32	666959.04	720982.478	751482.17	725979.82	715459.7	800852.93	757063.86	459259.91	320559.43	617508.42	492630.28	661344.62	563824	418163.07	618188.17	628759.95	514329.63	701368.57	386766.6	421301.13	393489.91	43041.7	390557.36	338514.21	483659.76	382531.28	455869.88	334797.5	290460.59	413628.24	483936.792	340590.4	277550.5	504936.42	621384.82	649699.3	168964.75	662226.12	725993.48	597438.08	633836.36	734686.344
P33121	18	28.223	ACSL1	Long-chain-fatty-acid--CoA ligase 1 (EC 6.2.1.3) (Acyl-CoA synthetase 1) (ACS1) (Arachidonate--CoA ligase) (EC 6.2.1.15) (Long-chain acyl-CoA synthetase 1) (LACS 1) (Long-chain acyl-CoA synthetase 2) (LACS 2) (Long-chain fatty acid-CoA ligase 2) (Palmitoyl-CoA ligase 1) (Palmitoyl-CoA ligase 2) (Phytanate--CoA ligase) (EC 6.2.1.24)	354185.09	86152.78	312353.37	425380.42	465306.65	309375.22	85376.23	453751.36	68142.82	73359.97	396672.08	30986.3	424805.88	47735.3	98741.15	162657.35	178189.57	389679.98	424220.96	116430.98	37004.89	118652	108639.08	263429.58	3181.94	271513.66	255592.88	86514.23	179140.56	267507.94	143631.85	235965.25	350359.81	216359.14	199825.8	374442.9	151361	335150.49	311890.92	26986.16	406034.81	470939.32	289951.9	326568.79	434070.26
P35908	18	30.36	KRT2	Keratin, type II cytoskeletal 2 epidermal (Cytokeratin-2e) (CK-2e) (Epithelial keratin-2e) (Keratin-2 epidermis) (Keratin-2e) (K2e) (Type-II keratin Kb2)	402526.05	688009.14	9082210.63	440810.292	219441.022	215846.23	437820.03	279131.92	6395910.07	573034.65	284815.25	90235.82	348904.6	690185.48	2339118.18	434138.12	5728138.56	301353.62	183164.06	6311792.89	378681.08	2878280.1	682600.11	426828.96	42554468.4	503429.17	6192602.68	794521.03	503856.85	1707679.6	39800000	463330.29	405811.03	1334669.19	3775687.3	7353944.2	4569178.27	5364681.49	353916.05	14744954.9	304752.46	177976.32	776435.75	339834.419	200594.2
Q14697	18	23.517	GANAB	Neutral alpha-glucosidase AB (EC 3.2.1.207) (Alpha-glucosidase 2) (Glucosidase II subunit alpha)	67688.7	68568.25	59484.26	75074.18	59070.02	66922.466	88360.46	46000.71	47381.18	101749.09	63343.12	15775.84	62277.496	99393.19	81337.142	87465.94	49131.71	56288.914	38833.143	91675.77	33371.238	18045.42	87287.53	54963.05	2867.6	78151.96	52130.58	78591.87	62205.94	56327.36	53665.75	81456.568	56300.939	59224.397	7172.49	27186.6	20285.51	69687.914	88579.81	5844.81	64331.151	58529.96	102185.68	94518.69	75030.685
Q86TD4	18	45.243	SRL	Sarcalumenin	793970.19	498554.25	585314.55	928903.13	629946.58	641006.74	453714.07	532563.37	838540.5	414295.94	866939.57	123957.158	566089.6	493672.24	759552.11	659180.38	501083.52	708198.2	612427.2	709763.83	69334.39	334824.51	765202.32	357239.99	45884.4	486597.74	682394.2	593932.71	504362.32	690504.65	407039.38	582965.2	558910.21	621946.422	388865	684120.2	542058.99	583864.69	762960.82	460729.92	699695.32	757910.55	745307.22	877099.4	703985.06
Q8IWX7	18	23.093	UNC45B	Protein unc-45 homolog B (Unc-45B) (SMUNC45)	0	0	0	0	17789.203	123.177	0	104787.37	0	2676.51	667.064	11040.26	6903.54	0	0	531.735	0	122242.96	47086.234	0	0	0	0	0	0	1060.29	0	0	1298.7	0	0	384.853	99275.41	0	0	334360.19	0	325.088	0	0	0	0	3278.469	3448.481	101149.5
Q9NSE4	18	21.739	IARS2	Isoleucine--tRNA ligase, mitochondrial (EC 6.1.1.5) (Isoleucyl-tRNA synthetase) (IleRS)	131370.85	146719.04	113881.99	140540.75	156810.17	145937	164617.93	137253.89	133880.66	165085.58	114747.07	26273.72	128996.23	131068.39	143081.37	132197.9	105216.98	143209.11	129201.05	146718.22	141382.04	36400.6	143469.1	106936.88	0	139363.51	92531.89	118778.43	100868.33	122335.17	101412.07	99349.46	122400.34	126305.48	61086.6	62183.8	68002.4	134780.09	126463.22	50618.42	128855.92	147254.369	154419.58	144226.81	153851.43
O14639	17	25.193	ABLIM1	Actin-binding LIM protein 1 (abLIM-1) (Actin-binding LIM protein family member 1) (Actin-binding double zinc finger protein) (LIMAB1) (Limatin)	0	0	0	0	171669.612	1207.12	0	183818.96	0	0	9893.91	134759.73	12953.7	0	0	0	0	181829.36	210067.22	0	0	0	0	0	0	0	0	0	1641.84	0	0	0	189987.71	0	0	0	0	1924.64	955.76	0	0	0	0	1227.42	161828.53
O75306	17	42.117	NDUFS2	NADH dehydrogenase [ubiquinone] iron-sulfur protein 2, mitochondrial (EC 7.1.1.2) (Complex I-49kD) (CI-49kD) (NADH-ubiquinone oxidoreductase 49 kDa subunit)	759825.64	717519.77	552118.78	519324.14	623906.92	577017.73	771333.55	616503.51	708716.74	793180.7	587348.608	1700.31	535411	618692.3	653105.44	661271.63	458258.032	690104.647	595013.36	711822.064	610410.87	546145.4	465401.01	553373.39	60760.3	488045.315	462057.801	650030	485523.579	528373.214	390526.832	444964.46	496038.96	481845.38	448758.9	516596.2	552929.05	685186.38	501734.62	59633.71	474055.19	640516.86	441533.93	598467.14	498644.85
P04075	17	55.22	ALDOA	Fructose-bisphosphate aldolase A (EC 4.1.2.13) (Lung cancer antigen NY-LU-1) (Muscle-type aldolase)	21956.98	20631.32	32702.32	13045.08	153024.091	16277.16	9924.31	2750329.91	161104.29	59160.35	31795.75	28845.74	16185.63	29318.43	7327.69	38843.17	16961.61	2229334.53	954082.106	54327.73	19154.05	106378.1	21566.99	14000.82	155241.94	38110.49	9460.62	22173.66	112002.8	8291.33	45001.39	21326.97	1253791.143	8017.701	86225.3	8450901.7	116606.1	24711.06	12803.81	26306.83	22577.16	22276.6	65763.57	37480.49	2031977.646
P04843	17	37.068	RPN1	Dolichyl-diphosphooligosaccharide--protein glycosyltransferase subunit 1 (Dolichyl-diphosphooligosaccharide--protein glycosyltransferase 67 kDa subunit) (Ribophorin I) (RPN-I) (Ribophorin-1)	74954.96	41243.65	75364.1	66719.13	77334.35	76090.55	67274.72	90103.622	26156.76	52763.14	84020.42	13266.39	82730.14	70372.54	63957.03	72009.34	59211.11	89399.19	82624.289	90586.64	41033.64	23445.95	91332.05	70935.11	35806.22	70285.84	76616.08	55587.24	63914.96	72384.48	62426	68064.07	67985.44	81079.06	0	22693.08	24845.1	81095.67	86152.14	6079.78	76328.53	87938.04	76135.7	88240.84	97017.78
P05091	17	37.331	ALDH2	Aldehyde dehydrogenase, mitochondrial (EC 1.2.1.3) (ALDH class 2) (ALDH-E2) (ALDHI)	602086.9	770691.39	596032.08	709515.82	726268.96	633758.878	746074.67	676950.361	778420.49	955291.42	519480.77	282560.8	591997.51	716298.07	780224.2	679108.26	551124.28	657940.17	617806.277	676862.62	703386.72	506009.4	717943.63	595674.02	56784.59	652569.29	418924.98	561190.71	560976.42	509940.39	420346.54	455051.86	545665.819	736757.82	704952.7	702612.4	701944.29	618394.419	626805.902	322962	547592.79	630162.76	619737.753	613709.15	638300.14
P08237	17	27.949	PFKM	ATP-dependent 6-phosphofructokinase, muscle type (ATP-PFK) (PFK-M) (EC 2.7.1.11) (6-phosphofructokinase type A) (Phosphofructo-1-kinase isozyme A) (PFK-A) (Phosphohexokinase)	27811.471	7061.4	44599.565	4385.97	145876.442	7635.88	13062.95	1407533.97	66272.87	43054.373	37463.423	57707.78	69785.955	7095.93	16974.89	46487.486	5745.88	1010325.96	474058.261	38382.3	14286.87	217013.36	17821.13	85884.23	2198.28	67462.76	13522.02	18694.53	92341.97	6449.38	9371.95	6212.08	902894.36	5970	86635.5	3866948.4	0	19382.1	38304.95	15437.45	9115.49	20633.21	26545.05	46248.38	939515.51
P11310	17	41.093	ACADM	Medium-chain specific acyl-CoA dehydrogenase, mitochondrial (MCAD) (EC 1.3.8.7) (Medium chain acyl-CoA dehydrogenase) (MCADH)	774314.34	1043833.7	873706.05	594151.75	1082905.49	970903.37	1114347.62	924993.99	1191770.65	1389349.5	702270.01	186173.41	959736.62	832794.53	900135.27	1007026.54	683680.08	769467.85	955562.52	863831.34	1203753.27	712394.9	684078.17	613759.47	89612.8	839505.49	586803.36	1039082.27	695007.88	906941.47	547833.91	905362.258	736350.79	900029.39	873980.9	705795.9	938082.1	870408.15	985129.11	741719.27	711451.2	922119.947	746001.7	878471.36	900410.038
P16615	17	16.315	ATP2A2	Sarcoplasmic/endoplasmic reticulum calcium ATPase 2 (SERCA2) (SR Ca(2+)-ATPase 2) (EC 7.2.2.10) (Calcium pump 2) (Calcium-transporting ATPase sarcoplasmic reticulum type, slow twitch skeletal muscle isoform) (Endoplasmic reticulum class 1/2 Ca(2+) ATPase)	1128501.363	80133.06	910088.81	1443685.12	983763.435	1048856.383	142967.25	1127922.2	252367.48	100560.34	1144314.972	259784.57	1143008.55	92142.34	95610.51	344702.97	540309.69	1136445.29	1035736.305	90043.399	59404.783	160159.81	66731.63	740245.03	10262.04	540849.37	774270.6	53787.97	639508.33	739652.84	406810.93	816097.8	807264.6	999970.879	770580.9	476635.19	361558.14	968703.29	1352250.23	109958.33	1206828.4	1289970.07	1053860.91	1103310.052	1482731.31
P30101	17	44.752	PDIA3	Protein disulfide-isomerase A3 (EC 5.3.4.1) (58 kDa glucose-regulated protein) (58 kDa microsomal protein) (p58) (Disulfide isomerase ER-60) (Endoplasmic reticulum resident protein 57) (ER protein 57) (ERp57) (Endoplasmic reticulum resident protein 60) (ER protein 60) (ERp60)	114595.68	98220.49	94617.7	142318.71	117321.24	113202.65	113984.44	119904.85	150533.6	140361.29	107368.91	58966.78	114479.49	151565.76	144044.6	125129.16	107774.32	130189.36	66406.601	143977.73	16350.208	5503.83	130985.32	111996.86	3304.68	111917	83003.17	128385.26	103781.65	104938.46	107621.12	120641.82	117578.98	130245.47	48433.02	26510.2	38235.68	110982.33	132315.11	119886.84	106261.42	113405.9	151432.35	131879.27	133296.13
P35232	17	71.691	PHB1	Prohibitin 1	359414.67	485555.48	329811.44	461251.45	355564.09	385184.29	479621.01	379170.88	57476.4	556367.09	301462.45	128410.63	397416.55	469175.11	508650.61	406833.31	321236.04	364161.37	379740.54	441877.67	471046.88	576196.96	494093.96	367491.95	44274.86	376057.19	320660.35	362926.79	337535.07	338597.334	284502.51	329412.24	361238.73	402770.74	338768.8	403928.95	535929.5	381161.71	402281.7	44450.18	346286.55	371759.84	493569.34	423174.69	391903.13
Q00610	17	12.836	CLTC	Clathrin heavy chain 1 (Clathrin heavy chain on chromosome 17) (CLH-17)	0	0	1424.39	2663.99	23697.762	926.162	0	108809.24	0	647.115	2940.93	7344.71	8500.239	3588.96	319.645	1959.053	0	133507.777	62874.468	1137.84	0	6509.15	0	0	4653.67	785.284	274.133	0	3593.431	0	11061.08	15697.68	101417.623	0	0	233836.26	0	0	1205.047	0	0	367.922	7612.54	9479.26	80977.724
Q9P2R7	17	41.037	SUCLA2	Succinate--CoA ligase [ADP-forming] subunit beta, mitochondrial (EC 6.2.1.5) (ATP-specific succinyl-CoA synthetase subunit beta) (A-SCS) (Succinyl-CoA synthetase beta-A chain) (SCS-betaA)	258171.497	312897.23	206932.232	182301.74	241229.767	266760.77	298139.51	246537.902	304691.31	337842.144	207293.037	135445.57	261289	256343.75	301863.4	272062.21	210192.14	215831.56	234284.911	272571.44	319773.71	227824.7	269687.75	221370.71	15949.09	228087.42	179736.85	298717.78	225557.7	207298.5	170171.58	205976.03	217857.21	228262.07	170995.7	179519.5	257365.1	262500.87	268506.87	177615.16	262290.616	237369.84	327566.1	286552.18	276784.397
Q9Y4W6	17	22.836	AFG3L2	Mitochondrial inner membrane m-AAA protease component AFG3L2 (EC 3.4.24.-) (EC 3.6.-.-) (AFG3-like protein 2) (Paraplegin-like protein)	183582.573	225148.47	130114.9	184333.007	170421.84	177880.06	200876.91	157905.16	96870.46	265714.47	141969.82	95694.89	151440.95	190225.712	184842.58	179643.71	142189.91	141270	180033.75	177957.43	143722.72	109344.8	185153.958	140774.303	3058.68	178998.5	119822.04	167941.81	150000.394	130882.96	111271.28	131917.417	145479.382	129518.899	83293.6	85116.6	124063.3	154649.08	182591.73	0	169933.81	164332.303	207987.98	174864.564	203638.98
O75390	16	31.76	CS	Citrate synthase, mitochondrial (EC 2.3.3.1) (Citrate (Si)-synthase)	1388473.57	1640415.17	1251208.36	1273026.81	1512634.75	1457304.65	1827289.03	1091374.14	1710619.65	1724636.63	1219486.79	220147.13	1149467.71	1501584.83	1332920.94	1298108.99	911126.48	1161252.678	1103831.6	1405118.753	1338031.45	957139.7	1249308.1	940264.37	74212.3	1196588	880191.3	1335351.5	957803.54	988418.114	659905.87	944712.1	1048143.982	1071542.72	1097596.8	1370184.1	1465312.06	1185648.49	1205021.74	1211599.27	1117697.73	1217579.012	1388378	1378273.83	1190659.64
P05165	16	27.885	PCCA	Propionyl-CoA carboxylase alpha chain, mitochondrial (PCCase subunit alpha) (EC 6.4.1.3) (Propanoyl-CoA:carbon dioxide ligase subunit alpha)	150240.89	129169.87	112668.61	125848.13	137832.366	142803.23	162404.52	142114.526	126324.96	140073.96	127772.67	34633.37	127255.434	120684.29	132715.33	104690.35	100302.8	109840.73	125922.507	111247.79	119954.15	43118.6	124262.15	91331.8	0	115075.67	76095.75	104962.93	92858.89	114991.69	53850.56	87796.71	83532.95	109480.51	14123.3	0	50383.5	148341.56	125108.7	22775.17	128211.12	135554.457	126660.06	124032.29	145145.99
P06396	16	22.89	GSN	Gelsolin (AGEL) (Actin-depolymerizing factor) (ADF) (Brevin)	123232.84	43592.91	101759.608	103028.57	180153.25	82453.397	34554.32	374174.34	41253.17	73163.72	140956	269743.64	152982.84	29165.5	56824.52	114197.04	63257.96	328176.36	234881.12	39266.41	26844.62	58931.68	53082.06	50446.42	128693.77	103264.06	61137.95	45523.2	61410.44	38071.23	47570.66	38571.45	213532.47	71562.29	14121.59	350861.5	75266.8	83640	95836.55	113775.76	116358.92	113173.24	81154.87	70790.92	248163.19
P07954	16	41.373	FH	Fumarate hydratase, mitochondrial (Fumarase) (HsFH) (EC 4.2.1.2)	609553.705	732958.03	541245.562	485466.21	586656.619	626446.46	749651.001	535682.34	486804.86	844493.81	543002.544	229448.53	433923.78	573245.99	611703.43	588364.42	394614.33	487200.533	492310.35	559509.45	575468.04	374436.54	480037.61	356407.17	28519.74	466964.17	336683.96	481097.95	385291.97	400395.73	276652.481	387540.783	427619.73	392163.46	354522.12	474809.57	624493.53	615494.931	622995.43	537379.62	563797.62	569221.552	688648.27	667773.47	635835.56
P09622	16	32.22	DLD	Dihydrolipoyl dehydrogenase, mitochondrial (EC 1.8.1.4) (Dihydrolipoamide dehydrogenase) (Glycine cleavage system L protein)	749983.196	874285.469	574163.947	666303.236	831397.896	745642.167	1034178.72	643777.687	841848.46	926373.9	637217.074	260592.63	652661.3	837912.92	751962.79	722217.165	465093.32	674271.912	695931.595	708948.45	662681.97	569080.9	695666.32	513075.267	60055.45	634918.462	546272.55	678728.73	492906.7	494358.923	324468.74	559629.147	574851.411	694093.51	530617.3	513917.3	693777.46	637518.573	732258.011	432899.1	606221.533	719978.029	826015.33	726241.278	592289.81
P17174	16	45.036	GOT1	Aspartate aminotransferase, cytoplasmic (cAspAT) (EC 2.6.1.1) (EC 2.6.1.3) (Cysteine aminotransferase, cytoplasmic) (Cysteine transaminase, cytoplasmic) (cCAT) (Glutamate oxaloacetate transaminase 1) (Transaminase A)	10344.37	4497.73	14869.821	0	80728.41	4549.675	3530.476	1379510.64	73832.3	40482.12	21857.61	3696.22	6504.65	3041.88	1750.68	14730.53	3612.8	1150053.854	304761.329	36977.03	9040.25	26442.9	7737.5	0	14068.35	25430.88	12630.16	9076.13	61818.25	7949.79	6459.89	4376.53	870213.75	1728.32	138635.4	3495577.8	17048.4	12443.75	4084.51	0	1607.96	6840.453	9260.6	3295.546	707847.86
P36776	16	22.836	LONP1	Lon protease homolog, mitochondrial (EC 3.4.21.53) (LONHs) (Lon protease-like protein) (LONP) (Mitochondrial ATP-dependent protease Lon) (Serine protease 15)	93334.14	115568.35	87747.86	98511	100829.115	90525	113817.79	81329.95	140594.61	158075.05	90396.46	21559.78	89981.09	100900.36	109937.89	99885.7	65047.92	104521.69	81362.1	99831.97	106694.53	50885.92	107354.79	77586.05	1122.01	104207.1	68948.51	87566.37	76395.52	82670.47	51570.47	95195.23	98050.74	98371.52	50862.27	13476.8	34244.78	81934.08	75216.971	17068.21	79695.21	80800.56	94794.89	90055.05	91335.91
P45379	16	52.685	TNNT2	Troponin T, cardiac muscle (TnTc) (Cardiac muscle troponin T) (cTnT)	1226352.35	59129.33	2221976	4352070.93	3093034.866	1515308.96	153534.77	4246911.34	1949116.77	219903.521	3339752.65	1094840	2038386.42	87934.93	207459.79	459978.26	443741.68	4182080.5	4106761.7	261237.43	198042.52	653141.1	220262.6	3613569.33	81183.87	1037077.67	1997950.01	103533.16	1611730.68	1144431.06	303350.4	210270.3	3385245.24	1151567.75	1117841.6	2598390.2	1438368.79	1515647.85	1023882.76	422173.7	4547962.717	2967230.824	553503.423	758179.19	3863959.41
P51659	16	29.212	HSD17B4	Peroxisomal multifunctional enzyme type 2 (MFE-2) (17-beta-hydroxysteroid dehydrogenase 4) (17-beta-HSD 4) (D-bifunctional protein) (DBP) (Multifunctional protein 2) (MFP-2) (Short chain dehydrogenase/reductase family 8C member 1) [Cleaved into: (3R)-hydroxyacyl-CoA dehydrogenase (EC 1.1.1.n12); Enoyl-CoA hydratase 2 (EC 4.2.1.107) (EC 4.2.1.119) (3-alpha,7-alpha,12-alpha-trihydroxy-5-beta-choles…	82050.18	56531.06	61897.87	90860.42	67653.368	74743.106	84032.48	64388.67	78204.52	48883.93	95708.99	13922.47	74464.345	107113.9	74484.81	77794.15	75074.41	66468.594	64870.525	98839	73303.2	40600.85	75834.67	75201.82	18858.91	71913.5	84110.27	105261.87	50152.16	65345.95	72424.14	69509.85	71979.77	80833.03	24596.1	35132.5	14845.5	71507.89	87419.73	19705.18	72662.45	74091.05	100833.97	87233.75	93046.525
Q16134	16	30.632	ETFDH	Electron transfer flavoprotein-ubiquinone oxidoreductase, mitochondrial (ETF-QO) (ETF-ubiquinone oxidoreductase) (EC 1.5.5.1) (Electron-transferring-flavoprotein dehydrogenase) (ETF dehydrogenase)	456890.93	458186.89	353332.74	351723.07	501857.26	490785	515130.14	394546.09	118402.45	530289.77	387912.71	134335.83	383348.93	372318	394365.88	446492.13	322335.24	396445.93	387024.23	394031.22	490489.59	367796.6	333535.95	310585.41	13564.46	309880.27	249629.2	497499.45	309504.94	329593.16	226173.96	352427.25	281896.586	352215.75	159592.4	217319.9	400576.7	459065.91	486094.07	31351.67	385671.18	495106.24	393103.02	410794.88	473922.86
Q16698	16	56.716	DECR1	2,4-dienoyl-CoA reductase [(3E)-enoyl-CoA-producing], mitochondrial (EC 1.3.1.124) (2,4-dienoyl-CoA reductase [NADPH]) (4-enoyl-CoA reductase [NADPH]) (Short chain dehydrogenase/reductase family 18C member 1)	1564350.562	1413018.08	1047660.49	882317.66	1478862.668	1371542.972	1542055.23	1225984.896	1468241.23	1385877.04	1078660.64	198868.8	1092339.67	1177881.39	1203585.65	1082473.635	934064.08	1055939.169	1285955.334	1267670.67	1191300.65	1064236.4	1042302.85	865882.51	146678.67	930328.93	825115.895	1257347.86	1103022.47	1098497.651	841602.75	1033889.36	1111615.785	989309.8	1179533.1	1166755.2	1362259.7	1553911.104	1593150.08	734404.93	1300596.183	1553116.844	1410389.006	1451833.06	1556203.88
Q6YN16	16	45.933	HSDL2	Hydroxysteroid dehydrogenase-like protein 2 (EC 1.-.-.-) (Short chain dehydrogenase/reductase family 13C member 1)	272159.26	316360.511	196124.33	237641.29	259014.69	319972.8	258641.69	273738.01	223123.46	316835.18	205126.71	102421.9	259034.75	266221.13	303304.01	247552.38	210765.79	216444.51	257311.384	259236.31	291484.34	240134.3	252756.37	204130.35	9817.95	215651.99	148843.94	265673.51	216773.87	204267.233	177857.08	174184.22	224154.09	218565.91	211330.3	236125.1	271994.6	233054.71	282066.69	148872.99	301306.08	274075.04	352853.63	299715.16	295804.55
Q92523	16	22.021	CPT1B	Carnitine O-palmitoyltransferase 1, muscle isoform (CPT1-M) (EC 2.3.1.21) (Carnitine O-palmitoyltransferase I, muscle isoform) (CPT I) (CPTI-M) (Carnitine palmitoyltransferase 1B) (Carnitine palmitoyltransferase I-like protein)	246435.52	51387.25	214177.803	299119.44	277857.61	253658.59	58643.83	256266.98	27260.36	107920.24	267688.34	170943.65	293848.24	67127.75	121140.4	202147.59	199828.14	273382.58	249083.61	84094.72	47617.74	129039.3	92562.82	209506.84	4033.2	250653.19	199442.64	101192.71	182750.75	204989.65	193198.69	252815.98	247138.34	384507.09	217700.8	161546.6	178663.87	207144.79	282337.14	7145.05	246190.82	287365.083	240169.17	262446.4	274885.21
Q96I99	16	40.509	SUCLG2	Succinate--CoA ligase [GDP-forming] subunit beta, mitochondrial (EC 6.2.1.4) (GTP-specific succinyl-CoA synthetase subunit beta) (G-SCS) (GTPSCS) (Succinyl-CoA synthetase beta-G chain) (SCS-betaG)	370395.54	424891.72	318717.57	244299.84	310934.223	325648.25	459564.03	250265.54	416711.47	508353.76	353623.816	62967.19	366916.07	420738.98	382153.26	287361.29	203876.43	277540.481	273588.61	371334.71	306812.98	303627.4	354356	212256.862	13689.24	227797.13	197574.68	366838.99	298513.06	259775.59	216577.28	289502.103	298243.25	284865.78	211965.6	407886.6	445658.4	396392.273	353685.41	360376.04	283173.66	345862.7	348929.86	400733.23	337248.9
Q99623	16	61.538	PHB2	Prohibitin-2 (B-cell receptor-associated protein BAP37) (D-prohibitin) (Repressor of estrogen receptor activity)	344948.74	414326.13	300397.54	450382.01	360961.04	360591.62	442614.49	351839.41	38863.48	449073.2	286274.706	104585.03	360918.61	400852.8	400805.58	373112.26	254239.31	312460.158	333181.1	365956.43	373439.13	396851.45	385967.3	308104.47	24374.2	309554.62	270025.62	286372.22	280394.4	287531.307	221950.36	296806.819	290131.44	353744.832	305117.2	244246.9	358149.36	363352.26	376635.53	21042.67	334503.02	354168.563	422880.72	370691.4	379184.79
Q9HCC0	16	38.899	MCCC2	Methylcrotonoyl-CoA carboxylase beta chain, mitochondrial (MCCase subunit beta) (EC 6.4.1.4) (3-methylcrotonyl-CoA carboxylase 2) (3-methylcrotonyl-CoA carboxylase non-biotin-containing subunit) (3-methylcrotonyl-CoA:carbon dioxide ligase subunit beta)	89487.282	162982.47	105117.373	95231.753	144725.595	132372.477	150857.762	96215.533	194567.15	244075.66	121598.027	67073.65	110084.817	111437.699	104378.08	150247.47	191328.77	104092.372	115707.434	113902.65	131895.69	55776.55	105103.86	76513.1	0	96166.224	72300.79	88787.728	93009.06	91602.81	42106.706	63625.874	69236.809	100760.267	21430.1	33413.23	51938.8	94237.009	99381.113	0	87016.751	93628.935	108348.06	94409.22	106462.979
Q9NUB1	16	31.93	ACSS1	Acetyl-coenzyme A synthetase 2-like, mitochondrial (EC 6.2.1.1) (Acetate--CoA ligase 2) (Acetyl-CoA synthetase 2) (AceCS2) (Acyl-CoA synthetase short-chain family member 1) (Propionate--CoA ligase) (EC 6.2.1.17)	193002.44	190971.05	124306	163524.11	172605.48	152624.97	174725.52	167246.82	229976.73	130227.71	164497.1	6874.69	165477.84	162613.3	164243.25	165739.5	105554.3	125177.87	197529.36	139901.964	128883.66	107070.83	127756.69	110147.31	2439.8	145691.37	127546.6	175722.94	91456.87	156347.15	81345.63	90047.73	143770.69	93083.39	97846.72	130983.87	154800.6	208709.87	180140.55	154082.61	218052.44	258763.19	251201.18	239380.43	200318.56
Q9UIJ7	16	75.33	AK3	GTP:AMP phosphotransferase AK3, mitochondrial (EC 2.7.4.10) (Adenylate kinase 3) (Adenylate kinase 3 alpha-like 1) (Adenylate kinase isozyme 3)	431010.76	489275.82	379531.44	322628.78	459840.21	466000.75	548404.77	356165.11	776837.7	626905.09	387186.06	209883.26	420498.62	462901.46	479763.95	481973.85	398561.12	436840.63	353093.82	467166.48	497590.85	291764.23	386684.95	325991.87	17481.87	352162.05	275326.85	392382.74	316620.32	303769.66	286820.69	359677.56	341356.98	431343.71	303159.2	409520.22	399910.62	359366.46	336663.96	389310.62	336740.71	353266.68	419956.97	417716.73	367015.04
O75112	15	22.283	LDB3	LIM domain-binding protein 3 (Protein cypher) (Z-band alternatively spliced PDZ-motif protein)	20064.202	5675.13	5532.87	16071.16	1056107.28	3631.31	2162.72	1089822.59	11281.42	16643.88	27884.784	45595.98	21388.85	4453.24	8067.43	9098.97	10176.083	1164477.98	1025413.6	29170.184	22528.893	37678.16	9788.08	6368.64	10579.5	22172.518	13582.19	6364.89	12147.36	9970.17	6714.03	8205.42	1083974.37	11603.95	121541	644318.5	22532.4	10203.83	20645.1	15088	28816.44	4764.056	21387.625	21909.299	876196.43
P05166	15	37.106	PCCB	Propionyl-CoA carboxylase beta chain, mitochondrial (PCCase subunit beta) (EC 6.4.1.3) (Propanoyl-CoA:carbon dioxide ligase subunit beta)	93351.82	88419.77	84385.62	83293.61	99825.34	94210.08	119052.92	98334.77	137394.89	111282.03	92144.81	25695.44	93535.53	98724.8	111417.3	87212.5	59996.53	86559.53	82096.53	91845.94	103682.64	20689.49	83678.42	81464.26	0	80054.67	61310.11	96746.94	75009.68	81579.882	52506.75	77721.96	81620.67	88897.77	44506.4	0	26791.39	101566.84	90038.88	33953.35	80076.91	104598.11	105171.33	96680.48	95550
P13639	15	18.182	EEF2	Elongation factor 2 (EF-2) (EC 3.6.5.-)	0	0	17795.72	6348.31	46676.673	1018.09	458.271	298430.83	5070.23	2122.6	2715.457	7085.63	1383.09	3228.347	0	2023.8	3377.19	309833.93	116694.09	2978.06	0	13894.19	3716.056	1232.87	87885.46	5081.59	4856.262	0	8842.57	1658.31	62500.02	37949.72	242153.3	0	0	826646.3	23099.1	6854.23	2154.946	0	426.234	1212.51	43262.54	31808.64	267563.88
P21399	15	23.172	ACO1	Cytoplasmic aconitate hydratase (Aconitase) (EC 4.2.1.3) (Citrate hydro-lyase) (Ferritin repressor protein) (Iron regulatory protein 1) (IRP1) (Iron-responsive element-binding protein 1) (IRE-BP 1)	208.925	0	0	2315.53	8135.834	0	0	181716.99	5101.92	0	0	0	417.419	0	0	0	0	151943.159	47631.492	0	0	0	1724.75	0	0	3822.041	0	0	0	0	0	436.211	101944.811	0	0	286020.6	0	0	0	0	1098.91	0	0	0	78121.13
P31930	15	34.375	UQCRC1	Cytochrome b-c1 complex subunit 1, mitochondrial (Complex III subunit 1) (Core protein I) (Ubiquinol-cytochrome-c reductase complex core protein 1)	994584.544	1016219.41	725882.941	998166.63	937458.275	982041.49	1005108.376	1030688.243	286376.43	1088663.13	762463.84	354360.86	859550.65	712775.25	867410.67	744198.62	554546.2	793649.066	882025.985	701276.282	821040.18	727666.4	695564.43	580918.533	87337.96	562405.504	551702.28	728429.42	549147.3	641954.17	447356.7	506873.28	670693.969	659601.892	593532.7	684504	842006.2	960378.643	918295.59	97445.91	967387.65	1048633.398	996587.95	955035.145	1127300.562
P55809	15	41.346	OXCT1	Succinyl-CoA:3-ketoacid coenzyme A transferase 1, mitochondrial (SCOT) (EC 2.8.3.5) (3-oxoacid CoA-transferase 1) (Somatic-type succinyl-CoA:3-oxoacid CoA-transferase) (SCOT-s) (Succinyl-CoA:3-oxoacid CoA transferase)	246690.01	357126.54	227344.6	267864.32	297094.079	282955.7	433247.05	277776.22	400070.13	485661.52	258581.2	141641.82	278510.78	295355.94	405124.17	328881.19	197113.036	238920.28	282551.21	276074.523	281977.73	220640.6	367523.38	211870.89	12746.1	340815.937	154255.08	185554.38	207773.42	198208.89	118894.14	140210.69	216476.4	235550.94	182806.24	161468.19	239824.85	198826.92	246675.29	147560.72	235323.76	198942.319	350703.73	312742.88	246568.352
Q16836	15	60.191	HADH	Hydroxyacyl-coenzyme A dehydrogenase, mitochondrial (HCDH) (EC 1.1.1.35) (Medium and short-chain L-3-hydroxyacyl-coenzyme A dehydrogenase) (Short-chain 3-hydroxyacyl-CoA dehydrogenase)	521979.45	695460.16	455451.25	319894.25	516997.63	514773.73	560180.06	523200.763	581283.36	723094.51	465702.13	112442.71	499415.57	407627.91	559609.34	396895.51	375550.49	453059.63	418728.797	405393.88	491608.61	397795.65	396151.28	348059.91	24095.4	336517.67	291573.592	367214.52	342668.45	354116.444	247485.45	247429.689	364170.87	320270.315	388454	456567.1	503218.12	499733.84	429616.63	408618.65	427115.33	542558.04	529285.18	489627.64	546863.85
Q16851	15	33.268	UGP2	UTP--glucose-1-phosphate uridylyltransferase (EC 2.7.7.9) (UDP-glucose pyrophosphorylase) (UDPGP) (UGPase)	1463.66	0	6019.96	2044.89	21789.129	1761.74	0	304243.58	7672.57	4294.37	2562.364	12287.363	5470.47	0	0	8310.13	0	481296.76	101034.79	11202.8	0	6319.26	2964.56	0	2212.94	9126.33	0	0	37650.67	0	1718.63	10931.854	311450.29	2070.049	15414.25	920818.7	0	1222.05	1911.573	0	0	538.473	1173.57	7493.504	154987.35
Q9H987	15	21.699	SYNPO2L	Synaptopodin 2-like protein	0	0	0	2233.84	190221.85	0	0	175598.13	0	0	1315.77	58185.75	0	0	0	2922.703	0	272730.6	192880.92	1149.76	0	0	0	0	0	0	0	808.421	0	0	0	0	197099.82	0	11964.1	38924.5	0	395.248	0	0	0	0	0	1256.31	131867.673
Q9NPC6	15	58.333	MYOZ2	Myozenin-2 (Calsarcin-1) (FATZ-related protein 2)	2940.91	0	0	1405.41	669228.374	1107.63	0	699597.46	4645.76	14806.01	40187.29	183825.22	7780.18	0	2838.85	1354.66	2819.71	714219.16	867766.63	17217.73	14613.09	0	0	1808.45	0	1560.65	3633.62	0	0	0	0	0	464387.502	0	29174.47	208370.8	8676.65	1948.58	1574.02	0	49257.255	2271.06	0	14851.34	589947.65
Q9Y490	15	8.225	TLN1	Talin-1	0	0	0	1344.27	23856.49	543.634	0	62058.79	0	0	781.92	14379.46	1081.06	41513.57	0	0	0	61680.56	48745.82	1381.15	0	0	0	0	3132.641	0	0	0	0	0	0	817.842	64666.27	0	0	0	0	0	0	0	0	0	0	0	52324.23
O00330	14	29.741	PDHX	Pyruvate dehydrogenase protein X component, mitochondrial (Dihydrolipoamide dehydrogenase-binding protein of pyruvate dehydrogenase complex) (E3-binding protein) (E3BP) (Lipoyl-containing pyruvate dehydrogenase complex component X) (proX)	125253.06	205832.03	132365.33	141816.71	167190.66	172232.56	176919.09	147630.26	116256.77	235959.5	115594.294	67968.07	135847.13	150808.11	192790.49	153181.89	122738.59	113149.917	157288.39	137301.94	161538.73	160143.28	172926.64	129410.73	1719.07	146239.85	107171.81	112160.49	117028.61	111134.7	88222.9	117665.148	107823.575	151525	86297.01	67329.31	147248.65	118095.8	153452.45	27513.04	135265.51	145212.98	191478.83	144768.12	149286.01
P06744	14	38.53	GPI	Glucose-6-phosphate isomerase (GPI) (EC 5.3.1.9) (Autocrine motility factor) (AMF) (Neuroleukin) (NLK) (Phosphoglucose isomerase) (PGI) (Phosphohexose isomerase) (PHI) (Sperm antigen 36) (SA-36)	4429.66	4099.2	6717.33	1807.08	22267.588	0	0	513444.94	22660.21	7929.34	7883.375	2002.84	466.386	2153.97	0	7688.99	1188.45	297017.86	105583.23	9457.59	8838.645	50106.62	6631.87	2859.1	16650.51	2335.85	2953.61	12642.66	14440.25	820.257	24579.8	28354.28	305138.849	0	67480.75	2211204.9	27947.07	2935.22	1255.82	6725.16	0	1741.266	21305.63	23166	408868.37
P14923	14	21.879	JUP	Junction plakoglobin (Catenin gamma) (Desmoplakin III) (Desmoplakin-3)	27296.57	32967.59	446141.88	31869.62	249284.04	7232.73	14929.82	312081.1	53835.24	28046.95	15941.51	35868.2	30767.52	31378.66	34743.17	59510.24	493175.65	301317.58	411516.76	57047.92	45262.66	158727.88	44343.71	29493.34	10536501.67	122466.54	207223.36	54549.57	13279.29	88350.7	733039.8	48111.65	415127.26	8821.079	289739.9	566198.2	284491.1	328926.25	27449.14	183081.19	25117.82	9056.1	42718.89	25530.69	318513.76
P17540	14	38.663	CKMT2	Creatine kinase S-type, mitochondrial (EC 2.7.3.2) (Basic-type mitochondrial creatine kinase) (Mib-CK) (Sarcomeric mitochondrial creatine kinase) (S-MtCK)	1983196.5	2695446	1794633.1	1641488.179	2025390	2081451.551	2378071.26	2272137.8	1630208.95	2078827.36	1693846.31	116049.5	2197545.7	1475230.01	1795617.83	1535521.004	1482481.21	1497289.56	1989630.51	1416477.77	1670982.73	1616415.8	1528362.53	1690581.81	222350.2	1305670.98	1222775.61	1941079.24	1516888.29	1874220.667	1088380.91	1089777.6	1619585.849	1154225.079	1698020.4	2309491.1	2729686.4	2329476.559	2192890.9	1984930.36	1932400.98	2142476.043	2337690.79	2043370.59	2344648.17
P21796	14	57.244	VDAC1	Non-selective voltage-gated ion channel VDAC1 (Outer mitochondrial membrane protein porin 1) (Plasmalemmal porin) (Porin 31HL) (Porin 31HM) (Voltage-dependent anion-selective channel protein 1) (VDAC-1) (hVDAC1)	1449666.72	1224967.74	1003759.69	1292495.62	1310285.8	1231438.34	1515741.55	1352494.91	84488.03	1448089.85	1164273.92	315394.6	1124122.96	1262707.7	1181117.71	1179823.44	918311.41	1174571.29	1281480.11	1199828.74	1279534.4	985297.7	1293056.32	943051.13	146452.5	1173843.03	1060802.93	1321306.18	864309.85	1250888.95	774341.01	852828.94	1193949.63	1214826	952645.7	903936.8	1179830.52	1293518.37	1165027.41	110464.3	1277676.44	1511318.24	1497806.95	1578247.4	1283328.2
P21980	14	26.055	TGM2	Protein-glutamine gamma-glutamyltransferase 2 (EC 2.3.2.13) (Erythrocyte transglutaminase) (Heart G alpha(h)) (hhG alpha(h)) (Isopeptidase TGM2) (EC 3.4.-.-) (Protein G alpha(h)) (G(h)) (Protein-glutamine deamidase TGM2) (EC 3.5.1.44) (Protein-glutamine dopaminyltransferase TGM2) (EC 2.3.1.-) (Protein-glutamine histaminyltransferase TGM2) (EC 2.3.1.-) (Protein-glutamine noradrenalinyltransferase …	6091.026	0	3133.91	6118.077	62353.137	27498.795	3393.38	652936.6	77270.89	9568.05	4682.585	4956.72	3644.98	0	1859.86	6322.94	8096.9	608069.6	195469.33	9036.5	2927.697	8655.35	3548.49	3070.52	0	17985.33	0	2270.66	12561.55	0	13271.41	2804.958	591050.15	1952.57	17986.8	1048916.1	0	1998.04	2365.35	0	0	1245.88	6227.51	3465.46	289246.84
P22695	14	40.397	UQCRC2	Cytochrome b-c1 complex subunit 2, mitochondrial (Complex III subunit 2) (Core protein II) (Ubiquinol-cytochrome-c reductase complex core protein 2)	1442603.34	1568649.63	1141038.206	1412621.92	1436256.161	1386709.06	1544088.86	1373396.42	382092.62	1589146.63	1151395.929	322068.43	1281175.61	1116611.24	1293995.82	1140758.831	812499.91	1230011.79	1289349.111	1125043.341	1240259.94	998169	1065846.27	946364.73	142477.4	936176.99	835545.59	1106457.48	874489.11	954383.22	667407.71	761706.87	1077100.15	1036699.77	1012057.3	990732.4	1462478.2	1423757.724	1308132.36	127349.47	1332804.63	1517738.27	1344403.54	1382904.559	1473411.92
P23368	14	28.253	ME2	NAD-dependent malic enzyme, mitochondrial (NAD-ME) (EC 1.1.1.38) (Malic enzyme 2)	96191.36	82750.39	85172.44	46192.142	92086.161	102851.074	85661.13	61387.422	115926.9	172814.29	104343.69	10508.16	70054.365	78004.7	81360.06	82647.29	76304.6	63261.47	67555.22	88289.5	74834.01	33752.1	67320.29	68685.111	0	76791.55	65392.81	83427.67	86826.06	77573.656	38366.03	80821.46	78471.08	73807.5	0	0	132174.3	149915.39	216997.53	103045.01	145313.83	223095.7	183119.69	190036.84	195790.57
P23786	14	25.836	CPT2	Carnitine O-palmitoyltransferase 2, mitochondrial (EC 2.3.1.21) (Carnitine palmitoyltransferase II) (CPT II)	81666	88906.29	68120.66	93925.33	85836.21	94653.737	107119.64	68700.34	37247.4	76860.66	73871.98	20245.16	88748.1	85795.5	67562.36	85695.82	47221.2	74560.784	73962.77	83568.61	80491.95	32009.44	79924.83	48842.85	4062.08	64060.98	57287.48	72585.46	49012.64	70479.02	50114.41	49702.16	50247.85	71712.37	24746.44	27514.8	26904.02	85201.18	80066.4	0	73541.82	91339.773	69586.31	92577.602	68388.5
P28289	14	42.618	TMOD1	Tropomodulin-1 (Erythrocyte tropomodulin) (E-Tmod)	4980.11	0	15837.31	115957.04	165359.695	4695.24	0	200146.83	0	3551.84	88199.059	67337.25	4342.585	0	0	0	0	224441.54	229772.05	7900.16	5230.757	0	2684.44	89723.18	0	0	2486.77	0	7620.79	5283.03	0	0	176280.465	4063.79	0	32120.4	0	0	0	0	143467.66	73156.652	0	1823.19	160813.084
P38117	14	45.882	ETFB	Electron transfer flavoprotein subunit beta (Beta-ETF)	1001636.89	1174332.3	857642.2	1068156.35	1107075.29	1132909.2	1333217.66	907967.08	1101174.37	1293979.3	841910.63	230280.15	1055776.81	1121828.37	1105314.4	1191173.08	808096.02	1055991.58	951043.67	1217238.48	1403602.05	895567.72	1176142.6	878886.72	94712.44	1029883.44	742004.08	1230749.81	918306.43	862550.53	687430.84	970143.3	857222.27	1057611.93	939124.4	673894.4	1062150.06	977421.79	1051730.53	690872.43	901305.48	937587.53	1075670.42	1037941.12	929506.57
P40926	14	57.988	MDH2	Malate dehydrogenase, mitochondrial (EC 1.1.1.37)	2554914.79	3154756.24	2282925.058	2754036.46	2725356.225	2963023.06	2882426.88	2685853.86	1089292.27	3241971.74	2205224.654	759606.48	2841744.79	2379758.03	2844243.09	2454209.03	2194014.13	2510614.146	2431308.37	2288247.42	2777926.42	2276570.9	2189202.68	2098185.26	308550.74	2093743.84	1528524.58	2324284.45	2088230.29	1917855.968	1574415.2	1790925.3	2262824.81	2333805.05	2408496.2	2433589.2	3291910.1	2732708.538	2904072.484	2676856.32	2980729.08	2705679.446	3237245.555	2787255.239	3289010.27
Q15124	14	31.041	PGM5	Phosphoglucomutase-like protein 5 (Aciculin) (Phosphoglucomutase-related protein) (PGM-RP)	0	0	0	0	91189.771	1231.95	0	150455.61	3123.24	0	0	16392.35	0	4728.09	0	0	0	172155.46	137637.494	0	0	0	0	0	0	0	0	0	0	0	0	5307.88	161309.2	0	0	44447.4	0	0	0	0	0	0	0	0	116353.37
Q5VWP3	14	22.457	MLIP	Muscular LMNA-interacting protein (Cardiac Isl1-interacting protein) (CIP) (Muscular-enriched A-type laminin-interacting protein)	0	0	0	6796.19	76270.53	6393.62	4481.89	129406.61	2041.39	7470.706	5694.819	32196.96	4824.253	0	0	2814.53	2181.72	99135.73	92775.005	1841.54	2149.95	0	0	0	0	0	0	0	0	0	0	0	91948.6	0	0	30705.5	6422.84	2853.11	0	0	4821.14	2419.55	2851.26	0	104224.19
Q7Z406	14	9.323	MYH14	Myosin-14 (Myosin heavy chain 14) (Myosin heavy chain, non-muscle IIc) (Non-muscle myosin heavy chain IIc) (NMHC II-C)	19743.85	0	7373.16	29082.61	31490.483	10225.2	0	61282.95	8290.49	0	11460.72	5805.62	21118.8	11942	0	5847.38	2758.03	47739.19	46271.35	0	0	0	0	25914.33	12801.78	18241.7	12356.35	0	6877.1	12993.41	15961.57	0	66354.17	23817.2	0	88482.1	0	8661.62	15442.42	0	24106.15	13598.05	0	16113.15	44107.19
Q9HBL0	14	11.637	TNS1	Tensin-1 (EC 3.1.3.-)	1352.03	0	0	0	87328.09	0	0	103266.93	0	0	1685.89	29855.6	4209.57	20040.691	0	0	0	85888.52	74165.57	0	0	0	0	0	0	3058.43	0	0	0	0	0	1628.79	101271.991	0	0	0	0	0	0	0	0	0	0	5719.276	78642.04
Q9UMS6	14	17.749	SYNPO2	Synaptopodin-2 (Genethonin-2) (Myopodin)	0	0	1989.91	0	84565.89	0	0	93969.74	1240.91	0	7369.48	40032.55	0	0	0	0	0	148048.26	82458.83	0	0	0	0	0	0	0	0	0	0	0	0	0	105672.203	0	0	0	0	0	0	0	0	0	0	0	64242.29
P00387	13	48.837	CYB5R3	NADH-cytochrome b5 reductase 3 (B5R) (Cytochrome b5 reductase) (EC 1.6.2.2) (Diaphorase-1)	245259.19	6724.87	247072.49	266382.03	234658.04	168380.69	13076.58	199431.23	12815.6	14190.01	235714.32	28606.6	208777.31	12311.95	28946.2	140995.93	179511.96	221617.45	195752.33	8649.85	4108.15	14213.9	17022.37	178303.41	3574.1	204601.9	182851.83	11621.11	192558.33	193142.14	152738.05	238943.16	224905.66	293363.09	183474.89	63320.7	49740.41	204944.24	193988.77	8651.52	186698.15	181310.46	231679.45	228091.15	203610.46
P00558	13	33.813	PGK1	Phosphoglycerate kinase 1 (EC 2.7.2.3) (Cell migration-inducing gene 10 protein) (Primer recognition protein 2) (PRP 2)	12319.62	23906.11	25469.64	3488.75	57568.306	11038.372	10041.03	1456115.43	86875.64	27136.896	19675.93	1113.31	11946.43	31212.26	4266.52	17145.84	12678.82	1286972.57	324520.16	29286.84	13117.498	108665.6	19388.92	11753.13	37774.48	26677.8	17859.52	15767.74	39447.48	13947.54	45939.43	46237.57	909791.49	8996.69	168335.8	3312853.8	108381.4	14720.544	14627.05	47206.57	12484.879	9281.59	67480.59	33791.12	847932.7
P04406	13	54.925	GAPDH	Glyceraldehyde-3-phosphate dehydrogenase (GAPDH) (EC 1.2.1.12) (Peptidyl-cysteine S-nitrosylase GAPDH) (EC 2.6.99.-)	34070.79	55989.88	126697.67	34513.31	202825.05	36639.61	33883.47	2986771.2	331553.32	109864.76	42685.83	22500.17	37452.87	113078.75	66828.72	55178.079	161372.38	2433063.89	789082.17	85243.69	43594.93	271605.78	71646.93	33382.75	885481.57	60185.67	52950.57	45372.33	143095.58	38802.4	255368.66	59692.22	1417784.87	19276.212	244206.4	9250000	332969.6	55489.05	37782.36	132426.61	31999.15	28349.78	119428.75	55700.35	1689184.44
P07195	13	39.521	LDHB	L-lactate dehydrogenase B chain (LDH-B) (EC 1.1.1.27) (LDH heart subunit) (LDH-H) (Renal carcinoma antigen NY-REN-46)	56396.27	86219.71	77874.98	64272.53	245496.6	63339.51	63718.4	3370085.47	228882.86	137787.31	79023.41	52122.67	53242.83	90652.18	61375.31	87942.41	59712.22	2566217.05	1320279.313	146259.69	101420.32	323687.4	131096.85	66486.51	29824.1	137271.35	74100.71	88497.14	222478.93	44324.45	97268.31	81335.07	2383286.14	57835.55	446725.8	12000000	231052.5	65538.13	65735.22	98399.9	66606.6	68653.53	144264.49	100504.16	2033287.863
P08590	13	54.359	MYL3	Myosin light chain 3 (Cardiac myosin light chain 1) (CMLC1) (Myosin light chain 1, slow-twitch muscle B/ventricular isoform) (MLC1SB) (Ventricular myosin alkali light chain) (Ventricular myosin light chain 1) (VLCl) (Ventricular/slow twitch myosin alkali light chain) (MLC-lV/sb)	5423861.88	330472.3	8347904.44	5812498.45	5450615.03	3003989.85	495737.43	6316456.4	7706483.41	315737.562	9873066.56	4193476.3	4959086.27	134569.36	304135.95	3058543.66	3045684.44	4881379.67	7004743.46	308322.487	318937.97	876871.17	308191.7	5269821.07	90435.64	2075570.95	4155963.96	197772.02	4554962.7	3522131.55	1664858.14	3114708.09	5404889.66	2137839.11	1191530.8	5128055.6	1697796.7	4571730.62	3994645.05	831961.23	5406192.03	6169912.62	3606969.05	4012932.67	7040766.32
P10515	13	29.212	DLAT	Dihydrolipoyllysine-residue acetyltransferase component of pyruvate dehydrogenase complex, mitochondrial (EC 2.3.1.12) (70 kDa mitochondrial autoantigen of primary biliary cirrhosis) (PBC) (Dihydrolipoamide acetyltransferase component of pyruvate dehydrogenase complex) (M2 antigen complex 70 kDa subunit) (Pyruvate dehydrogenase complex component E2) (PDC-E2) (PDCE2)	183341.99	269182.744	198788.1	188369.92	213437.453	200483.124	286132.86	176722.443	141356.35	312652.74	184926.49	40754.87	179172.327	203037.66	243217.31	259484.53	147395.326	160460.18	178740.607	227727.93	202364.6	197170.01	256557.83	205966.36	13973.06	236071.26	184557.21	188750.74	178806.75	184251.26	134460.56	202435.02	186603.15	224239.378	201873.5	137514.5	182128.4	184050.28	169172.999	19917.19	175614.81	201658.34	251133.67	229979.37	190631.719
P10916	13	73.494	MYL2	Myosin regulatory light chain 2, ventricular/cardiac muscle isoform (MLC-2) (MLC-2v) (Cardiac myosin light chain 2) (Myosin light chain 2, slow skeletal/ventricular muscle isoform) (MLC-2s/v) (Ventricular myosin light chain 2)	6086784.36	163266.21	6525339.7	8555205.3	3963917.83	3974950.25	171396.47	6217386	8588078.8	163195.09	7076286.4	2053054.63	5899821.56	69127.06	194671.11	1073042.71	2795887.96	4366168.74	5336171.39	166124.73	159474.65	412080.2	107738.19	5193337.82	18649.48	2271090.88	4790421.7	86140.97	4677578.22	2895533.9	1573769.05	1469067.08	2457872.11	2180166.6	571113.1	2205346.5	1093847.4	3311727.35	4007329.31	424415.42	6189979.07	4320815.19	3181781.07	2936427.17	5981821
P11586	13	17.112	MTHFD1	C-1-tetrahydrofolate synthase, cytoplasmic (C1-THF synthase) (Epididymis secretory sperm binding protein) [Cleaved into: C-1-tetrahydrofolate synthase, cytoplasmic, N-terminally processed] [Includes: Methylenetetrahydrofolate dehydrogenase (EC 1.5.1.5); Methenyltetrahydrofolate cyclohydrolase (EC 3.5.4.9); Formyltetrahydrofolate synthetase (EC 6.3.4.3)]	0	0	0	0	16655.702	0	0	67474.42	0	0	0	2028.207	0	0	0	0	0	59650.2	35883.61	0	0	0	0	0	0	0	0	0	0	871.119	0	4068.07	53030.703	0	0	17607.34	0	0	0	0	0	0	6899.39	3342.78	40879.27
P13804	13	61.261	ETFA	Electron transfer flavoprotein subunit alpha, mitochondrial (Alpha-ETF)	665346.78	638488.98	566217.477	654454.317	690520.1	565072.35	693663.6	622900.85	717242.1	739806.67	556121.135	215572.1	659953.12	562540.39	609825.67	673840.32	489800.29	798865.374	697740.869	654580.3	800811.09	517471.4	587048.94	524927.16	45090.34	553275.62	380474.34	579997.34	506664.69	425830.18	378423.69	421436.26	521959.7	641387.33	520497.14	576062.8	571724	594207.66	559133.628	383535	545586.08	675327.66	678300.185	676336.034	627582.57
P24539	13	51.172	ATP5PB	ATP synthase F(0) complex subunit B1, mitochondrial (ATP synthase peripheral stalk-membrane subunit b) (ATP synthase proton-transporting mitochondrial F(0) complex subunit B1) (ATP synthase subunit b) (ATPase subunit b)	550556.429	671144.48	463338.68	485487.97	672065.92	658752.63	667326.63	565609.096	59656.57	654094.59	461444.23	175624.49	579169.54	436908.51	568312.73	500909.039	427294.13	519416.919	533677.638	506910.31	597801.2	680697.3	432459.59	377462.23	21473.9	377039.81	306302.34	559423.57	301090.75	442572.81	260267.03	367136.24	382917.21	438131.558	300170.6	469202.2	719904.41	553148.667	583090.29	71727.9	554811.71	627563.348	609499.13	542307.92	679731.529
P27338	13	28.269	MAOB	Amine oxidase [flavin-containing] B (EC 1.4.3.21) (EC 1.4.3.4) (Monoamine oxidase type B) (MAO-B)	359006.199	356503.16	290945.184	227788.34	414671.736	358429.29	441736.473	332858.753	26879.7	407647.17	307153.096	78445.55	378223.8	309359.66	333008.61	313250.055	245942.876	276881.556	334209.3	307615.059	371834.494	306174.2	342896	233619.52	15041.3	292161.073	202703.91	282226.1	237002.7	268185.25	215751.45	183963.773	268460.06	262572.68	255097	340334.01	275776.7	309168.794	281774.24	28328.13	303417.76	333785.604	333756.53	323656.006	325094.271
P55072	13	19.231	VCP	Transitional endoplasmic reticulum ATPase (TER ATPase) (EC 3.6.4.6) (15S Mg(2+)-ATPase p97 subunit) (Valosin-containing protein) (VCP)	0	1774.12	1749.91	0	32375.201	0	0	169918.56	2123.5	1685.64	2091.743	9399.77	1177.93	15297.09	3317.64	560.107	0	207313.44	92755.648	0	0	8054.51	0	0	4410.12	3612.33	0	0	19704.76	0	17677.61	14832.8	153333.72	4165.34	0	693355.1	0	0	0	0	11694.656	0	6827.91	8293.407	138825.65
Q08257	13	54.103	CRYZ	Quinone oxidoreductase (EC 1.6.5.5) (NADPH:quinone reductase) (Zeta-crystallin)	75218.71	127187.94	53756.17	77900.45	82353.63	92274.39	106694.88	164218.06	90941.55	86453.74	70250.356	63769.33	103808.92	65148.29	118842.62	95351.54	87761.89	124497.11	111066.85	65591.24	123600.83	8182.4	93319.54	84862.85	5895.59	69475.7	43021.36	78388.6	54888.86	73809.292	38369.93	64047.65	109561.625	82545.55	15360.9	202517.5	16026.84	101192.745	76026.33	65251.29	127386.46	97588.69	132530.75	79644.56	133190.78
Q12955	13	4.455	ANK3	Ankyrin-3 (ANK-3) (Ankyrin-G)	0	0	0	0	25983.31	2000.93	0	47644.16	0	0	969.737	8542.95	1325.524	0	0	0	0	60901.39	40126.01	0	0	0	0	0	0	0	0	0	0	0	584.463	0	57145.79	0	0	0	0	0	1193.364	0	2306.66	1583.64	3207.49	0	45484.14
Q13228	13	31.568	SELENBP1	Methanethiol oxidase (MTO) (EC 1.8.3.4) (56 kDa selenium-binding protein) (SBP56) (SP56) (Selenium-binding protein 1)	3156.88	0	1953.29	0	9198.868	2606.67	0	126856.89	10438.64	0	5347.89	0	0	22694.73	4053.1	0	0	164290.62	34084.92	2752.42	0	0	0	0	6131.95	0	0	0	3460.19	0	8440.69	1011.49	112626.29	2363.38	0	383148.4	0	701.31	1645.87	0	1259.14	2076.989	1290.18	3884.05	90367.19
Q8WUM4	13	16.705	PDCD6IP	Programmed cell death 6-interacting protein (PDCD6-interacting protein) (ALG-2-interacting protein 1) (ALG-2-interacting protein X) (Hp95)	0	0	748.248	0	4657.949	0	0	66941.37	0	0	0	5056.743	0	0	0	0	0	65957.74	27212.402	0	0	0	0	0	29499.04	0	0	0	1743.88	0	0	0	50980.976	0	0	90937.64	0	0	0	0	0	277.577	0	0	43159.62
Q96QK1	13	21.859	VPS35	Vacuolar protein sorting-associated protein 35 (hVPS35) (Maternal-embryonic 3) (Vesicle protein sorting 35)	0	0	668.316	0	16862.074	0	0	51707.52	0	0	0	0	1199.6	0	0	4051.87	0	38485.26	34267.823	0	0	0	0	4576.05	0	1556.69	0	0	2063.85	0	3516.01	9371.16	46126.74	0	0	0	0	0	0	0	0	5719.04	0	2397.817	37538.78
Q9Y2P4	13	22.294	SLC27A6	Long-chain fatty acid transport protein 6 (FATP-6) (Fatty acid transport protein 6) (Arachidonate--CoA ligase) (EC 6.2.1.15) (Fatty-acid-coenzyme A ligase, very long-chain 2) (Long-chain-fatty-acid--CoA ligase) (EC 6.2.1.3) (Solute carrier family 27 member 6) (Very long-chain acyl-CoA synthetase homolog 1) (VLCSH1) (hVLCS-H1) (EC 6.2.1.-)	142384.94	537.685	71356.62	35628.68	96964.25	54673.75	23874.69	154938.72	7190.06	18109.07	52417.61	40577.65	74512.33	5022.52	23195.06	51093.34	74697.27	70150.11	104827.39	18816.77	9370.298	0	21234.8	52196.28	0	66479.8	78077.3	12356.86	95200.59	93335.68	37908.53	116508.71	131155.93	82097.42	0	0	0	42597.138	77004.4	0	62552.7	60136.45	71791.713	77841.22	77984.15
Q9Y512	13	26.013	SAMM50	Sorting and assembly machinery component 50 homolog (Transformation-related gene 3 protein) (TRG-3)	157971.59	179752.48	155289.24	152426.57	167274.08	158368.73	187766.97	150507.24	2323.13	169155.72	146654.14	6390.87	144695.83	122790.95	142984.8	147961.015	104870.3	151357.55	139504.18	125751.91	143084.1	129166.9	145383.68	115973.48	7954.13	135730.19	133058.13	138753.02	111618.81	143985.07	95014.46	102520.45	138919.13	127704.59	35413	81865.7	64047.9	158974.61	149253.8	0	142472.94	152621.52	174927.46	164474.33	162626.99
O75489	12	50.379	NDUFS3	NADH dehydrogenase [ubiquinone] iron-sulfur protein 3, mitochondrial (EC 7.1.1.2) (Complex I-30kD) (CI-30kD) (NADH-ubiquinone oxidoreductase 30 kDa subunit)	496208.86	628679.44	419690.7	405358.48	421453.89	401908.51	578975.77	437243.27	550455.86	703103.76	416066.9	4337.26	382869.09	498248.14	561552.1	513203.28	404777.76	446752.08	388064.028	625820.33	565441.33	508196.3	382805.66	458838.43	29198.88	405081.74	340816.23	536071.94	437188.73	397113.36	336968.65	377186.65	362719.75	366110.11	415103.2	533423.5	558939.5	432909.14	368188.21	72005.88	342274.05	387188.56	360140.49	395632.95	330928.08
P04179	12	67.117	SOD2	Superoxide dismutase [Mn], mitochondrial (EC 1.15.1.1)	141271.77	167763.26	151053.82	86623.02	143586.458	111538.205	164502.01	196377.24	128266.45	227191.29	85670.89	57173.72	106801.12	156988.4	184166.48	110196.77	113683.41	96022.051	91181.93	140845.3	186460.74	156737	225597.75	118767.15	9488.28	133576.43	94598.84	184406.33	138066.37	120236.9	95029.93	127890.01	199566.03	147165.45	194635.32	125386.9	224393.3	210243.96	216497.4	192704.77	225114.19	234357.76	356477.84	408832.8	343168.66
P08559	12	22.821	PDHA1	Pyruvate dehydrogenase E1 component subunit alpha, somatic form, mitochondrial (EC 1.2.4.1) (PDHE1-A type I)	412336.77	504883.98	374582.554	466359.1	488267.14	482871.53	560837.54	403311.38	431375.32	576492.18	370868.98	70193.84	382891.21	457446.85	466680.16	439296.48	276244.45	341067.414	401504.99	406502.58	391113.07	308356.6	496386.61	368456.13	14079.75	422766.74	349130.83	351326.33	325735.75	381692.265	240470.29	357775.014	344357.7	428679.33	302979.3	303163.9	366559.3	422249.249	470939.65	152715.3	421199.36	478570.57	465974.4	466619.14	444952.32
P09972	12	29.67	ALDOC	Fructose-bisphosphate aldolase C (EC 4.1.2.13) (Brain-type aldolase)	0	0	0	0	29198.296	0	0	326989.2	57865.62	3360.02	4615.76	3275.56	0	0	0	1902.96	0	442534.01	105992.26	4789.87	0	5006.6	1779.48	0	0	2552.51	0	0	29983.05	0	0	1875.64	342040.47	0	0	1043344	0	3349.682	2225.09	0	0	0	0	0	265065.59
P11142	12	28.173	HSPA8	Heat shock cognate 71 kDa protein (EC 3.6.4.10) (Heat shock 70 kDa protein 8) (Heat shock protein family A member 8) (Lipopolysaccharide-associated protein 1) (LAP-1) (LPS-associated protein 1)	19872.46	9399.58	42768.94	23831.78	236177.74	21189.924	15276.147	719399.48	85661.15	17880.86	23945.99	31454.03	14315.382	38993.01	2449.09	17505.24	14693.6	890090.25	433670.62	37750.33	20010.077	88812.9	38427.46	32583.76	91540.97	28555.61	28608.06	25373.65	71570.37	17249.11	92261.64	83919.93	731809.63	6233.68	134678.8	2126823.7	66332.28	20442.573	7938.61	28544.05	39930.31	25947.174	80424.09	52904.597	543624.34
P11177	12	39.276	PDHB	Pyruvate dehydrogenase E1 component subunit beta, mitochondrial (PDHE1-B) (EC 1.2.4.1)	309362.514	387864.93	258682.712	316080.36	371167.688	334840.1	452982.124	262454.73	426395.15	484335.33	302783.92	15099.27	262754.02	408907.382	340670.886	341483.83	166064.12	226530.588	260175.57	307293.97	293064.082	264506.3	343499.4	226287.84	9910.787	254530.58	232038.63	329261.2	224824.11	224369.5	99625.69	255432.082	250865.5	245314.98	373562.6	499713.6	351282.9	220297.18	251400.1	178836.14	253751.284	303623.8	319422.11	309554.195	295578.14
P22314	12	17.108	UBA1	Ubiquitin-like modifier-activating enzyme 1 (EC 6.2.1.45) (Protein A1S9) (Ubiquitin-activating enzyme E1)	0	0	0	0	6132.204	0	0	76722.61	5202.84	0	0	705.921	0	2632.64	0	0	0	98548.74	32103.97	0	0	3663.39	0	0	9559.92	0	0	0	0	0	11942.21	12341.886	83491.26	0	0	198515.7	0	0	0	0	0	0	3557.46	1260.73	79838.55
P23327	12	25.751	HRC	Sarcoplasmic reticulum histidine-rich calcium-binding protein	217602.14	122255.27	129346.72	114379.71	251656.56	278131.21	164529.56	222488.86	344479.6	179481.22	226407.416	143828.36	237231.66	177567.88	245464.38	201272.55	127022.32	274230.1	13650.5	279680.43	15165.81	62130.91	233857.03	10233.951	11483.64	58420.33	134847.62	243913.48	155226.89	208069.02	130181.305	255500.784	171597.214	257399.161	106222.3	169352.6	101311.4	261678.29	283436.342	161552.46	220111.71	295868.94	178681.25	212933.544	273157.263
P27816	12	13.715	MAP4	Microtubule-associated protein 4 (MAP-4)	0	0	0	0	41722.15	0	0	64408.866	1457.03	0	0	12500.2	0	12140.5	0	0	0	84954.06	40141.45	0	0	0	665.006	0	0	0	0	0	0	0	2994.33	0	71618.221	0	0	57590.5	0	0	1926.73	0	0	0	4297.71	1632.386	86209.73
P30084	12	40.69	ECHS1	Enoyl-CoA hydratase, mitochondrial (mECH) (mECH1) (EC 4.2.1.17) (EC 5.3.3.8) (Enoyl-CoA hydratase 1) (ECHS1) (Short-chain enoyl-CoA hydratase) (SCEH)	267189.77	281698.2	237083.61	311678.64	271785.56	278173.38	345362.2	245672.62	349378.58	372035.54	185932.8	61897.33	267310.6	320095.26	331020.13	287864.62	208429.35	273798.26	224181.51	254566.9	343150.82	237080.8	330904.47	217733.12	13361.76	264691.18	179614.61	280765.75	208054.64	245185.18	148962.58	251738.96	260836.99	269991.89	237507.1	133233.6	251722.99	274552.95	336150.99	219210.04	264899.15	251806.9	344552.46	317592.6	236209.43
P31939	12	25.338	ATIC	Bifunctional purine biosynthesis protein ATIC (AICAR transformylase/inosine monophosphate cyclohydrolase) (ATIC) [Cleaved into: Bifunctional purine biosynthesis protein ATIC, N-terminally processed] [Includes: Phosphoribosylaminoimidazolecarboxamide formyltransferase (EC 2.1.2.3) (5-aminoimidazole-4-carboxamide ribonucleotide formyltransferase) (AICAR formyltransferase) (AICAR transformylase); In…	0	0	0	0	3216.691	0	469.084	45674.583	0	0	0	1262.28	1748.45	1822.83	0	2815.239	0	51872.346	14143.653	0	0	0	0	0	0	0	0	0	0	0	0	6893.41	49424.55	0	0	136151.9	0	0	0	0	0	0	0	3019.56	30372.35
P43155	12	22.204	CRAT	Carnitine O-acetyltransferase (Carnitine acetylase) (EC 2.3.1.137) (EC 2.3.1.7) (Carnitine acetyltransferase) (CAT) (CrAT)	159305.7	186788.61	133649.4	209779.38	165092.25	174101.05	170138.55	173108.37	171029.45	173793.08	141840.03	33271.9	168920.6	135295.7	175752.63	134694.705	111371.17	164001.275	165297.12	139502.82	209048.09	137057	146957.71	133884.61	5528.42	127298.73	104835.9	161435.1	122380.98	127483.46	84731.97	90003.74	129799.14	153674.44	128781.6	86468.4	119641.66	165547.01	163457.38	124960.46	151719.36	175607.47	170096.86	174666.75	172804.96
P45954	12	33.102	ACADSB	Short/branched chain specific acyl-CoA dehydrogenase, mitochondrial (SBCAD) (EC 1.3.8.5) (2-methyl branched chain acyl-CoA dehydrogenase) (2-MEBCAD) (2-methylbutyryl-coenzyme A dehydrogenase) (2-methylbutyryl-CoA dehydrogenase)	103079.3	113812.9	101829.62	152936.7	143553.84	113630.08	110953.6	112618.01	100607.12	121846	91444.11	54157.07	108861.45	77440.45	119236.38	99060.89	88995	108238.91	117877.72	110971.49	155127.62	38983.6	88773.48	88115.1	0	101337.64	81343.26	70962.59	90978.91	94108.35	52578.12	77260.91	83282.8	123588.57	33787.88	29014.5	29534.57	106152.79	116236.87	44749.85	106976.88	128536.4	116527.2	133608.38	124147.03
Q00325	12	29.558	SLC25A3	Solute carrier family 25 member 3 (Phosphate carrier protein, mitochondrial) (Phosphate transport protein) (PTP)	1244091.47	1359995.35	998929.93	723649.4	1246024.456	1281171.08	1379916.648	1220884.06	153313.95	1412215.29	926098.42	723290.93	1230457.51	1064832.92	1254747.35	1133017.893	773059.42	1057951.546	1072973.13	1026418.87	1188837.78	961497.5	1094066.13	800710.87	101001.92	833242.1	724608.11	1075217.63	757729.17	953340.66	680693.32	839842.116	1014264.03	1064387.49	891200.6	949449.8	1314923.2	1295671.45	1386743.39	105851	1352543.09	1384247.886	1542708.67	1413795.4	1356551.68
Q02978	12	46.815	SLC25A11	Mitochondrial 2-oxoglutarate/malate carrier protein (OGCP) (alpha-oxoglutarate carrier) (Solute carrier family 25 member 11) (SLC25A11)	370214.2	394646.81	320921.05	398503.67	269391	252287.94	347507.13	360490.66	63361.06	326572.5	300800.34	9500.17	333347.99	262980.48	320308.31	305019.37	223972.79	343333.85	326038.84	295357.19	325674.41	351695.1	332942.66	294098.81	29982.15	259337.93	280124.33	364212.43	251962.07	319412.36	190353.05	211696.7	335680.81	255943.869	305057.7	320621.8	393615.2	400179.53	295725.07	31595.36	342484.63	375087.42	403673.12	392363.67	377143.6
Q12931	12	22.301	TRAP1	Heat shock protein 75 kDa, mitochondrial (HSP 75) (Heat shock protein family C member 5) (TNFR-associated protein 1) (Tumor necrosis factor type 1 receptor-associated protein) (TRAP-1)	72726.19	72850.84	61487.14	64599.02	87279.01	62352.66	69493.77	156991.7	91728.16	72288.32	57082.15	12480.54	75482.81	75544.28	78421.07	69951.07	57373.53	177159.99	126081.98	71735.51	63258.23	14562.74	66206.72	65494.34	15167.2	80957.91	55420.86	72054.03	71572.34	77348.91	68630	80896.28	167796.75	73771.16	56897.5	538257	0	71039.903	73576.922	28568.19	77900.79	79092.45	90396.56	85529.62	151763.14
Q14BN4	12	13.164	SLMAP	Sarcolemmal membrane-associated protein (Sarcolemmal-associated protein)	2022.41	8115.26	216902.51	534779.61	532980.83	5201.89	0	595306.69	0	0	428005.93	47465.31	2131.54	0	0	727.505	0	782074.8	814316.95	0	0	0	0	436155.56	0	2387.64	2595.71	0	3412.39	113664.3	2051.91	0	578372.57	2163.16	0	0	0	1579.56	3894.93	0	563632.09	505065.31	3568.51	2745.69	641715.33
Q9BZQ8	12	15.948	NIBAN1	Protein Niban 1 (Cell growth-inhibiting gene 39 protein) (Protein FAM129A)	969.434	0	0	0	9723.04	0	0	48073.55	0	0	416.823	1554.536	2093.371	0	0	1018.03	0	56680.035	45509.085	967.872	0	0	0	0	0	2797.71	0	0	0	0	0	0	73947.95	0	0	221909.9	0	0	0	0	0	0	0	0	63050.042
A3KMH1	11	8.819	VWA8	von Willebrand factor A domain-containing protein 8 (PEX7-binding protein 2) (P7BP2)	10046.122	11148.243	4358.35	5841.79	18178.604	16583.799	15132.82	13897.48	9596.09	19533.45	15810.861	0	18464.298	6546.1	8593.56	16880.01	5720.273	13250.69	15798.522	9291.54	15634.48	0	11037.81	7594.66	0	9035.01	7681.95	9234.6	14334.76	20003.423	3067.08	4000.98	12010.85	14105.519	0	0	0	16655.435	14034.008	0	16049.337	18220.933	15521.82	18250.83	19410.07
O00231	11	31.28	PSMD11	26S proteasome non-ATPase regulatory subunit 11 (26S proteasome regulatory subunit RPN6) (26S proteasome regulatory subunit S9) (26S proteasome regulatory subunit p44.5)	0	0	0	2188.329	7237.206	0	0	37787.91	0	0	514.092	1984.7	3615.401	0	0	0	0	51019.34	23113.23	0	0	0	0	0	0	0	0	0	0	0	0	2108.118	44702.37	305.927	0	71530.6	0	0	0	0	0	0	771.518	0	28834.36
O75083	11	22.607	WDR1	WD repeat-containing protein 1 (Actin-interacting protein 1) (AIP1) (NORI-1)	0	0	0	0	11015.577	0	0	147956.54	6809.46	0	2736.541	1589.53	0	0	0	0	0	123733.08	63163.94	0	0	1977.43	0	0	0	0	0	0	2591.95	0	0	1719.91	99148.08	0	0	473001.9	13892	0	1869.24	0	565.221	0	0	4411.914	102788.07
O75947	11	66.46	ATP5PD	ATP synthase subunit d, mitochondrial (ATPase subunit d) (ATP synthase peripheral stalk subunit d)	542540.25	720400.4	444820.64	559506.64	692054.44	820040.83	709702.26	575806.48	307158.68	731596.05	435889.958	292111.7	597786.41	469344.5	644428.7	496734.11	449435.62	466033.93	566739.1	451021.04	613660.05	464623.1	444755.61	376365.678	27621.1	386261.21	259112.75	391949.18	333521.57	303442.35	273694.69	328928.64	307174.55	467071.144	239293	412552.3	435764	455806.05	588362.9	15522.3	381162.38	512589.94	536384.11	412304.598	462422.2
O95299	11	34.648	NDUFA10	NADH dehydrogenase [ubiquinone] 1 alpha subcomplex subunit 10, mitochondrial (Complex I-42kD) (CI-42kD) (NADH-ubiquinone oxidoreductase 42 kDa subunit)	277977.2	313850.56	198220.3	236771.165	332564.68	318873.04	305974.02	267464.977	154238.85	302529.65	199439.25	31784.19	198402.77	237915.1	273284.12	260376.15	185740.67	243213.18	272353.568	301443.29	280979.207	221770.5	194102.51	210460.11	15720.5	195532.1	178818.87	230423.5	207114.58	189843.42	157858	184353.45	171885.85	209634.81	252470.6	285841.4	248964.1	267285.8	231443.23	26965.5	223744.82	282512.848	165838.61	224514.24	232002.161
O95822	11	29.209	MLYCD	Malonyl-CoA decarboxylase, mitochondrial (MCD) (EC 4.1.1.9)	93447.23	110923.09	82690.69	84856.2	106328.95	119524.31	105018.95	122109.54	130175.26	82322.64	85944.041	37854.94	127529.39	86978.47	124743.93	101214.55	90950.26	108204.46	114163.1	95394.01	135054.76	98735.74	106828.47	90812.33	0	69351.7	69295.68	101183.19	73798.63	83999.62	70458.13	56185.8	98409.221	94411.48	68906.09	47952.6	52876.9	96915.21	100336.68	48397.32	107893.13	99614.27	124076.04	114428.29	116045.05
P02144	11	54.545	MB	Myoglobin (Nitrite reductase MB) (EC 1.7.-.-) (Pseudoperoxidase MB) (EC 1.11.1.-)	24908.47	23880.99	53789	23619.32	94675.24	20648.78	11934.15	3868258.03	201184.52	128780.03	49197.9	29392.71	37465.353	15200.12	19760	31524.54	34032.14	2655796.22	788864.289	142187.23	39427.43	199729.3	55614.2	22871.47	24227.62	76267.42	30846.88	39263.38	107425.45	43076.61	17193.89	16166.4	1573104.79	15045.2	593855	9828853.1	143848	30655.117	53485.778	65503.32	43953.66	34945.35	80602.61	51346.684	2384925.7
P02511	11	62.857	CRYAB	Alpha-crystallin B chain (Alpha(B)-crystallin) (Heat shock protein beta-5) (HspB5) (Heat shock protein family B member 5) (Renal carcinoma antigen NY-REN-27) (Rosenthal fiber component)	370341.41	34991.55	137498.31	466317.35	886710.929	48880.53	38855.57	3226087.73	252713.75	114629.28	1529152.74	288725.6	704567.23	46010.03	73035.79	264794.55	291324.82	3725361.45	1232765.45	158767.8	76358.834	423144.1	109313.3	321875.92	36560.06	527478.848	291907.31	104977.1	333991.84	49113.99	292902.82	326578.12	2405402.04	326758.86	558380.9	7912235	216849.7	64404.08	532772.284	63028.9	307130.22	274147.76	722373.85	905272.02	2225721.13
P04040	11	28.463	CAT	Catalase (EC 1.11.1.6)	37752.84	54928.34	104876.91	48745.96	38904.638	35127.12	46054.99	18142.74	92689.37	30250.02	46672.68	5498.09	16133.62	13361.85	77397.82	18637.31	112332.08	16462.26	31608.237	67616.34	29591.63	10392.04	3369.82	29762.61	1372308.1	29604.32	46511.15	16017.25	8695.68	62538.45	385816.3	10560.7	19348.46	5053.06	74095.2	190616.9	9287.89	52535.19	14673.49	50682.34	5005.82	12545.31	6469.93	29420.25	22236.76
P06733	11	37.327	ENO1	Alpha-enolase (EC 4.2.1.11) (2-phospho-D-glycerate hydro-lyase) (C-myc promoter-binding protein) (Enolase 1) (MBP-1) (MPB-1) (Non-neural enolase) (NNE) (Phosphopyruvate hydratase) (Plasminogen-binding protein)	157650.06	32241.43	218224.46	341866.36	283098.324	93009.04	30699.19	640728.24	285462.31	33767.12	304659.17	41527.9	358349.4	54861.15	23481.25	57542.65	106081.84	646321.04	452624	27518.38	25537.65	241464.2	52522.56	340887.23	242934.81	216725.75	196954.76	16347.46	162425.19	102252.49	183938.66	318788.82	614231.43	106876.96	227493.1	1463651.3	275512.9	238897.96	111353.12	110485.84	334754.951	330030.25	234462.36	186157.03	508752.86
P10644	11	30.446	PRKAR1A	cAMP-dependent protein kinase type I-alpha regulatory subunit (Tissue-specific extinguisher 1) (TSE1)	0	0	0	0	40101.268	0	0	126277.69	0	0	0	2631.66	0	2799.1	0	1096.46	0	110495.46	53968.1	1569.1	1448.15	0	0	0	0	0	0	0	2064.77	0	0	0	108529.12	0	0	262304.66	0	0	731.063	0	0	0	0	0	99938.87
P13807	11	20.081	GYS1	Glycogen [starch] synthase, muscle (EC 2.4.1.11) (Glycogen synthase 1)	298082.76	0	1751.83	266398.84	47703.42	2703.65	0	468086.73	1649.86	0	22976.04	2831.92	212412.26	0	0	2127.713	0	318290.42	79154.17	3059.86	0	4612.44	0	1042.03	0	3407.11	162309.98	0	5316.714	4041.924	0	0	412651.32	9213.158	13806.7	676242	0	1190.747	814.73	0	8695.68	7945.37	2459.12	678.148	289831.87
P13929	11	38.018	ENO3	Beta-enolase (EC 4.2.1.11) (2-phospho-D-glycerate hydro-lyase) (Enolase 3) (Muscle-specific enolase) (MSE) (Skeletal muscle enolase)	60485.33	14483.57	106478.12	181781.74	161649.715	47622.873	9599.58	622185.32	176834.23	17488.03	152245.19	86304.51	146650.02	7101.96	5984.14	34142.18	33245.25	604058.591	291443.98	19069.85	16321.29	28567.91	4997.79	134725.75	155981.8	90058.5	81685.74	9229.11	83016.23	38234.97	12434.61	100488.43	502515.982	56365.26	61287.4	1407561.3	26601.1	111866.56	49469.73	13231.39	161471.3	161653.12	45063.85	54380.5	431103.61
P17987	11	26.439	TCP1	T-complex protein 1 subunit alpha (TCP-1-alpha) (CCT-alpha) (Chaperonin containing T-complex polypeptide 1 subunit 1)	1102.1	0	0	0	9919.255	0	0	43778.75	999.609	0	0	1324.56	1066.97	0	0	0	0	70583.14	24512.525	0	0	0	0	0	0	0	0	0	3168.297	0	3740.88	1014.04	52319.32	0	0	113050.66	0	0	0	0	0	0	1783.54	1037.69	38038.655
P30038	11	25.933	ALDH4A1	Delta-1-pyrroline-5-carboxylate dehydrogenase, mitochondrial (P5C dehydrogenase) (EC 1.2.1.88) (Aldehyde dehydrogenase family 4 member A1) (L-glutamate gamma-semialdehyde dehydrogenase)	89308.2	101990.24	80954.12	106473.26	103685.788	97877.96	96602.74	77575.27	96203.98	155663.84	68941.55	42470.88	89263.07	99403.37	89546.71	114571.142	81628.548	95839.87	73542.08	93996.79	123162.218	53613.53	136093.48	57511.01	5850.79	107372.833	56114.71	97130.45	80761.61	70348.03	34405.71	70206.41	90644.45	97537.504	104861.1	0	30796.5	81925.76	70633.19	34680.23	81629.32	73013.63	93801.5	93219.08	92299.57
P30041	11	47.321	PRDX6	Peroxiredoxin-6 (EC 1.11.1.27) (1-Cys peroxiredoxin) (1-Cys PRX) (24 kDa protein) (Acidic calcium-independent phospholipase A2) (aiPLA2) (EC 3.1.1.4) (Antioxidant protein 2) (Glutathione-dependent peroxiredoxin) (Liver 2D page spot 40) (Lysophosphatidylcholine acyltransferase 5) (LPC acyltransferase 5) (LPCAT-5) (Lyso-PC acyltransferase 5) (EC 2.3.1.23) (Non-selenium glutathione peroxidase) (NSGP…	5098.99	8821.89	8409.161	4673.546	40542.222	5764.351	0	639624.47	46435.04	15804.18	7559.57	0	7411.77	6367.82	3347.17	10637.69	8177.4	535669.83	145822.43	18805.07	7860.17	50460.09	7227.95	6268.52	51532.41	16473	2709.68	4496.67	15858.11	4937.438	37624.48	69179.42	429364.95	3316.95	47549.1	1798429.3	23603.1	3208.66	5156.71	25404.35	7487.65	4527.811	37451.87	24626.09	381689.17
P43490	11	32.179	NAMPT	Nicotinamide phosphoribosyltransferase (NAmPRTase) (Nampt) (EC 2.4.2.12) (Pre-B-cell colony-enhancing factor 1) (Pre-B cell-enhancing factor) (Visfatin)	2190.99	0	0	0	0	0	0	63509.81	0	0	1182.108	640.338	0	0	0	2238.79	0	66949.49	11280.706	4221.72	0	0	0	0	0	4020.54	0	0	0	0	0	2546.17	69290.74	0	0	173325.7	0	0	0	0	1892.87	0	588.486	2605.25	60202.29
P48047	11	56.338	ATP5PO	ATP synthase subunit O, mitochondrial (ATP synthase peripheral stalk subunit OSCP) (Oligomycin sensitivity conferral protein) (OSCP)	1076417.73	1184445.95	930707.56	850470.8	1050151.43	1027714.52	1186484.58	1065885.48	225484.01	1116860.8	921796.62	174092.02	1019714.19	949507.61	1038817.6	1035976.91	790785.39	1042112	890374.49	981411.84	1057290.26	962400.8	975254.83	787151.62	78177.05	800526.71	787797.64	1125991.29	778793.02	1018318.23	579581.03	742063.12	963164.48	892116.13	1120245.7	919620.1	1093793.5	1083604.01	1014314.76	139994.34	952806.39	1158388.09	1123516.83	1163114.15	1092530.91
P48681	11	8.883	NES	Nestin	0	1526.2	0	0	19447.38	0	0	24346.95	0	0	0	6669.8	0	31223.62	0	0	0	57011.06	16011.281	0	0	0	0	0	0	678.093	0	0	0	0	0	0	35482.49	0	0	0	0	0	975.093	0	0	0	0	0	24694.86
Q14203	11	12.441	DCTN1	Dynactin subunit 1 (150 kDa dynein-associated polypeptide) (DAP-150) (DP-150) (p135) (p150-glued)	0	0	1790.9	0	12953.2	0	0	40831.66	0	0	2390.98	1863.57	0	0	0	0	1121.71	49269.22	29797.33	0	0	0	0	0	0	0	0	0	1235.57	0	0	1213.7	41813.294	0	0	7752.83	0	0	0	0	0	0	0	0	29157.03
Q6NZI2	11	38.462	CAVIN1	Caveolae-associated protein 1 (Cavin-1) (Polymerase I and transcript release factor)	157247.24	0	63248.46	117530.37	126011.12	73734.766	5490.08	182721.76	15650.91	8954.08	41779.65	25300.63	95875.11	74347.81	4070.82	55657.36	99191.97	178557.17	167475.64	6864.32	4478.3	17235.02	7782.31	31031.7	0	87627.39	67875.99	0	71988.34	63311.08	66996.72	72261.73	160921.62	106622.38	45982.4	196089.1	7783.26	46759.7	98308.79	0	27421.73	34883.96	83104.99	86478.51	148937.17
Q96HC4	11	29.195	PDLIM5	PDZ and LIM domain protein 5 (Enigma homolog) (Enigma-like PDZ and LIM domains protein)	8430.38	0	0	2294.41	332762.42	0	0	374423.06	1119.24	6369.13	49728.02	111658.95	7084.215	0	0	2135.24	0	409767.29	420694.15	4597.8	13607.92	0	1590.66	7413.34	0	9301.79	8588.61	2190.49	0	2779.873	0	3662.31	341427.051	3644.87	58913.3	206822.7	0	7899.24	11483.05	0	7497.42	8161.729	11798.69	16901	335554.17
Q9UHQ9	11	34.098	CYB5R1	NADH-cytochrome b5 reductase 1 (b5R.1) (EC 1.6.2.2) (Humb5R2) (NAD(P)H:quinone oxidoreductase type 3 polypeptide A2)	140930.49	547.506	124470.04	173427.26	224956.83	88504.271	2958.641	147515.94	11997.15	0	140544.57	59242.9	196457.479	0	0	55201.15	96017.86	204445.58	180866.6	0	2520.2	0	0	136052.13	0	135890.96	116267.26	0	124909.36	132537.68	58964.01	168811.73	170659.75	156391.611	102156.9	0	52732.1	127879.68	111341.92	1536.25	132436.78	133633.206	176486.25	147836.59	136964.79
Q9Y276	11	30.072	BCS1L	Mitochondrial chaperone BCS1 (h-BCS1) (EC 3.6.1.-) (BCS1-like protein)	62303.09	61920.09	33186.37	78348.92	60401.518	54403.003	54081.67	59595.122	0	51060.45	48280.16	11818.99	46070.459	40332.01	47098.7	60857.04	24875.11	44707.001	57771.148	43158.12	53986.47	2343.56	48268.86	40970.05	0	42547.089	26648.85	54460.13	29300.39	56984.571	41038.18	46148.11	56923.44	58073.436	0	0	14950.8	50809.165	59577.779	0	51471.331	57223.467	57609.5	63019.73	64659.655
A4UGR9	10	4.001	XIRP2	Xin actin-binding repeat-containing protein 2 (Beta-xin) (Cardiomyopathy-associated protein 3) (Xeplin)	5103.04	7869.76	6473.81	5301.55	19531.16	3810.97	8563.15	37752.97	7817.11	6423.66	6853.87	9032.63	6910.24	5308.33	7372.08	5501.6	0	58992.91	22242.879	5590.07	8348.24	0	5537.01	21043.1	0	4255.91	0	6601.44	13892.6	11673.56	8836.82	16226.07	28684.07	0	0	0	0	0	2369.36	0	0	0	4291.3	0	29303.684
O00429	10	15.082	DNM1L	Dynamin-1-like protein (EC 3.6.5.5) (Dnm1p/Vps1p-like protein) (DVLP) (Dynamin family member proline-rich carboxyl-terminal domain less) (Dymple) (Dynamin-like protein) (Dynamin-like protein 4) (Dynamin-like protein IV) (HdynIV) (Dynamin-related protein 1)	0	0	0	0	6222	0	0	50472.523	0	0	0	0	408.66	0	0	0	0	61990.76	25337.8	0	0	0	0	0	0	0	0	0	2262.27	0	0	0	55498.75	0	0	85438.29	0	0	0	0	0	0	0	0	35149.155
O43615	10	22.788	TIMM44	Mitochondrial import inner membrane translocase subunit TIM44	46531.39	62269.5	48574.98	56470.47	50960.22	56304.803	59420.45	41279.051	24159.72	47001.7	44699.413	9175.51	38818.23	46060.52	48847.82	50841.43	41437.49	38880.931	51785.79	40858.53	48153.1	0	58868.88	34201.38	11544.42	52860.35	38076.16	42676.52	36346.44	44977.421	19608.65	42853.45	46933.43	50782.661	30646.3	75581.6	28335.1	52307.89	52120.36	5493.81	53048.31	56521.4	66481.07	52715.31	61198.64
O43837	10	29.091	IDH3B	Isocitrate dehydrogenase [NAD] subunit beta, mitochondrial (Isocitric dehydrogenase subunit beta) (NAD(+)-specific ICDH subunit beta)	213940.24	223257.54	153930.48	255827.63	227891.17	208914.58	220771.83	231986.28	159939.47	235321.46	160517.74	83010.4	185947.88	142575.65	165550.64	165235.34	132178.73	176423.381	190456.462	168254.73	187863.76	143963.6	144418.64	133823.62	10406.5	132758.785	96193.51	149743.76	125066.35	110660.99	95622.61	110725.666	127927.97	133335.575	116099.2	111152.7	151021	197750.66	180547.46	69944.3	188531.86	224293.16	187572	158573.85	227784.44
O95425	10	6.414	SVIL	Supervillin (Archvillin) (p205/p250)	0	0	0	0	16846.028	0	0	18654.552	0	0	1811.95	8668.56	783.602	0	0	0	5779.92	21692.87	22656.541	0	879.201	3739.27	0	0	0	0	0	0	0	0	0	0	12325.06	0	0	0	0	1686.93	0	0	0	0	0	0	18840.851
P00338	10	28.916	LDHA	L-lactate dehydrogenase A chain (LDH-A) (EC 1.1.1.27) (Cell proliferation-inducing gene 19 protein) (LDH muscle subunit) (LDH-M) (Renal carcinoma antigen NY-REN-59)	17828.39	14560.29	23271.2	5421.31	29318.87	14753.41	8963.52	505936.44	52259.99	20934.86	18518.046	1272.34	6718.69	24547.16	5214.99	17079.38	3283.58	329877.27	124884.1	25417.22	13416.91	126111.86	31208.47	18339.16	62843.64	14615.42	25609.94	24603.01	38845.27	14579.96	114019.63	105225.26	277917.82	3638.048	143171	1442789.9	52298.72	16882.021	8596.47	18080.3	6897.11	5132.54	135037.441	70995.77	293038.1
P04792	10	58.537	HSPB1	Heat shock protein beta-1 (HspB1) (28 kDa heat shock protein) (Estrogen-regulated 24 kDa protein) (Heat shock 27 kDa protein) (HSP 27) (Heat shock protein family B member 1) (Stress-responsive protein 27) (SRP27)	64189.74	29976.18	98227.73	54284.81	378169.665	33417.18	44458.04	1606890.48	131564.58	59966.08	202745.6	66463.99	104961.02	60568.88	60945.29	72426.46	58048.87	2043544.25	690600.55	96468.17	39026.728	269385.4	86110.3	44319.4	555658.3	79156.89	34061.93	34533.55	173721.8	22385.43	64251.07	27001.21	1159051.54	30291.566	223844.3	3940000	304437.5	34946.919	90870.18	119677.39	49783.446	40073.67	95149.93	106307.551	1131203.37
P05413	10	57.895	FABP3	Fatty acid-binding protein, heart (Fatty acid-binding protein 3) (Heart-type fatty acid-binding protein) (H-FABP) (Mammary-derived growth inhibitor) (MDGI) (Muscle fatty acid-binding protein) (M-FABP)	71122.95	67878	87068.67	62663.74	149368.34	62894.65	63296.64	4762199.7	258209.3	136955.13	98183.37	26948.61	74456.89	67036.02	53684.55	71327.02	51156.67	3972046.472	823364.74	139322.46	62088.63	256863.29	84894.12	46165.58	18865.35	124863.49	54833.21	73655.63	168384.82	69588.19	36221.15	41926.12	3228532.91	39890.95	461757.8	11100000	177983.7	72288.11	101227.27	107157.55	80246.36	74045.22	112446.66	84802.73	2882631.9
P07339	10	26.942	CTSD	Cathepsin D (EC 3.4.23.5) [Cleaved into: Cathepsin D light chain; Cathepsin D heavy chain]	158741.2	107844.7	171922.68	1012862.4	547311.39	147829.66	175162.06	627230.1	167210.35	211921.33	322585.39	50227.9	176679.54	125721.85	208399.59	148628.9	87557.07	428560.44	696283.6	115879.99	44748.64	93272.4	68283.45	325573.07	283156.02	105671.19	130981.78	63837.94	124788.74	124326.32	207707.88	96426.41	555781.5	114719.11	95549.7	380458.9	172021.1	271670.12	161392.89	144342.6	599103.5	604759.17	124444.03	167553.98	627901
P08758	10	39.375	ANXA5	Annexin A5 (Anchorin CII) (Annexin V) (Annexin-5) (Calphobindin I) (CPB-I) (Endonexin II) (Lipocortin V) (Placental anticoagulant protein 4) (PP4) (Placental anticoagulant protein I) (PAP-I) (Thromboplastin inhibitor) (Vascular anticoagulant-alpha) (VAC-alpha)	9686.45	8166.63	13670.69	5982.32	19823.149	5643.22	8975.54	81762.416	20721.7	7107.86	10915.83	6703.09	46683.35	47208.55	4868.03	11720.51	4933.66	83650.397	42310.66	13129.26	6065.15	70113.7	14338.71	0	13163.23	5849.87	0	26429.2	2534.54	0	21250.79	20444.244	80878.114	0	0	515076.6	66346.1	11932.86	4157.11	43359.32	4039.99	3658.803	17559.61	18337.23	75393.21
P11182	10	28.423	DBT	Lipoamide acyltransferase component of branched-chain alpha-keto acid dehydrogenase complex, mitochondrial (EC 2.3.1.168) (52 kDa mitochondrial autoantigen of primary biliary cirrhosis) (Branched chain 2-oxo-acid dehydrogenase complex component E2) (BCOADC-E2) (Branched-chain alpha-keto acid dehydrogenase complex component E2) (BCKAD-E2) (BCKADE2) (BCKDH-E2) (Dihydrolipoamide acetyltransferase co…	58166.177	71322.43	56264.88	90713.64	68640.412	75365.868	87240.29	68193.95	51058.6	91463.83	61637.787	19357.031	49776.818	66147.09	65087.07	68565.78	35071.26	49055.607	52140.04	58758.74	57231.16	21411.19	64322.43	48888.352	0	61563.36	41507.94	43857.75	39312.37	44924.86	30979.02	35384.03	46975.381	50910.725	9154.04	19842.4	53764.22	59687.343	57444.35	0	56838.35	59669.28	64251.71	54468.85	63421.94
P12277	10	43.832	CKB	Creatine kinase B-type (EC 2.7.3.2) (Brain creatine kinase) (B-CK) (Creatine kinase B chain) (Creatine phosphokinase B-type) (CPK-B)	1468.69	0	7174.45	2064.56	71955.19	1586.58	0	965160.9	53276.15	31635.44	6885.058	0	12090.74	0	0	7363.94	0	654016.49	351778.31	21194.23	15371.44	47935.1	14454.79	12556.13	4739.99	15728.8	3503.35	5307.53	39024.95	4030.06	11477.24	12525.62	490063.07	0	86060.5	1906353.9	0	4278.166	0	0	3516.55	8104.698	8136.68	3659.19	302238.09
P20674	10	58	COX5A	Cytochrome c oxidase subunit 5A, mitochondrial (Cytochrome c oxidase polypeptide Va)	1122560.95	1016627.51	704414.53	837376.95	1041113.49	945682.24	1421300.79	872406.94	348911.66	1034507.29	765880.32	853819.84	867299	1173981.92	1103945.88	980273	643311.46	857970.85	729631.34	1020236.22	992273.99	860527.61	1057611.98	755310.15	31931.5	798817.81	660859.23	986685.54	690455.2	590103.37	494858.39	615231.31	705601.59	823251.34	721923	691151.42	999498.8	877935.12	817785.73	92414.43	930650.45	1075253.26	1039481.08	1103469.8	716636.64
P21397	10	24.288	MAOA	Amine oxidase [flavin-containing] A (EC 1.4.3.21) (EC 1.4.3.4) (Monoamine oxidase type A) (MAO-A)	201997.99	113266.52	110735.12	83738.47	239905.7	161500.79	193447	187932.83	10632.49	131060.77	153968.17	66812.6	227113.75	126768.38	144336.15	164901.14	104882.37	210491.419	144213.892	165501.79	109345.52	103569.82	139355.79	116434.94	3323.72	128990.34	170302.08	122186.29	146632.57	179778.04	135692.89	115089.42	219677.53	187078.73	159832	116936	96804.7	168899.8	122742.07	21637.25	179456.26	191141.02	195659.21	213556.68	150941.39
P22033	10	18	MMUT	Methylmalonyl-CoA mutase, mitochondrial (MCM) (EC 5.4.99.2) (Methylmalonyl-CoA isomerase)	61161.75	53967.03	35099.46	42145.13	62828.59	47705.91	70403.86	54679.49	54205.98	75003.08	47585.91	4375.59	53717.87	64656.59	64206.34	65076.84	46365.87	66222.23	57444.64	65070.46	61031.69	28955.9	62792.09	53734.33	0	66483.79	35321.89	59582.39	46597.47	57962.12	29594.61	55081.08	60619.59	65468.62	0	22998.8	12763.8	63471.34	45880.46	24202.6	51911.26	56910.74	57385.66	64391.72	57300.09
P31937	10	39.286	HIBADH	3-hydroxyisobutyrate dehydrogenase, mitochondrial (HIBADH) (EC 1.1.1.31)	172206.88	162627.49	129849.48	176573.2	196354.22	183701.51	194202.06	183437.63	251288.06	184536.04	146661.2	37255.3	159119.956	163351.73	169767.27	142720.84	128491.22	147556.1	162221.43	174931.27	190428.18	119197.1	172498.55	130869.72	18292.92	144497.81	120615.12	141003.01	137991.1	138750.08	121382.14	132387.07	145854.72	158822.8	120295.41	150266.7	139203.22	187106.6	181178.17	115748.24	158039.6	208777.55	163693.43	191822.04	212010.43
P36957	10	24.283	DLST	Dihydrolipoyllysine-residue succinyltransferase component of 2-oxoglutarate dehydrogenase complex, mitochondrial (EC 2.3.1.61) (2-oxoglutarate dehydrogenase complex component E2) (OGDC-E2) (Dihydrolipoamide succinyltransferase component of 2-oxoglutarate dehydrogenase complex) (E2K)	317641.56	423828.12	280846.98	310999.58	278489.64	313323.48	416402.22	276525.48	534383.69	483084.1	283364.99	57158.16	343090.37	394186.02	407337.22	361598.91	261129.45	274872.72	265091.74	354442.71	422906.1	345372.08	372243.75	314404.5	26837.5	318154.34	262899.06	400487.95	286555.12	329848.83	205817.95	286073.05	328318.02	329160.75	316930	210536.69	322964.2	286192.72	301553.96	52928.89	272599.97	274533.82	403764.8	336496.62	284651.71
P40925	10	31.737	MDH1	Malate dehydrogenase, cytoplasmic (EC 1.1.1.37) (Aromatic alpha-keto acid reductase) (KAR) (EC 1.1.1.96) (Cytosolic malate dehydrogenase)	20612.58	29735.39	34800.7	23229.91	94652.03	18570.76	17918.96	1880719.45	114889.15	63543.1	33682.08	15989.05	19857.07	24288.12	19922.09	32184.69	19270.28	1552236.54	478921.68	73187.91	30602.27	152505.29	41227.29	19152.7	12725.26	49399.53	22383.02	33668.29	96366.57	15557.78	23043.68	23005.2	1364095.397	15172.78	229683.2	5347627.5	104760.9	24628.37	27994.02	54375.17	24200.72	26775.93	44171.66	29781.58	1329656.78
P49821	10	21.983	NDUFV1	NADH dehydrogenase [ubiquinone] flavoprotein 1, mitochondrial (NDUFV1) (EC 7.1.1.2) (Complex I-51kD) (CI-51kD) (NADH dehydrogenase flavoprotein 1) (NADH-ubiquinone oxidoreductase 51 kDa subunit)	506950.74	536193.01	369194.39	401135.53	527462.13	445949.33	554438.68	378631.7	625326.09	554976.68	375107.26	42666.15	345191.13	375119.41	425392.98	406588.62	284749.85	368148.13	346092.24	427563.86	387209.8	324241.6	283128.2	315787.42	9349.94	283342.01	267262.37	405696.47	306654.47	294958.337	227538.79	263161.09	288873.38	273766.47	263806.5	214641.4	363142.7	442049.21	361008.91	64213.65	332699.54	460964.96	298933.87	393986.85	338866.55
P50990	10	19.891	CCT8	T-complex protein 1 subunit theta (TCP-1-theta) (CCT-theta) (Chaperonin containing T-complex polypeptide 1 subunit 8) (Renal carcinoma antigen NY-REN-15)	1408.83	1728.52	2521.53	8468.04	6415.513	384.651	0	66700.92	1633.8	575.659	569.828	2514.61	7215.79	3492.28	0	0	0	87116.63	29910.56	5648.42	0	0	1413.54	0	0	1452.63	0	3191.56	3689.65	0	16573.36	18209.97	72474.96	938.582	0	255190.8	0	0	0	0	0	0	18135.99	7931.2	47413.35
Q02252	10	22.243	ALDH6A1	Methylmalonate-semialdehyde/malonate-semialdehyde dehydrogenase [acylating], mitochondrial (MMSDH) (EC 1.2.1.27) (Aldehyde dehydrogenase family 6 member A1) (Malonate-semialdehyde dehydrogenase [acylating])	91085.33	151758.17	81545.96	188823.86	89344.1	74096.46	89676.57	116887.25	96480.89	183916.54	78409.52	34825.7	92556.41	113857.35	146386.4	111526.84	106576.84	83824.23	103213.33	132787.92	94581.55	21124.3	102758.86	105251.14	0	118337.93	61883.05	91006.57	122963.58	75516.264	61187.54	39687.26	82095.08	86385.629	12331.8	0	67511.76	95512.13	87630.48	28684.3	78226.48	70814.05	93322.16	84010.74	105118.25
Q06323	10	40.562	PSME1	Proteasome activator complex subunit 1 (11S regulator complex subunit alpha) (REG-alpha) (Activator of multicatalytic protease subunit 1) (Interferon gamma up-regulated I-5111 protein) (IGUP I-5111) (Proteasome activator 28 subunit alpha) (PA28a) (PA28alpha)	0	0	0	0	5164.89	887.751	0	79748.46	0	0	0	0	4562.44	3479.05	1455.04	2043.042	0	99010.51	36942.29	1569.72	625.636	0	0	0	0	3456.61	0	1262.9	2978.4	0	0	1274.27	88195.58	0	4950.38	94027.5	0	778.483	0	0	2290.23	0	7589.89	3898.21	68642.57
Q6P5Q4	10	25.411	LMOD2	Leiomodin-2 (Cardiac leiomodin) (C-LMOD) (Leiomodin)	0	0	0	0	43464.97	0	0	30861.16	1112.63	0	603.495	14973.8	0	0	0	0	0	49592.69	42495.32	0	0	0	0	0	0	0	0	0	0	0	0	0	47460.68	0	0	0	0	0	0	0	0	0	0	0	26926.76
Q6ZP82	10	9.412	CCDC141	Coiled-coil domain-containing protein 141 (Coiled-coil protein associated with myosin II and DISC1)	0	0	0	0	28108.99	0	0	42790.06	0	0	0	7357.68	0	0	0	0	0	45170.16	32251.59	0	0	0	0	0	0	0	0	0	0	0	0	0	55757.91	0	0	0	0	0	953.004	0	0	0	968.551	0	32525.42
Q86UT6	10	14.564	NLRX1	NLR family member X1 (Caterpiller protein 11.3) (CLR11.3) (Nucleotide-binding oligomerization domain protein 5) (Nucleotide-binding oligomerization domain protein 9)	40133.3	39286.35	35963.87	41273.852	44072.35	35434.614	48211.95	36052.04	21366.606	32660.41	38003.458	0	46387.15	33426.51	39828.26	38523.94	29423.09	38600.78	37378.41	38882.21	43115.23	0	36784.01	28483.5	0	30267.45	27458.33	36898.36	29767.26	41913.5	21682.03	31494.53	37063.97	37619.84	0	10252.9	0	42898.99	33290.46	0	38843.11	42352.58	41276.15	41649.89	35333.43
Q8NI60	10	23.493	COQ8A	Atypical kinase COQ8A, mitochondrial (EC 2.7.-.-) (Chaperone activity of bc1 complex-like) (Chaperone-ABC1-like) (Coenzyme Q protein 8A) (aarF domain-containing protein kinase 3)	83416.74	102467.41	70340.83	84104.15	83643.14	96713.53	113306.6	111370.79	44415.45	84604.65	64370.77	0	83364.17	79584.85	103004.04	88500.86	70149.94	99567.92	82564.122	103355.92	136761.46	73337.06	115751.72	66936.99	4695	70869.12	71202.27	111269.49	68861.37	91250.56	59073.1	81498.28	88568.18	84385.43	68960.9	41847.8	106249.5	70497.31	75933.3	11348.4	75282.15	85175.28	76234.87	82183.04	74542.46
Q96RP9	10	17.177	GFM1	Elongation factor G, mitochondrial (EF-Gmt) (Elongation factor G 1, mitochondrial) (mEF-G 1) (Elongation factor G1) (hEFG1)	37390.47	49485.73	30389.73	30288.98	42898.21	41429.29	50296.92	45350.65	16232.22	40468.18	41765.32	4432.21	37504.17	51347.35	36308.54	50645.01	25362.51	38712.54	41646.98	36268.28	43979.79	0	47265.39	34346.12	0	44425.7	18884.61	43589.21	31786.21	38900.05	19971.71	32100.04	39682.85	41701.4	0	0	0	47975.17	47036.67	0	45379.93	44592.62	56373.51	53196.22	48805.09
Q96RQ3	10	18.207	MCCC1	Methylcrotonoyl-CoA carboxylase subunit alpha, mitochondrial (MCCase subunit alpha) (EC 6.4.1.4) (3-methylcrotonyl-CoA carboxylase 1) (3-methylcrotonyl-CoA carboxylase biotin-containing subunit) (3-methylcrotonyl-CoA:carbon dioxide ligase subunit alpha)	47642.18	72658.91	28808.78	39404.68	62330.96	41455.72	67550.41	61307.71	26059.81	67007.06	63765.71	0	44366.89	50149.16	56723.86	62427.93	37982.08	46369.59	37096.16	68643.6	54517.28	12509.78	63828.99	36792.69	0	54647.24	49069.51	60616.85	35217.54	47773.53	39479.41	18037.76	33669.08	30975.51	10237.7	14122.8	36941.76	64192.88	59917.59	0	51048.1	70949.87	64108.65	69745.97	64377.19
Q9H845	10	20.451	ACAD9	Complex I assembly factor ACAD9, mitochondrial (Acyl-CoA dehydrogenase family member 9) (ACAD-9) (EC 1.3.8.-)	34210.45	48226.09	22986.823	34522.24	44630.335	49910.052	53604.482	31419.032	25145.06	34329.14	38592.906	5460.95	43846.187	61942.47	44066.62	45435.682	25954.09	30803.44	48123.21	37809.42	34256.81	26084.4	54168.16	37190.17	0	37436.72	27951.66	35993.75	29800.56	44522.638	26910.97	24890.73	31292.522	44369.452	30481.1	45754.6	17371.5	39246.921	43415.64	6926.91	47599.31	49834.77	42712.19	43578.027	56071.95
Q9UBY9	10	65.294	HSPB7	Heat shock protein beta-7 (HspB7) (Cardiovascular heat shock protein) (cvHsp)	0	0	0	0	65881.33	452.13	0	198449.7	0	0	3049.73	31692.59	0	0	0	0	0	257040.26	116499.34	0	3872.06	5120.06	0	0	0	0	0	0	0	0	0	2483.09	95750.16	206.036	0	145510	0	0	0	0	0	0	0	0	172989.78
Q9Y277	10	42.049	VDAC3	Voltage-dependent anion-selective channel protein 3 (VDAC-3) (hVDAC3) (Outer mitochondrial membrane protein porin 3)	496448.96	485046.56	378362.89	462272.77	496507.38	479657.48	572114.01	472017.58	41698.71	657704.71	483607.051	0	514536.72	470891.72	501401.39	496073.41	391547.12	468078.29	401430.83	560289.29	582664.2	569150.4	536379.72	423439.91	67178.41	491536.37	422734.95	616847.99	421983.46	516004.44	375265.65	373049.74	552825.15	550216.31	527775.6	434099.5	495662.52	561814.43	507280.73	43673.18	499684.89	585802.5	685071.43	625973.6	557299.97
O00159	9	12.041	MYO1C	Unconventional myosin-Ic (Myosin I beta) (MMI-beta) (MMIb)	2572.58	0	5586.014	7502.49	6819.53	3139.966	569.914	24398.8	0	0	3121.564	0	2540.17	12642.909	0	0	1159.4	25142.86	17521.525	0	0	13528.1	623.101	3994.45	0	2793.53	0	0	1231.06	5442.253	2350.46	9025.37	30917	4012.023	0	0	0	5226.248	9232.95	0	9879.13	7087.46	5332.66	7255.075	17973.11
O14958	9	26.316	CASQ2	Calsequestrin-2 (Calsequestrin, cardiac muscle isoform)	813838.8	664680	675024.3	681341.3	717364.3	475922.98	672084.7	565700.84	958618.4	856565.8	927180	0	600294.37	633226.5	811476.31	935138.8	751914.95	896286.17	712472.39	753601.4	147518.19	580306.7	674323.9	710766.81	70631.25	848912.2	1051832.6	943982.3	914612.23	840786.2	497969.65	806317.3	885515.1	711133.13	536690	670699.4	568307.1	689386.21	765252.17	733290.27	639653.11	685279.21	850716.04	895489.88	740670
O95817	9	25.391	BAG3	BAG family molecular chaperone regulator 3 (BAG-3) (Bcl-2-associated athanogene 3) (Bcl-2-binding protein Bis) (Docking protein CAIR-1)	0	0	0	0	39981.46	0	0	62199.5	0	0	0	15219.79	0	0	1003.69	0	0	69502.44	53156.14	0	0	0	0	0	0	0	0	0	0	0	0	0	55728.96	0	0	106590.21	0	0	0	0	0	0	0	0	53791.54
P09493	9	23.592	TPM1	Tropomyosin alpha-1 chain (Alpha-tropomyosin) (Tropomyosin-1)	5422791.43	169306.2	6737059.25	9034982.46	5191925.95	4696695.6	302891.17	6238393.94	10025266.84	316178.25	8128236.4	1890000	7041766.91	174231.735	379467.75	2890595.636	2230584.46	6423082.881	6202314.14	454852.42	279316.109	1477935.82	404631.36	7936673.74	185961.21	4624039.87	8966658.272	316561.86	7104224.94	6404421.16	1824831.25	1522855.405	6673276.891	4514796.636	2138393.8	5675908.8	5109389.3	5338989.55	3854269.64	1095854.48	7153835.13	5860745.9	2129741.54	2841968.192	6247551.7
P12829	9	45.178	MYL4	Myosin light chain 4 (Myosin light chain 1, embryonic muscle/atrial isoform) (Myosin light chain alkali GT-1 isoform)	1829032.03	19797.81	159990.94	4210000	272640.98	2187807.2	38645.99	3037716.16	1923416.12	91507.25	74118.06	16862.6	156053.45	7402.44	19679	200690.63	122651.12	3730000	59566.16	123787.23	27830.37	7534.9	10905.51	3280000	0	201942.57	403697.03	23220.18	232608.37	2448993.64	187165.17	44836.38	1926999.48	2970000	549758.2	432192	764689.9	632533.9	173089.17	54218.31	2274419.13	185167.6	94735.3	79550.27	425793.04
P13073	9	43.195	COX4I1	Cytochrome c oxidase subunit 4 isoform 1, mitochondrial (Cytochrome c oxidase polypeptide IV) (Cytochrome c oxidase subunit IV isoform 1) (COX IV-1)	1583361.69	1476658.93	1019478.38	1283729.21	1627435.9	1500924.06	1823631.25	1453059.11	195790.78	1440020.12	1059808.86	636874.99	1270200.43	1431390.95	1505245.2	1249249.16	949095.41	1304113.65	1287981.05	1324494.41	1255234.6	1058825.39	1241894.29	1034591.53	100704.7	1015964.51	810598.42	1171979.21	929486.23	841080.26	760058.37	663693.15	850787.8	1063429.48	857417.7	896264.1	1205047.1	1229803.16	1265023.68	78046.7	1401168.12	1607774.68	1489237.58	1552704.64	1287534.5
P16219	9	22.33	ACADS	Short-chain specific acyl-CoA dehydrogenase, mitochondrial (SCAD) (EC 1.3.8.1) (Butyryl-CoA dehydrogenase)	85233.54	94071.87	58918.83	61793.94	90486.46	85767.65	86748.18	89014.96	87494.4	71268.51	70101.15	0	77634.51	70960.81	90809.03	89404.2	43370.02	71972.71	68110.75	82898.15	80532.69	38941.7	71101.31	51567.29	0	58883.93	59161.86	103548.58	74086.19	73683.39	52913.88	57462.31	71687.74	54832.25	50965.6	40992	97300.04	93287.28	68642.32	80083.62	83047.45	100919.47	64315.6	74899.63	86831.29
P22061	9	43.172	PCMT1	Protein-L-isoaspartate(D-aspartate) O-methyltransferase (PIMT) (EC 2.1.1.77) (L-isoaspartyl protein carboxyl methyltransferase) (Protein L-isoaspartyl/D-aspartyl methyltransferase) (Protein-beta-aspartate methyltransferase)	24270.52	29556.94	21063.86	22215.814	48756.22	39680.64	30926.29	124737.254	6460.39	40274.96	21046.232	17041.04	17390.158	30410.83	26910.02	26872.94	24476.34	128475.37	61807.642	28877.7	31153.73	13653.73	29324.32	16521.88	0	18811.55	10123.77	19376.47	15215.85	8348.97	9807.39	19244.02	63200.74	24489.31	0	170391.5	0	30366.712	23687.841	9456.86	28569.259	27661.88	29061.87	26796.339	114223.22
P22626	9	26.912	HNRNPA2B1	Heterogeneous nuclear ribonucleoproteins A2/B1 (hnRNP A2/B1)	0	0	0	2285.51	65467.65	1077.24	0	96264.87	2441.58	1650.39	0	33889.41	1717.87	17406.13	0	0	0	108665.5	99141.46	0	1668.23	0	3044.12	0	15197.94	0	0	0	0	0	41732.07	47739.71	116113.625	0	0	40405.5	0	0	0	5318.42	28198.403	0	33186.57	15668.6	116925.63
P23526	9	24.769	AHCY	Adenosylhomocysteinase (AdoHcyase) (EC 3.13.2.1) (S-adenosyl-L-homocysteine hydrolase)	0	0	4996.2	0	11240.34	0	0	124718.21	6946.67	2598.91	4487.12	2946.07	0	0	0	2098.95	10894.75	104172.3	32663.81	4925.6	0	8314.12	0	0	158538.65	3576.79	5752.04	0	4986.18	2302.36	24012.19	9328.62	64226.55	2600.39	8958.45	275200.5	0	3572.16	0	0	0	1627.91	17364.69	12285.38	64397.66
P27824	9	16.892	CANX	Calnexin (IP90) (Major histocompatibility complex class I antigen-binding protein p88) (p90)	87456	59972.21	72146.77	76448.7	110826.88	98722.74	83890.84	91793.99	33541.88	98693.5	78604.71	24250.49	80124	75512.48	85060.82	76427.16	63430.11	90346.91	54634.31	77845.22	19200.34	8684.81	66553.3	42077.6	9965.88	61536.18	57058.49	68087.72	73465.03	74746.73	57380.34	92776.55	78881.31	93779.02	0	0	35373.1	67955.29	107227.64	38003.1	74380.69	90374.71	76326.62	81768.56	102478.41
P34932	9	14.286	HSPA4	Heat shock 70 kDa protein 4 (HSP70RY) (Heat shock 70-related protein APG-2) (Heat shock protein family H member 2)	0	0	742.346	0	6808.543	0	0	43928.8	0	0	0	0	0	1022.14	0	0	0	57203.4	22097.42	0	0	0	0	0	0	0	0	0	0	0	2691.83	1673.32	47665.99	328.978	0	89936	0	0	0	0	0	0	0	4875.277	38111.8
P45880	9	32.313	VDAC2	Voltage-dependent anion-selective channel protein 2 (VDAC-2) (hVDAC2) (Outer mitochondrial membrane protein porin 2)	1120071.91	923822.52	853890.99	1002459.83	1101719.28	884230.07	1069296.52	1009460.07	78842.83	985278.59	870935.83	122864	855491.21	809111	776998.16	841141.96	656734.4	1055791.23	865286.45	992930.3	949520.2	825720.7	962915.49	696590.14	120799.49	868956.78	743446.38	1025037.93	802043.94	910318.4	631979.43	777312.21	985119.54	798897.58	743995.8	861591.5	919064	1255777.21	899260.77	123568.2	1012834.73	1304555.75	1034640.1	1302848.17	1053487.05
P50213	9	29.235	IDH3A	Isocitrate dehydrogenase [NAD] subunit alpha, mitochondrial (EC 1.1.1.41) (Isocitric dehydrogenase subunit alpha) (NAD(+)-specific ICDH subunit alpha)	319669.83	370754.2	238829.6	384391.87	373513.18	340738.3	353038.44	312799.8	310370.02	379411.52	265500.97	68592.5	261793.53	269060.68	292963.17	283130.89	228252.66	258170.47	250789.14	260574.67	303818.5	193786.4	221318.11	184667.41	24702.96	199454.17	161860.62	232776.59	182435.64	205243.86	127633.39	196218.65	186746.05	215448.89	160788.3	190201.48	262575.7	279191.84	269135.44	113233.06	278613.09	323797.7	270077.6	250476.02	306417.13
P50995	9	20.792	ANXA11	Annexin A11 (56 kDa autoantigen) (Annexin XI) (Annexin-11) (Calcyclin-associated annexin 50) (CAP-50)	0	0	0	0	39396.722	1750.67	0	111429.04	0	4260.39	0	20257.97	107484.73	0	0	0	0	127047.17	88725.89	0	0	0	0	0	49375.94	2653.04	5089.74	0	0	0	3070.18	37479.3	134790.58	0	0	367198.7	0	2839.58	0	0	0	0	0	0	79594.76
P51649	9	17.009	ALDH5A1	Succinate-semialdehyde dehydrogenase, mitochondrial (EC 1.2.1.24) (Aldehyde dehydrogenase family 5 member A1) (NAD(+)-dependent succinic semialdehyde dehydrogenase)	93175.5	101698.79	75666.26	136560.89	107057.24	119781.15	109953.41	102150.92	113399.36	100524.66	65628.32	86707.34	106642.42	99342.41	100176.32	93635.42	77322.24	89036.6	116006.01	105134.35	122962.78	58213.81	89916.78	62366.97	0	86534	52094.91	71992.23	49860.74	79294.256	48241.04	53975.81	61788.4	82525.03	31523.1	0	46013.19	90877.62	107543.62	14524.34	104130.24	105878.38	108573.55	106077.09	111253.95
P53597	9	33.526	SUCLG1	Succinate--CoA ligase [ADP/GDP-forming] subunit alpha, mitochondrial (EC 6.2.1.4) (EC 6.2.1.5) (Succinyl-CoA synthetase subunit alpha) (SCS-alpha)	335496.592	259460.12	245230.021	184427.82	355633.265	240595.32	340443.91	240598.73	280090.49	281623.81	295892.6	148152.98	255155.53	267136.172	233306.23	290220.54	159900.24	311477.33	271026.51	274729.85	250246.71	143723.4	240489.89	164005.36	22978.54	172614.21	197792.13	235124.7	162989.82	268064.5	136033.98	212548.471	252815.464	198388.64	204431.7	165187.6	208963.4	360612.06	262561.19	206212.09	234682.64	400235.42	271095.46	345949.61	310694.05
P60174	9	43.373	TPI1	Triosephosphate isomerase (TIM) (EC 5.3.1.1) (Methylglyoxal synthase) (EC 4.2.3.3) (Triose-phosphate isomerase)	0	0	1661.63	0	3995.586	0	938.074	66729.64	4275	0	988.22	702.236	0	0	0	367.419	1160.22	50650.82	18942.449	1148.58	1541.64	8902.46	0	1350.07	11229.59	0	0	2028.93	0	0	6935.65	8462.27	45836.96	0	8953.67	207400.6	0	2271.44	1873.94	3849.9	750.287	0	16066.68	4429.745	109007.58
P61978	9	24.19	HNRNPK	Heterogeneous nuclear ribonucleoprotein K (hnRNP K) (Transformation up-regulated nuclear protein) (TUNP)	6151.18	0	4571.91	3813.64	21449.417	1832.42	0	53674.05	0	2357.96	625.502	15971.31	2723.635	10976.09	3001.92	3535.49	4088.93	64170.58	32922.63	0	0	18288.4	6278.39	3591.99	0	4580.85	2422.51	0	3296.62	1295.35	39754.87	33120.52	60233.43	2830.53	12509.4	100145.18	12559.7	1363.38	3131.73	0	0	1769.051	52280.94	31434.04	47834.2
P83111	9	22.121	LACTB	Serine beta-lactamase-like protein LACTB, mitochondrial (EC 3.4.-.-)	46869.52	47392.08	40841.37	58487.79	52185.16	55175.33	73439.06	52959.45	28569.48	40746.96	41795.2	0	42034.01	58543.28	55081.49	48406.88	24448.47	47158.21	53264.23	49012.58	61959.18	12758.41	66333.39	29459.86	0	42052.93	35022.93	53767.58	20320.61	53311.68	24036.84	46780.27	36452.22	50359.73	18659.63	14960.3	8455.66	44247.59	48533.72	19448.74	44253.5	53696.09	57839.47	58634.96	44656.83
P99999	9	62.857	CYCS	Cytochrome c	1758889.22	1858970.1	1342295.67	1348991.74	1620490.2	1581165.98	2104320.24	1562423.08	1323748.45	2461495.58	1415087.34	315162.13	1617145.71	2022910.58	1835372.46	1821278.79	1429526.76	1657002.805	1377136.55	1902511.149	2003476.55	3211487	2049614.07	1457893.61	662174.2	1444681.58	1505719.4	1798721.39	1411266.4	1294683.4	1108693.75	1412504.25	1288379.896	1348819.959	4257979	3072690.8	2308448.8	1515532.009	1458634.13	1849108.67	1329579.9	1400801.985	1729000.664	1720004.899	1458290.872
Q01813	9	14.158	PFKP	ATP-dependent 6-phosphofructokinase, platelet type (ATP-PFK) (PFK-P) (EC 2.7.1.11) (6-phosphofructokinase type C) (Phosphofructo-1-kinase isozyme C) (PFK-C) (Phosphohexokinase)	0	0	0	0	12614.41	0	0	140057.26	5481.38	0	1752.16	8069.04	0	0	4186.67	3493.14	0	125882.26	54193.15	0	2769.92	0	0	0	0	3080.44	0	0	2988.87	0	3403.3	0	67958.62	0	0	322219.5	0	1885.78	0	0	0	0	1611	0	98576.1
Q13011	9	32.012	ECH1	Delta(3,5)-Delta(2,4)-dienoyl-CoA isomerase, mitochondrial (EC 5.3.3.-)	439564.62	380981.53	360067.874	377900.155	499818.24	485701.34	467525.2	403639.016	1031359.57	390069.64	397473.635	53742.88	527839.28	381246.895	421295.85	415093.261	253111.95	453202.46	339355.947	407046.041	318079.13	329155.8	377710.82	333256.54	27450.52	373725.73	314613.963	463760.76	336608.9	337406.747	300814.79	334446.138	359382.88	389069.13	416342.5	355716	454271.74	452836.25	405410.91	403209.94	414190.15	445872.36	405243.83	444219.93	409311.354
Q13424	9	22.574	SNTA1	Alpha-1-syntrophin (59 kDa dystrophin-associated protein A1 acidic component 1) (Pro-TGF-alpha cytoplasmic domain-interacting protein 1) (TACIP1) (Syntrophin-1)	0	0	3212.4	0	49489.08	0	0	88795.96	0	0	0	13212.9	986.854	0	0	0	0	89262.49	78373.3	0	0	0	0	0	0	4295.76	0	0	6469.89	0	0	2461.06	94477.51	0	8661.11	15527	0	0	0	0	0	0	0	0	66281.04
Q13683	9	7.621	ITGA7	Integrin alpha-7 [Cleaved into: Integrin alpha-7 heavy chain; Integrin alpha-7 light chain; Integrin alpha-7 70 kDa form]	6121.23	0	4212.48	9831.19	19389.595	2231.703	3133.26	37294.88	0	0	11721.27	13588.78	14541.767	4387.83	0	1045.45	0	33956.69	25974.31	3581.28	0	0	3875.36	3424.93	0	1487.3	10112.18	0	0	6491.87	0	12150.27	29420.982	3664.51	0	0	0	10997.14	15941.55	0	14626.33	13288.68	11597.94	14511.3	39657.61
Q15327	9	28.84	ANKRD1	Ankyrin repeat domain-containing protein 1 (Cardiac ankyrin repeat protein) (Cytokine-inducible gene C-193 protein) (Cytokine-inducible nuclear protein)	3171.33	0	0	1766.73	46853.38	1437.97	0	50620.71	0	0	12226.81	9325.24	32902.72	0	0	592.477	0	57217	44310.5	0	0	0	0	687.417	0	6249.936	0	0	0	0	0	0	52435.55	4966.769	0	0	0	1364.552	4279.09	0	0	15427.34	1948.015	19996.4	45528.27
Q6NVY1	9	27.202	HIBCH	3-hydroxyisobutyryl-CoA hydrolase, mitochondrial (EC 3.1.2.4) (3-hydroxyisobutyryl-coenzyme A hydrolase) (HIB-CoA hydrolase) (HIBYL-CoA-H)	85287.18	110339.29	75114.42	125839.24	86852.4	83115.88	92364.32	92151.72	101556.77	95308.05	70773.5	50207.56	94282.51	74176.02	84313.69	80649.54	70810.36	75758.623	80019.36	63793.39	106406.51	0	68324.7	80174.14	0	74501.5	32698.12	69411.82	62587.55	69222.99	32188.41	53305.76	66630.71	77077.74	0	16663.5	21018.81	77486.63	84649.56	34186.75	92486.05	83145.81	94551.96	81697.226	102991.22
Q7Z3D6	9	17.208	DGLUCY	D-glutamate cyclase, mitochondrial (EC 4.2.1.48)	153669.65	200604.54	137933.95	149055.94	145193.16	149758.51	177549.65	151818.44	145287.52	210507.28	140638.69	24746.6	112147.6	138162.76	188094.13	161009.34	128175.3	87531.01	149645.99	161480.02	128374.18	73884.63	163673.86	125968.4	0	158390.12	104993.91	168579.96	152872.69	125823.26	102133.02	149946.87	104186.35	132363.74	112869.8	131185.06	159424.2	134615.54	154741.15	27824.79	123784.57	140987.9	167442.73	152733.25	159807.32
Q8N335	9	20.513	GPD1L	Glycerol-3-phosphate dehydrogenase 1-like protein (GPD1-L) (EC 1.1.1.8)	62803.9	80062.77	69895.64	64535.01	76185.84	57121.16	77960.79	210896.18	87111.71	80422.82	62210.75	42280.475	57515.2	77014.41	73196.1	67587.78	56571.04	272397.43	80470.85	90275.51	99852.32	26229.26	85493.26	58709.92	4135.67	67238.369	39643.77	80541.6	68985.32	50118.58	54747.66	50592.26	222601.26	83271.04	42525.97	437630.6	12148.7	60410.13	40441.155	6228.91	41051.35	47474.71	50530.78	56536.24	125513.17
Q8N3V7	9	13.886	SYNPO	Synaptopodin	0	1908.97	560.092	0	55382.29	0	0	48755.95	0	0	0	16533.12	0	0	0	0	504.356	62043.84	50594.29	0	0	0	0	0	0	0	0	0	0	0	0	0	56939.65	0	0	0	0	0	0	0	0	0	0	0	36473.443
Q92499	9	16.351	DDX1	ATP-dependent RNA helicase DDX1 (EC 3.6.4.13) (DEAD box protein 1) (DEAD box protein retinoblastoma) (DBP-RB)	0	0	0	4298.3	18204.922	0	1550.39	39179.16	0	0	775.959	12936.39	1875.027	0	3089.09	0	0	44728.97	29439.23	955.803	0	0	0	0	0	0	0	0	0	0	0	0	33443.38	0	0	25290	0	724.147	0	0	2178.83	0	0	0	36197.98
Q96KP4	9	25.684	CNDP2	Cytosolic non-specific dipeptidase (EC 3.4.13.18) (CNDP dipeptidase 2) (Glutamate carboxypeptidase-like protein 1) (Peptidase A) (Threonyl dipeptidase)	0	0	0	0	3732.806	0	0	49191.94	355.138	0	0	0	0	0	0	0	0	62505.91	16120.628	0	0	0	0	0	0	0	0	0	0	0	4255.325	388.121	45536.09	0	0	128972.4	0	0	0	0	0	0	0	571.4	31199.63
Q9GZV1	9	39.444	ANKRD2	Ankyrin repeat domain-containing protein 2 (Skeletal muscle ankyrin repeat protein) (hArpp)	0	0	0	932.05	13463.272	0	0	133998.56	0	0	2065.749	1981.535	1235.33	0	1324.59	2168.48	1943.18	206176.26	88385.14	2276.59	1853.45	4110.09	0	0	0	5807.58	0	0	7934.016	0	920.454	0	27120.693	0	0	341879.9	0	1338.63	3444.623	0	0	467.305	6581.68	6258.631	52158.44
Q9H9P8	9	25.702	L2HGDH	L-2-hydroxyglutarate dehydrogenase, mitochondrial (EC 1.1.99.2) (Duranin)	41454.7	45020.21	33343.767	54374.35	42831.769	49318.442	57590.56	51582.73	40591.53	42447.62	38313	0	43040.353	56043.76	54314.88	54795.36	38903.35	50273.01	49709.46	57322.81	57123.71	14276.2	65901.95	44198.79	0	47412.02	42955.83	48888.51	36640.93	51643.7	18061.76	38826.13	40575.78	45824.69	10314.9	13088	28681.12	42571.122	43363.49	0	44066.24	43061.912	48704.45	45170.324	43639.07
Q9UBQ7	9	32.622	GRHPR	Glyoxylate reductase/hydroxypyruvate reductase (EC 1.1.1.79) (EC 1.1.1.81)	42796.05	48616.87	27549.82	40251.884	38997.95	37942.59	48271.271	99865.76	40958.17	46610.21	33601.75	11041.56	33509.04	33664.89	38562.52	38891.3	22045.17	84100	61073.2	40506.6	46144.56	0	48052.45	30889.04	0	36779.08	29041.54	39059.27	36976.42	37074.6	22456.73	32158.16	82591.83	34782.66	0	112657.8	4309.97	37717.87	37445.28	4954.87	34232.08	42359.015	31271.29	45299.074	75987.07
Q9UHG3	9	23.366	PCYOX1	Prenylcysteine oxidase 1 (EC 1.8.3.5) (Prenylcysteine lyase)	53701.2	40206.48	50546.12	59638.22	59703.13	59191.09	89544.37	58141.19	54401.74	39471.2	45402.53	25625.37	47162.12	66789.49	69276.07	64054.48	30949.52	48816.77	37882.678	59767.19	29404.39	8039.61	83445.04	45778	35979.64	46174.45	55077.12	55307.07	35260.37	60422.54	36714.44	57497.6	42202.74	43042.64	48677	36425.7	19011.8	38457.99	52675.61	31433.92	50211.12	61083.58	66080.12	64592.8	45642.27
Q9Y2Q3	9	48.23	GSTK1	Glutathione S-transferase kappa 1 (EC 2.5.1.18) (GST 13-13) (GST class-kappa) (GSTK1-1) (hGSTK1) (Glutathione S-transferase subunit 13)	115168.8	105972.18	80670.29	85792.28	120455.259	117904.59	115329	128284.129	149851.12	103222.5	87494.78	18995.97	100524.16	77210.95	77360.79	78783.38	65617.86	86685.85	96571.95	79725.46	102828.24	52141.93	69452.18	74400.94	4693.55	56499.36	48675.24	85782.47	55653.77	59221.88	51645.4	42006.03	54456.45	51304.95	30300.61	58790.1	111745.1	101604.85	100083.24	49941.72	90076.69	125046.113	70029.21	80445.92	105759.926
Q9Y2Z9	9	22.222	COQ6	Ubiquinone biosynthesis monooxygenase COQ6, mitochondrial (EC 1.14.13.-) (Coenzyme Q10 monooxygenase 6)	65691.06	51174.2	49089.66	50382.4	60374.08	53886.31	71773.4	63790.87	52797.57	68573.81	52229.17	24246.89	56897.46	59850.77	53319.78	64108.3	36035.82	62689.16	58155.31	68594.88	58938.23	18539.94	59819.14	43071.4	0	49786.65	36341.83	48822.63	34357.63	50714.26	30866.36	38714.248	48992.98	53437.85	21763.19	28089	39680.13	60121.89	58705.07	7637.28	59595.9	69826.82	66213.49	65217.68	43135.57
O00748	8	17.352	CES2	Cocaine esterase (EC 3.1.1.84) (Carboxylesterase 2) (CE-2) (hCE-2) (EC 3.1.1.1) (Methylumbelliferyl-acetate deacetylase 2) (EC 3.1.1.56)	73239.01	31876.61	54521.08	73122.48	59626.38	64251.67	54444.91	70846.54	138947.71	33810.92	43588.01	6898.79	44076.27	46440.91	47592.32	54368.94	25438.6	39368.99	23324.418	47903.36	1988.44	8528.88	44698.25	21312.43	7839.19	35754.78	27844.84	56302.42	37860.92	34076.07	25895.74	75093.72	33010.959	42293.115	17106.1	14965.7	47914.9	109024.65	66220.57	76096.84	55249.15	87883.91	82251.07	96451.35	75411.02
O75027	8	15.426	ABCB7	Iron-sulfur clusters transporter ABCB7, mitochondrial (ATP-binding cassette sub-family B member 7, mitochondrial) (ATP-binding cassette transporter 7) (ABC transporter 7 protein)	22732.24	20611.24	21110.84	17653.78	53216.53	30839.71	20756.43	56317.91	0	35279.55	21291.79	3142.79	30444.07	11991.29	17628.06	34911.1	18129.07	32952.1	67592.45	27865.24	28030.72	4854.76	37273.89	13308.98	0	31195	13802.79	4872.64	10569.87	32149.82	12264.34	16534.92	63645.48	55342.25	0	4313.98	0	52587.28	56064.45	0	32338.09	48762.23	43368.42	30494.54	66849.46
O75367	8	24.932	MACROH2A1	Core histone macro-H2A.1 (Histone macroH2A1) (mH2A1) (Histone H2A.y) (H2A/y) (Medulloblastoma antigen MU-MB-50.205)	2498.754	0	42550.27	67935.39	25130.487	7315.71	0	47168.28	0	0	41133.43	0	21569.05	9400.46	0	4116.4	0	56582.888	62136.942	0	0	0	0	38927.65	0	7233.1	28881.69	0	45173.24	30929.511	5511.17	29719.11	66227.26	0	0	0	0	28162.301	0	12301	44354.77	28660.743	6610.46	3344.554	69909.66
O75439	8	21.881	PMPCB	Mitochondrial-processing peptidase subunit beta (EC 3.4.24.64) (Beta-MPP) (P-52)	28224.38	34003.84	35382.75	42869.96	35139.51	36268.37	45396.17	36741.76	31429.38	43277.13	27044.47	5595.46	31898.55	35041.79	45612.2	42565.5	20823.16	32596.54	34075.87	43084.212	36213.52	10727.4	31290.73	25371.94	0	33414.84	32706.69	47192.77	32219.02	29399.44	23101.76	28010.82	36294.67	28981.02	6341.2	0	12754.1	37350.5	31795.96	9375.23	27138.793	37717.43	28761.15	35835.51	38352.64
O75521	8	21.066	ECI2	Enoyl-CoA delta isomerase 2 (EC 5.3.3.8) (DRS-1) (Delta(3),delta(2)-enoyl-CoA isomerase) (D3,D2-enoyl-CoA isomerase) (Diazepam-binding inhibitor-related protein 1) (DBI-related protein 1) (Dodecenoyl-CoA isomerase) (Hepatocellular carcinoma-associated antigen 88) (Peroxisomal 3,2-trans-enoyl-CoA isomerase) (pECI) (Renal carcinoma antigen NY-REN-1)	62631.97	68920.9	63291.19	99757.68	67254.8	74116.09	71568.63	67998.09	88990.97	103393.07	56083.46	27715.6	71580.65	59360.49	67032.02	53757.62	49271.41	66667.04	66844.76	52835.53	62749.327	20248.01	42940.08	42718.12	0	48245.34	31412.82	44816.67	45850.18	40970.03	33011.9	27778.44	55221.15	50037.981	59386.8	0	12650.2	70897.63	72973.87	22601.55	64468.84	66909.72	88527.85	74184.33	73228.64
O95182	8	53.982	NDUFA7	NADH dehydrogenase [ubiquinone] 1 alpha subcomplex subunit 7 (Complex I-B14.5a) (CI-B14.5a) (NADH-ubiquinone oxidoreductase subunit B14.5a)	152512.69	164469.26	118900.48	133577.73	150748.09	149164.53	155018.182	142071.05	76077.56	154523.19	109110.983	44363.45	113690.05	118503.09	127176.29	101586.147	76529.52	123591.584	123276.57	111080.33	123177.68	62585.43	67355.96	78217.85	2334.17	80299.52	61556.556	98684.41	83069.48	57219.704	64517.82	65376.45	62999.347	90158.32	32808.54	25398	71812	141197.78	125013.16	7905.79	123548.27	141240.69	99251.45	114768.61	118573.34
O95810	8	22.824	CAVIN2	Caveolae-associated protein 2 (Cavin-2) (PS-p68) (Phosphatidylserine-binding protein) (Serum deprivation-response protein)	33593.31	0	12827.38	29236.83	41963.38	20898.91	4427.71	87872.74	6050.41	0	7356.03	25647.54	29172.25	15865.05	0	12995.18	13164.91	75420.25	64307.97	0	2761.81	0	0	5367.67	0	12189.44	9019.76	4687.97	11742.07	3627.15	10506.34	7123.72	63754.07	28714.92	0	9364.79	0	8346.61	26014.53	0	10115.5	8294.79	20576.16	15403.56	58007.58
P02647	8	29.588	APOA1	Apolipoprotein A-I (Apo-AI) (ApoA-I) (Apolipoprotein A1) [Cleaved into: Proapolipoprotein A-I (ProapoA-I); Truncated apolipoprotein A-I (Apolipoprotein A-I(1-242))]	137904.96	201214.2	171218.65	142311.41	75706.69	56170.44	128450.92	100501.86	297164.61	174499.5	106454.87	9122.98	101183.81	189951.68	201257.64	147861.87	180882.88	102198.28	65946.66	168623.05	121632.83	910875.5	207429.96	138854.32	126350.31	110200.82	150220.8	213074.4	166460.03	93282.79	110995.26	99390.22	110563.91	57532.539	1199361.8	2727852	1531452.2	127074.78	116144.83	769275.6	124982.41	73809.61	189297.81	140832.98	76884.69
P05023	8	9.091	ATP1A1	Sodium/potassium-transporting ATPase subunit alpha-1 (Na(+)/K(+) ATPase alpha-1 subunit) (EC 7.2.2.13) (Sodium pump subunit alpha-1)	40130.88	1481.54	29742.58	47370.13	30186.7	29311.36	2772.85	78484.06	1054.01	874.69	41207.19	7972.03	44447.9	5840.74	0	17224.572	26040.23	88342.51	45425.9	3662.19	0	10371.8	0	31192.95	0	19471.42	23463.29	5224.81	22905.5	22129.241	14520.9	60056.29	70487.24	39544.41	0	55942.9	9416.46	23308.21	39991.29	6790.2	23457.74	28704.299	48903.71	41064.25	48105.6
P07900	8	9.016	HSP90AA1	Heat shock protein HSP 90-alpha (EC 3.6.4.10) (Heat shock 86 kDa) (HSP 86) (HSP86) (Heat shock protein family C member 1) (Lipopolysaccharide-associated protein 2) (LAP-2) (LPS-associated protein 2) (Renal carcinoma antigen NY-REN-38)	0	0	1007.88	0	28654.987	1004.24	0	192576.28	9752.26	5405.69	7859.47	14113.81	11359.61	9954.02	0	0	0	206396.23	76829.482	4269.86	0	0	4459.434	0	0	6875.99	0	4393.56	21575.09	0	18347.54	30553.343	182188.64	0	14550.9	804210.4	0	0	682.933	0	0	0	39929.71	34136.43	152342.932
P08574	8	25.231	CYC1	Cytochrome c1, heme protein, mitochondrial (EC 7.1.1.8) (Complex III subunit 4) (Complex III subunit IV) (Cytochrome b-c1 complex subunit 4) (Ubiquinol-cytochrome-c reductase complex cytochrome c1 subunit) (Cytochrome c-1)	457732.05	488495.1	364731.69	459744.3	405318.59	440789.95	505050.228	423680.23	44462.11	541745.93	396880.11	21026.34	503456.41	465967.76	523671.61	490698.44	290401.05	380874.61	367744.75	461734.91	518886.91	483475.3	541116.4	439660.81	64193.3	461217.73	407394.4	528715.6	373417.86	478329.98	296617.59	397161.14	493960.69	455012.63	424706	328418.6	462298.5	487900.53	442526.74	31056.16	451704.62	455299.68	503396.02	511954.37	425762.55
P0CAP1	8	20.815	MYZAP	Myocardial zonula adherens protein (GRINL1A upstream protein) (Gup)	0	0	0	0	37123.4	0	0	36316.11	0	0	1025.78	0	0	0	0	0	0	34707.87	42780.07	0	0	0	0	0	0	1974.75	0	0	0	0	0	0	44460.18	0	0	0	0	0	0	0	0	437.835	0	448.036	18721.96
P10606	8	61.24	COX5B	Cytochrome c oxidase subunit 5B, mitochondrial (Cytochrome c oxidase polypeptide Vb)	1305062.53	1346862.97	850143.27	1012801.5	1038016.564	1174419.44	1599391.26	1071058.69	505891.73	1263491.97	930763.59	439542	1151752.6	1644967.2	1597485.48	1367159.46	1022685.3	1126048.12	921956.116	1497843.5	1486862.9	1423680.5	1595730.3	1171047.69	63478	1214769.5	1021572.9	1517846	1071156.415	1017199.8	869170.9	888637.3	977966.4	1148602.1	1045139	779960.79	1054439.3	1057265.78	1098479.71	93895.23	1167552.74	1139699.23	1337657.91	1375261.17	874713.16
P21912	8	30	SDHB	Succinate dehydrogenase [ubiquinone] iron-sulfur subunit, mitochondrial (EC 1.3.5.1) (Iron-sulfur subunit of complex II) (Ip) (Malate dehydrogenase [quinone] iron-sulfur subunit) (EC 1.1.5.-)	368357.44	369976.81	249236.28	355116.92	416630.96	386755.03	447437.48	360327.09	427447.97	383091.57	264666.35	20526.06	297637.84	340044.75	360677.94	330436.58	246819.34	373810.17	331310.45	384281.37	412883.83	304752.7	320743.3	259996.2	24068.25	236777.1	240716.8	342332.3	234352.1	317325.6	197614.6	248679.3	267867.9	285841.75	270682.1	250957.4	319106.7	340283.72	289322.6	98528.2	307871.96	389843.54	278667.81	346130.72	323520.75
P27144	8	38.565	AK4	Adenylate kinase 4, mitochondrial (EC 2.7.4.4) (EC 2.7.4.6) (Adenylate kinase 3-like) (GTP:AMP phosphotransferase AK4)	167968.88	160074.95	158445.96	121255.38	207240.15	145417.33	189013.89	112709.76	178845.37	167739.52	149757.08	10526.9	136765.6	196943.81	145950.14	203496.61	116145.81	213489.09	116334.77	176113.69	176064.84	108143.5	139067.87	148307.07	9138.51	99420.88	119555.34	198242.98	126491.09	142231.04	106020.41	164551.16	154927.97	186687.38	136873.8	101923.3	143531	202931.86	136968.93	138861.82	128160.73	175195.45	143070.03	170102.48	134794.61
P32119	8	31.818	PRDX2	Peroxiredoxin-2 (EC 1.11.1.24) (Natural killer cell-enhancing factor B) (NKEF-B) (PRP) (Thiol-specific antioxidant protein) (TSA) (Thioredoxin peroxidase 1) (Thioredoxin-dependent peroxide reductase 1) (Thioredoxin-dependent peroxiredoxin 2)	23387.29	55936.06	92098.24	13197.52	82760.84	5411.008	6621.206	844861.6	103940.7	19562.33	23379.25	13632	25373.55	23100.25	16194.8	51196.46	133374.02	863384.61	247318.53	23159.46	14160.09	74668.56	23058.83	20895.81	1390024.23	28094.56	45878.8	20545.92	79292.15	31906.44	306520.14	29295.49	701156.85	4894.46	47931.5	2251591.9	39141	43892.8	9528.13	32821.7	7015	10758.23	35421.74	21356.722	468388.89
P34949	8	16.785	MPI	Mannose-6-phosphate isomerase (EC 5.3.1.8) (Phosphohexomutase) (Phosphomannose isomerase) (PMI)	0	0	0	0	0	0	0	65902.49	0	0	0	0	0	0	0	0	0	46420.96	7284.306	0	0	0	0	0	0	1927.25	0	0	0	0	0	0	39338.09	0	0	74010.46	0	0	0	0	0	0	0	0	21818.26
P35998	8	21.247	PSMC2	26S proteasome regulatory subunit 7 (26S proteasome AAA-ATPase subunit RPT1) (Proteasome 26S subunit ATPase 2)	0	0	0	0	8680.49	0	0	32993.902	0	0	1648.73	4515.389	2124.12	0	0	3755.99	0	36494.57	14609.541	0	0	0	0	0	0	0	0	0	0	0	0	1751.15	32772.065	0	0	78544.5	0	0	0	0	0	0	0	2132.894	22472.23
P49419	8	15.77	ALDH7A1	Alpha-aminoadipic semialdehyde dehydrogenase (Alpha-AASA dehydrogenase) (EC 1.2.1.31) (Aldehyde dehydrogenase family 7 member A1) (EC 1.2.1.3) (Antiquitin-1) (Betaine aldehyde dehydrogenase) (EC 1.2.1.8) (Delta1-piperideine-6-carboxylate dehydrogenase) (P6c dehydrogenase)	36083.63	48438.86	45029.349	60187.757	48470.528	43417.25	50722.37	62818.66	52217.87	54893.83	40173.06	4929.307	39805.22	41846.288	56777.56	47758.56	40004.23	56231.75	50605.425	52112.29	48335.4	0	53811.15	46937.1	64859.96	49687.28	40441.87	54858.06	46500.68	46362.34	47557.57	37643.5	64711.83	39916.588	0	80665.9	5501.44	42232.66	35991.89	23815.15	31452.19	38719.622	51431.18	49482.293	56287.93
P55786	8	9.358	NPEPPS	Puromycin-sensitive aminopeptidase (PSA) (EC 3.4.11.14) (Cytosol alanyl aminopeptidase) (AAP-S)	1844.81	2172.81	3053.263	2316.25	14461.87	4919.581	1663.93	143964.06	7605.49	3815.079	3147.39	817.498	2885.311	5385.7	2412.47	568.885	5461.64	131175.27	46930.75	2210.98	5599.95	0	1698.56	933.743	106377.16	4723.34	7837.33	1973.209	8953.43	3195.113	5659.11	5652.45	112739.76	2928.69	0	362895.5	0	10650.599	0	0	5913.253	7711.901	9496.206	10421.689	92584.11
P56556	8	53.125	NDUFA6	NADH dehydrogenase [ubiquinone] 1 alpha subcomplex subunit 6 (Complex I-B14) (CI-B14) (LYR motif-containing protein 6) (NADH-ubiquinone oxidoreductase B14 subunit)	294820.18	272235.52	238010.58	224692.24	265513.5	252382.02	301877.86	225758.51	247925.72	287012.26	217529.48	57055.99	235039.68	259501.95	275834.24	274086.77	204283.71	267283.73	246189.18	307000.54	285716.36	236802.3	211368.39	235342.17	9722.13	224975.54	217795.88	269023.54	236213.73	218781.92	141046.35	213671.73	216525.08	213884.77	240143.4	203979.8	223524	292111.37	238047.91	9547.23	189380.59	267834	194109.8	243873.33	178470.01
P61604	8	58.824	HSPE1	10 kDa heat shock protein, mitochondrial (Hsp10) (10 kDa chaperonin) (Chaperonin 10) (CPN10) (Early-pregnancy factor) (EPF) (Heat shock protein family E member 1)	39792.87	30785.07	17950.17	26016.54	43619.736	38456.003	55076.798	49405.28	47168.91	38780.45	37243.01	4166.26	38635.61	35870.18	26264.08	35676.87	24055.01	39124.53	44180.57	46696.63	61110.376	39876.9	37439.41	25145.35	1472.41	52253.32	36633.71	47724.66	25076.85	43082.84	58062.34	56169.5	45129.83	50930.83	24705	45182.1	11291.1	40416.56	41414.3	13851.97	59700.04	63374.236	61552.97	73908.18	88068.11
P62258	8	36.471	YWHAE	14-3-3 protein epsilon (14-3-3E)	0	0	754.156	0	41255.78	3069.195	0	254483.98	5590.42	5967.09	3772.792	23791.23	1628.35	3450.07	0	0	0	223764.89	125268.21	6759.51	1194.5	4724.39	0	0	11214.17	1086.65	0	0	0	0	17133.99	15898.27	173393.86	0	0	444156	0	0	0	0	0	542.572	22026	11760.29	225805.02
P62424	8	22.556	RPL7A	Large ribosomal subunit protein eL8 (60S ribosomal protein L7a) (PLA-X polypeptide) (Surfeit locus protein 3)	26792.72	0	1504.58	29766.85	28808.632	4954.959	0	39930.541	0	0	23187.277	2290.244	32119.544	3679.396	0	1689.13	15272.6	42386.919	30153.869	0	0	0	0	4680.07	0	19147.68	5700.49	0	3276.32	108.386	18628.65	32891.98	39818.059	13969.63	0	0	0	0	29249.832	0	6320.07	6358.93	39596.38	34900.801	40364.193
P78371	8	24.299	CCT2	T-complex protein 1 subunit beta (TCP-1-beta) (CCT-beta) (Chaperonin containing T-complex polypeptide 1 subunit 2)	0	0	0	1024.16	11049.388	0	0	58768.97	0	0	2562.108	0	4183.289	656.017	0	1226.71	0	73565.19	28817.01	1089.84	0	0	0	0	0	0	0	0	1697.37	0	4730.956	6623.282	68954.12	661.008	0	117516.9	0	0	0	0	0	0	2201	0	43588.334
Q04446	8	14.957	GBE1	1,4-alpha-glucan-branching enzyme (EC 2.4.1.18) (Brancher enzyme) (Glycogen-branching enzyme)	0	0	0	0	2053.77	0	0	143064.19	0	0	0	0	0	0	0	12367.5	1034.2	53110.9	13443.436	0	0	0	0	0	0	0	0	0	0	0	0	0	144778.6	0	0	191617.5	0	0	0	0	0	0	1423.09	767.182	37793.18
Q06830	8	36.683	PRDX1	Peroxiredoxin-1 (EC 1.11.1.24) (Natural killer cell-enhancing factor A) (NKEF-A) (Proliferation-associated gene protein) (PAG) (Thioredoxin peroxidase 2) (Thioredoxin-dependent peroxide reductase 2) (Thioredoxin-dependent peroxiredoxin 1)	6843.07	11556.26	50822.61	4780.44	41283.19	5254.782	3172.51	321288.7	45337.41	15769.24	5812.22	3924.79	6255.35	15867.64	2420.58	2373.86	60150.76	312830.15	90772.17	10710.269	584.253	31350.5	14373.35	2476.17	686087.5	7523.73	23577.41	11161.46	21764.17	14430.38	150322.83	44269.93	224067.63	0	39529.8	1206082.5	61183.37	9720.6	2172.91	24523.4	0	4582.24	59515.09	21950.97	191298.1
Q13200	8	10.903	PSMD2	26S proteasome non-ATPase regulatory subunit 2 (26S proteasome regulatory subunit RPN1) (26S proteasome regulatory subunit S2) (26S proteasome subunit p97) (Protein 55.11) (Tumor necrosis factor type 1 receptor-associated protein 2)	0	0	0	869.007	4857.554	0	0	25835.43	0	0	987.383	7195.38	6916.06	0	757.109	2255.7	0	34789.44	7173.45	0	794.47	0	0	973.268	1335.14	0	0	0	0	0	973.368	0	27548.519	0	0	61175.6	0	0	984.659	0	0	0	2679.932	0	23659.08
Q14118	8	9.832	DAG1	Dystroglycan 1 (Dystroglycan) (Dystrophin-associated glycoprotein 1) [Cleaved into: Alpha-dystroglycan (Alpha-DG); Beta-dystroglycan (Beta-DG)]	3109.89	0	17216.633	22954.61	12486.046	12187.637	3703.36	60521.34	0	0	2902.783	4985.32	26353.846	0	0	0	0	59255.54	63404.349	1178.4	0	0	0	8765.9	0	0	17807.28	0	7670.01	18181.26	0	38432	59635.58	7171.654	0	0	10204.7	14582.26	8906.07	0	24394.41	22660.72	0	2952.403	46143.15
Q14894	8	32.166	CRYM	Ketimine reductase mu-crystallin (EC 1.5.1.25) (NADP-regulated thyroid-hormone-binding protein)	0	2501.91	0	0	32400.4	0	0	437416.49	10908.9	12196.73	5360.35	0	3363.13	0	0	1156.75	0	280328.06	90551.91	6267.95	1346.87	0	5715.46	0	0	5614.12	0	1415.19	3089.1	0	0	0	192796.41	0	10174.7	610438.7	0	0	0	0	1483.56	0	0	0	132044.29
Q16531	8	7.982	DDB1	DNA damage-binding protein 1 (DDB p127 subunit) (DNA damage-binding protein a) (DDBa) (Damage-specific DNA-binding protein 1) (HBV X-associated protein 1) (XAP-1) (UV-damaged DNA-binding factor) (UV-damaged DNA-binding protein 1) (UV-DDB 1) (XPE-binding factor) (XPE-BF) (Xeroderma pigmentosum group E-complementing protein) (XPCe)	0	0	0	0	4669.688	0	0	35143.22	1078.48	0	289.955	0	0	1390.78	0	0	0	37527.4	15429	0	0	0	1005.08	0	29913.65	705.756	772.95	0	0	0	7259.22	0	34338.28	0	0	52228.9	0	0	0	0	0	0	0	948.712	22473.01
Q6UXV4	8	37.687	APOOL	MICOS complex subunit MIC27 (Apolipoprotein O-like) (Protein FAM121A)	78879.55	92548.7	65624.81	53383.74	90540.26	77413.91	104001.41	66056.66	10607.11	92229.5	76777.58	25030.3	73535.13	76556.53	67838.84	82806.63	49837.75	64648.45	70040.95	72395.37	81290.58	38533.19	82135.44	59811.98	2634.71	64951.95	61412.28	77345.11	54137.9	66226.16	39842.68	64601.25	58388.86	69457.8	46584.4	22766.7	67990.88	66940.91	73062.37	2798.94	61200.29	67766.96	69979.72	67776.24	65596.83
Q8N1G4	8	18.525	LRRC47	Leucine-rich repeat-containing protein 47	419.598	0	951.491	0	7428.45	160.938	0	31855.74	0	0	0	1616.02	0	0	0	0	0	36938.03	15634.007	0	0	0	0	0	0	0	0	0	0	0	0	0	41419.04	0	0	11686.5	0	544.53	0	0	0	0	0	0	24176.504
Q8TCS8	8	11.877	PNPT1	Polyribonucleotide nucleotidyltransferase 1, mitochondrial (EC 2.7.7.8) (3'-5' RNA exonuclease OLD35) (PNPase old-35) (Polynucleotide phosphorylase 1) (PNPase 1) (Polynucleotide phosphorylase-like protein)	19171.59	12702.1	16551.16	27503.75	30691.9	31101.54	23392.56	31994.61	7527.41	39127.79	16954.11	11958.62	21638.42	17167.72	26654.39	16548.96	14188.1	23253.54	30278.27	29854.48	32798.59	8938.84	19539.74	20081.3	0	28382.64	21781.54	31242.82	21389.86	22423.23	7154.09	17716.72	20514.04	29590.74	0	0	0	18570.41	28347.39	0	27394.96	20995.53	34846.24	24843.88	26340.1
Q8WWI1	8	6.417	LMO7	LIM domain only protein 7 (LMO-7) (F-box only protein 20) (LOMP)	0	0	4382.96	0	27625.623	3323.34	0	31448.109	0	0	0	8951.11	6457.97	0	0	0	0	37631.345	31187.888	0	0	0	0	2892.28	0	0	3202.21	0	0	0	0	0	29491.22	0	0	0	0	4066.45	5366.74	0	0	0	0	3437.6	23146.501
Q92552	8	20.773	MRPS27	Small ribosomal subunit protein mS27 (28S ribosomal protein S27, mitochondrial) (MRP-S27) (S27mt) (Mitochondrial ribosomal protein S27)	27325.47	26356.898	14883.06	33074.57	25638.66	28885.17	28472.2	27229.47	30117.57	19756.16	19547.69	10901.67	27809.99	28951.84	34020.71	22081.7	20293.45	27958.7	31338.8	24495.48	28179.23	9548.21	24651.06	24789.64	0	28220.88	20442.44	30338.1	14009.64	22132.7	22926.51	13402.142	20405.16	29321.4	8364.05	0	0	22306.467	26407.51	2904.52	29134.9	30597.14	35571.42	30852.39	26482.23
Q96CN7	8	37.919	ISOC1	Isochorismatase domain-containing protein 1	10939.49	2731.03	9365.98	13531.63	22439.874	7372.52	5619.1	129855.27	21061.41	7433.912	15701.14	0	7358.05	3329.51	10321.476	14968.787	5586.52	123429.61	50216.91	14272.05	7856.07	0	3116.78	10950.16	0	20151.27	13412.65	9231.08	6178.68	4416.617	3158.46	11101.15	112285.3	18428.26	0	546224.5	0	18203.88	13580.06	8460.14	10769.78	17174.3	10930.51	20104.68	139028.43
Q99832	8	18.232	CCT7	T-complex protein 1 subunit eta (TCP-1-eta) (CCT-eta) (Chaperonin containing T-complex polypeptide 1 subunit 7) (HIV-1 Nef-interacting protein) [Cleaved into: T-complex protein 1 subunit eta, N-terminally processed]	550.76	0	0	1610.954	675.19	262.047	0	64602.2	0	15669.117	0	3060.94	7913.92	687.08	0	0	10923.4	76656.63	21580.98	0	0	0	0	0	0	0	0	24386.3	969.587	0	1026.59	4727.01	67247.9	0	0	30755.1	5037.23	0	0	0	0	0	10998.7	1892.305	50484.15
Q9H6R3	8	13.848	ACSS3	Acyl-CoA synthetase short-chain family member 3, mitochondrial (EC 6.2.1.1) (Acetate--CoA ligase 3) (Acyl-CoA synthetase short-chain family member 3) (Propionate--CoA ligase) (EC 6.2.1.17)	16033.82	24175.69	7464.4	1583.58	23324.85	15583.03	24239.93	27455.61	11461.35	14431.52	16957.9	6444.26	22192.58	14376.4	13405.75	23099.84	6153.31	28155.85	18316.678	21675.27	21564.13	0	23007.02	17620	0	17445.99	14155.41	18021.23	10139.41	21702.66	5493.65	15185.82	27675.2	18680.87	5698.25	0	0	19534.3	13973.92	12615.54	18015.82	19970.46	16376.45	24316.94	27140.017
Q9NUJ1	8	39.869	ABHD10	Palmitoyl-protein thioesterase ABHD10, mitochondrial (EC 3.1.2.22) (Acyl-protein thioesterase ABHD10) (Alpha/beta hydrolase domain-containing protein 10) (Abhydrolase domain-containing protein 10) (Mycophenolic acid acyl-glucuronide esterase, mitochondrial) (EC 3.1.1.93)	56967.443	70029.22	51514.44	55518.35	74306.109	62029.28	79136.685	64831.31	65680.59	86346.913	56050.186	0	65846.581	68595.54	64968.56	72212.7	46164.78	70355.388	55888.76	75678.37	68401.99	43639.5	78660.99	62937.61	11938.81	71759.85	51285.57	74687.05	55937.85	72715.499	52778.02	62416.951	62243.165	77476.22	58196.5	74087.43	45084.5	58366.104	55034.84	55137.42	53756.84	68347.55	68113.71	67787.99	66302.45
Q9P0J0	8	51.389	NDUFA13	NADH dehydrogenase [ubiquinone] 1 alpha subcomplex subunit 13 (Cell death regulatory protein GRIM-19) (Complex I-B16.6) (CI-B16.6) (Gene associated with retinoic and interferon-induced mortality 19 protein) (GRIM-19) (Gene associated with retinoic and IFN-induced mortality 19 protein) (NADH-ubiquinone oxidoreductase B16.6 subunit)	469718.55	511464.86	362325.75	405753.65	525513.03	504575.39	532973.71	461522.1	83636.25	563753.67	359884.6	48469.9	396668.57	454183.07	493468.26	431731.06	321940.31	409161.95	443553.7	448191	458403.73	340880.8	327939.9	386928.2	19323.46	354590.95	297480.1	404048.5	348762.6	303979.7	300014.5	311109.1	302071.4	420622.1	268569.9	315028.7	416019.5	445420.98	415340.04	41474.44	392388.5	466495.45	317742.85	400566.11	394697.91
Q9UKS6	8	24.057	PACSIN3	Protein kinase C and casein kinase substrate in neurons protein 3 (SH3 domain-containing protein 6511)	11369.19	0	6118.3	17541.04	29656.78	6887.27	1586.19	41745.58	0	0	16884.58	3498.8	20269.75	2613.91	1002.81	5147.34	1940.51	57114.37	49332.92	0	0	5342.17	0	2682.9	0	5857.63	3269.35	0	6230.23	8024.06	0	22637.99	52240.03	6798.88	9779.82	0	0	6426.749	15043.36	0	7961.2	9736.568	12115.2	13514.78	52302.42
Q9UNZ2	8	28.919	NSFL1C	NSFL1 cofactor p47 (UBX domain-containing protein 2C) (p97 cofactor p47)	0	0	0	0	8225.318	0	0	44112.62	0	0	411.081	894.728	0	2477.66	0	0	0	58609.29	16606.81	0	0	0	0	0	0	0	0	0	0	0	975.821	0	57969.6	0	0	44741.6	0	0	0	0	0	0	1179.5	3576.87	39085.69
Q9Y305	8	23.235	ACOT9	Acyl-coenzyme A thioesterase 9, mitochondrial (Acyl-CoA thioesterase 9) (EC 3.1.2.-) (Acyl-CoA thioester hydrolase 9)	33600.23	61511.63	63678.331	75226.28	32118.88	50275.993	62957.42	54523.01	82822.07	86512.15	69439.047	14881.01	68659.1	50692.62	57488.81	67456.904	38055.11	59659.11	59799.701	62752.71	61497.76	51773.37	65383.05	51586.964	0	75629.39	33475.15	72517.37	67272.96	58404.16	47965.08	71091.36	70953.831	69471.251	10510.8	0	26652.1	63471.465	61623.282	25217.73	61231.11	55069.611	83062.87	60214.69	67638.889
Q9Y6G9	8	23.518	DYNC1LI1	Cytoplasmic dynein 1 light intermediate chain 1 (LIC1) (Dynein light chain A) (DLC-A) (Dynein light intermediate chain 1, cytosolic) (DLIC-1)	0	0	0	0	15070.49	0	0	32214.87	0	0	0	2884.09	0	0	0	880.615	0	33288.81	21933.83	0	0	0	0	0	0	0	0	0	1231.54	0	0	0	29194.48	0	0	34019.8	0	0	0	0	0	0	0	0	27581.83
O00151	7	34.954	PDLIM1	PDZ and LIM domain protein 1 (C-terminal LIM domain protein 1) (Elfin) (LIM domain protein CLP-36)	3060.69	0	7359.66	1670.53	56893.34	4210.73	0	84601.1	2754.26	0	2185.99	0	0	2602.65	0	0	0	129749.86	68305.16	4244.49	1587.44	0	0	0	0	0	0	0	1845.73	0	1308.7	0	104390.44	1633.57	0	160720.2	0	0	0	0	3973.89	0	0	2264.95	64929.96
O43242	7	15.918	PSMD3	26S proteasome non-ATPase regulatory subunit 3 (26S proteasome regulatory subunit RPN3) (26S proteasome regulatory subunit S3) (Proteasome subunit p58)	0	0	0	702.307	13256.853	0	0	35297.5	0	0	2207.57	2130.19	6999.717	0	0	0	0	51357.37	20844.52	0	0	0	0	0	0	0	0	0	0	0	0	0	39888.55	0	0	75844.4	0	0	0	0	0	0	0	0	29806.4
O43772	7	17.94	SLC25A20	Mitochondrial carnitine/acylcarnitine carrier protein (Carnitine/acylcarnitine translocase) (CAC) (CACT) (Solute carrier family 25 member 20)	134791.04	142926.95	101647.37	131265.88	147624.13	152232.08	170558.68	115553.84	7329.99	128307.02	99805.72	25718.61	120950.3	146415.53	137894.59	141744.88	84056.18	113713.49	107046.87	129322.6	142714	50194.29	145319.57	95606.5	0	97292.56	77715.24	147323.61	91982.28	102472.47	76945.99	117293.16	106152.36	113078.22	21324.2	23224.1	80392.8	103398.26	104646.56	0	100093.48	117229.46	93349.72	99528.324	79832.87
O60763	7	10.603	USO1	General vesicular transport factor p115 (Protein USO1 homolog) (Transcytosis-associated protein) (TAP) (Vesicle-docking protein)	0	0	0	0	1628.855	0	0	26633.17	0	0	0	2408.85	0	0	0	0	0	28428.27	19515.85	0	0	0	0	0	0	0	0	0	0	0	0	0	25914.37	0	0	55539.3	0	0	0	0	0	0	0	0	25332.16
O75431	7	31.559	MTX2	Metaxin-2 (Mitochondrial outer membrane import complex protein 2)	91005.79	78099.64	79676.5	88635.57	112957.2	91417.03	90120.19	79800.83	76770.86	64936.98	86778.43	43911.11	84781.56	59383.69	71924.39	81319.42	54377.79	90586.51	86437.1	57384.33	61946.2	30331.53	69177.25	66864.77	1990.56	64789.9	65191.39	56827.12	52664.14	62592.36	52548.45	68996.03	72321.8	90447.09	41062.6	24830.8	33540.06	82913.9	82222.1	4709.81	73983.08	94020.04	81724.51	85718.58	83551.36
O75955	7	22.482	FLOT1	Flotillin-1	4649.83	3074.67	7361.542	14342.43	10987.43	3849.36	5896.67	14139.588	2852.51	3916.78	6348.096	4584.44	9274.503	2302.96	2080.62	3113.69	1552.23	15056.42	14417.9	3449.52	3148.4	3709.49	3088.06	6909.98	0	2914.56	2791.28	3134.52	3110.13	2561.97	1756.52	2815.49	21173.89	8338.56	0	0	3761.69	4563.86	8414.728	0	7007.99	6438.77	7987.386	7514.607	14917.98
O75964	7	55.34	ATP5MG	ATP synthase subunit g, mitochondrial (ATPase subunit g) (ATP synthase membrane subunit g)	528748.21	723709.95	430955	556205.16	620842.84	664705.42	574275.54	636371.26	50401.89	722498.85	409679.52	226225.6	636842.95	475478.86	657953.49	572965.63	471901.81	524994.02	572881.9	556891.16	748616.87	603627.6	547068.02	466234.94	31798.14	483867.91	339889.12	447213.96	395387.98	416001.27	315429.56	412952.05	350846.42	574180.83	343424	404818.7	604006.3	548649.24	672232.17	35062.44	597233.88	610441.7	655053.97	544359.55	682961.14
O95747	7	17.078	OXSR1	Serine/threonine-protein kinase OSR1 (EC 2.7.11.1) (Oxidative stress-responsive 1 protein)	226.289	0	0	0	340.666	0	0	18476.96	0	0	0	0	1007.97	0	0	0	3658.06	21398.99	7739.182	0	0	0	0	0	0	0	0	0	0	0	2486.751	5354.17	22999.74	1117.66	0	18847.3	0	1526.14	2202.359	0	0	0	837.162	417.869	10242.42
O96000	7	33.721	NDUFB10	NADH dehydrogenase [ubiquinone] 1 beta subcomplex subunit 10 (Complex I-PDSW) (CI-PDSW) (NADH-ubiquinone oxidoreductase PDSW subunit)	625017.11	931208.09	566104.71	222867.72	595154.85	754387.85	909745.31	713245.18	21533.46	962820.23	473540.65	239345.42	205195.86	225128.07	870297.38	256344.73	603894.19	606147.39	672434.9	862304.12	268461.37	685890.1	463189.29	499837.07	73028.5	605453.77	427822.44	915948.15	668752.26	387870.27	532082.36	381834.46	464966.43	682229.92	142682.8	157296.3	213971.4	588522.87	648570.56	19706.23	505043.81	622350.21	599497.16	239066.23	544285.27
P06753	7	21.404	TPM3	Tropomyosin alpha-3 chain (Gamma-tropomyosin) (Tropomyosin-3) (Tropomyosin-5) (hTM5)	285365.536	4895.36	351504.24	3555.95	367455.9	346858.48	19478.08	395729.87	205452.66	41588.19	367641.393	5904.01	249903.88	14213.98	42601.83	54672.59	43755.2	603762.9	255860.45	24762.45	31020.69	14154.9	9294.25	43954.54	21365.51	6173.43	196343.89	17565.18	23674.44	115613.44	31178.78	121196.73	38757.718	175369.35	58255.8	299123.9	16842.1	263428.192	163410.15	55793.9	7461.41	392253.22	65474.05	15555.643	376838.42
P07384	7	8.824	CAPN1	Calpain-1 catalytic subunit (EC 3.4.22.52) (Calcium-activated neutral proteinase 1) (CANP 1) (Calpain mu-type) (Calpain-1 large subunit) (Cell proliferation-inducing gene 30 protein) (Micromolar-calpain) (muCANP)	0	0	4786.36	0	696.483	0	0	18563.57	12599.86	0	0	0	0	0	6889.87	957.819	2820.796	27432.64	11188.681	2584.67	0	0	0	0	160450.19	0	921.412	0	0	0	20701.42	0	22787.53	0	0	58801.6	0	1133.43	0	0	0	0	1847.26	0	21133.55
P07814	7	6.085	EPRS1	Bifunctional glutamate/proline--tRNA ligase (Bifunctional aminoacyl-tRNA synthetase) (Cell proliferation-inducing gene 32 protein) (Glutamatyl-prolyl-tRNA synthetase) [Includes: Glutamate--tRNA ligase (EC 6.1.1.17) (Glutamyl-tRNA synthetase) (GluRS); Proline--tRNA ligase (EC 6.1.1.15) (Prolyl-tRNA synthetase)]	31106	0	33530.7	41281.9	19860.665	16841.7	40483.9	48428.4	74211.9	0	32004.7	5635.75	29924.3	58945.6	67645.1	55671.9	0	42958.56	25550.79	61914.4	42366.4	0	62083.4	36492.3	60437.5	37833	40146.5	0	59607.8	0	51613.719	42592.524	54898.65	18949.3	0	61305.3	0	27005.4	25944.6	0	25821.7	19013.4	40909.3	29172	33983.4
P07951	7	28.873	TPM2	Tropomyosin beta chain (Beta-tropomyosin) (Tropomyosin-2)	487377.76	22459.95	439891.06	656406.23	530337.122	514976.88	46787.3	766060.37	683890.256	31877.82	786456.13	198672.102	632185.12	40491.27	33754.42	171843.31	184535.41	728960.28	886655.25	56261.79	41752.85	145979.02	57585.32	508016.37	17750.71	384893.9	865181.99	38390.85	401641.63	602451.867	120061.24	168493.33	458332.36	364094.75	250188.4	493342.7	428111.8	522675.84	428376.93	94619.32	1033797.14	664042.45	258689.76	305628.86	682083.6
P09669	7	65.333	COX6C	Cytochrome c oxidase subunit 6C (Cytochrome c oxidase polypeptide VIc)	525940.7	618522	360853.38	455356.88	454199.8	539664.83	673489.6	522965.94	63567.75	597303.69	372004.22	154116.2	416053.09	470777.98	578799.54	389962.48	313632.1	330867.49	345085.65	376172.52	531740.85	417625.8	356961.24	356685.93	12057.55	335629.14	235902.2	400539.02	301146.3	269394.36	180068.7	206091.97	212365.04	354788.55	298402.6	589944.8	453281.7	360597.64	471749.32	56379.88	488137.41	496467.469	578535.88	472525.82	385364.13
P09960	7	16.858	LTA4H	Leukotriene A-4 hydrolase (LTA-4 hydrolase) (EC 3.3.2.6) (Leukotriene A(4) hydrolase) (Tripeptide aminopeptidase LTA4H) (EC 3.4.11.4)	0	0	0	0	0	0	0	27451.03	0	0	1322.9	0	0	0	0	0	0	29275.45	4882.616	0	0	0	0	0	3755.05	0	0	0	0	0	0	1010.76	25866.58	0	0	37820	0	0	1386.21	0	0	0	1513.05	0	17523.661
P11766	7	19.519	ADH5	Alcohol dehydrogenase class-3 (EC 1.1.1.1) (Alcohol dehydrogenase 5) (Alcohol dehydrogenase class chi chain) (Alcohol dehydrogenase class-III) (Glutathione-dependent formaldehyde dehydrogenase) (FALDH) (FDH) (GSH-FDH) (EC 1.1.1.-) (S-(hydroxymethyl)glutathione dehydrogenase) (EC 1.1.1.284)	0	0	0	0	3256.401	0	0	115720.25	0	0	0	0	0	0	0	0	0	116480.34	33314.73	731.37	0	0	0	0	0	0	0	0	1736.23	0	0	0	97958.01	0	0	422159.7	0	307.489	0	0	0	0	0	0	80085.79
P12956	7	14.778	XRCC6	X-ray repair cross-complementing protein 6 (EC 3.6.4.-) (EC 4.2.99.-) (5'-deoxyribose-5-phosphate lyase Ku70) (5'-dRP lyase Ku70) (70 kDa subunit of Ku antigen) (ATP-dependent DNA helicase 2 subunit 1) (ATP-dependent DNA helicase II 70 kDa subunit) (CTC box-binding factor 75 kDa subunit) (CTC75) (CTCBF) (DNA repair protein XRCC6) (Lupus Ku autoantigen protein p70) (Ku70) (Thyroid-lupus autoantige…	0	4702.22	3786.37	7683.59	8396.36	0	0	12397.327	5014.31	4207.62	4485.17	0	9627.915	0	0	0	0	16772.13	3211.32	8831.04	0	0	0	4919.09	0	0	0	0	0	0	5196.69	8347.38	17165.9	0	0	93354.4	0	3258.46	2138.29	0	2338.38	1993.482	0	4614.46	10812.753
P13647	7	12.373	KRT5	Keratin, type II cytoskeletal 5 (58 kDa cytokeratin) (Cytokeratin-5) (CK-5) (Keratin-5) (K5) (Type-II keratin Kb5)	96921.71	175416.12	972920.5	127357.41	50274.29	61458.64	116608.68	87308.92	783559.1	160457.78	79143.8	62849.19	97339.07	158656.55	326231.09	105440.15	2250588	70643.69	45329.1	217843.11	104453.03	726778.3	155039.87	107605.8	10890543	96233.12	343004.26	190442.1	144012.32	332428.73	4998607	92436.87	84523.06	69594.04	916934.1	2064675.4	1300069.2	294049.9	98462.76	991484.4	92147.89	44751.66	251414.47	100244.69	78849.8
P13861	7	23.267	PRKAR2A	cAMP-dependent protein kinase type II-alpha regulatory subunit	0	0	0	0	30889.854	0	0	56281.08	0	0	0	0	0	0	0	0	0	60065.091	33114.149	0	0	0	1290.22	1405.87	0	0	0	0	0	0	0	0	61104.3	0	0	6135.06	0	0	0	0	858.899	0	0	0	32844.908
P14927	7	49.55	UQCRB	Cytochrome b-c1 complex subunit 7 (Complex III subunit 7) (Complex III subunit VII) (QP-C) (Ubiquinol-cytochrome c reductase complex 14 kDa protein)	535367.4	548573.5	404687.36	549961.2	577776.5	632162.9	673187.2	521918.4	177245.65	686359.2	446679.2	190494.3	521471.44	588236.2	686564.3	531464.75	403825.35	514948.42	548910.06	604381.72	672191.11	622824.85	600482.7	518969.18	35201.12	543433.2	430683.75	673333.87	497133.65	485098.72	423446.36	511703.69	530883.95	654017.1	407247.5	334388.4	411781.5	465601.6	541384.7	48646.65	461087.57	495964.1	545594.68	486082.85	471189.44
P15311	7	13.993	EZR	Ezrin (Cytovillin) (Villin-2) (p81)	0	0	0	0	4034.25	0	1077.22	130681.616	0	0	0	1612.21	34304.1	24048.27	1197.2	0	0	174548.44	44408.845	3082.472	0	28179.4	2312.92	911.882	0	0	0	0	1588.93	0	2710.6	805.738	140265.21	0	0	199795.1	0	1088.97	0	0	0	525.36	2864.66	0	98850.61
P16671	7	13.347	CD36	Platelet glycoprotein 4 (Fatty acid translocase) (FAT) (Glycoprotein IIIb) (GPIIIB) (Leukocyte differentiation antigen CD36) (PAS IV) (PAS-4) (Platelet collagen receptor) (Platelet glycoprotein IV) (GPIV) (Thrombospondin receptor) (CD antigen CD36)	19511.75	8560.42	16509.9	29942.064	15063.52	16715.64	18394.063	34603.214	3511.51	5424.71	22300.81	0	20966.73	83148.79	3308.37	14923.47	14830.345	23790.133	29906.16	20774.25	17894.604	27202.4	13997.9	14565.85	15977.11	17749.537	19467.09	20110.12	25235.89	18503.92	8536.64	19181.21	55737.37	14067.78	9466.11	55167.5	45404.9	18057.43	22801.6	0	23258.79	21792.681	28768.1	34403.897	43616.379
P18124	7	25	RPL7	Large ribosomal subunit protein uL30 (60S ribosomal protein L7)	27270.285	0	4052.59	21243.98	17385.392	5723.5	0	23637.424	2062.62	0	18138.029	5978.957	23618.52	4179.84	0	2370.97	13977.52	31332.469	15008.623	0	2020.77	0	0	3911.419	0	7333.82	1825.68	0	0	742.62	13682.33	24656.68	27418.105	5284.47	0	21540.7	0	1978.828	17699.03	0	6203.52	5201.71	33682.26	31121.87	29031.771
P19429	7	32.381	TNNI3	Troponin I, cardiac muscle (Cardiac troponin I)	75732.018	30264.7	384330	1172512.8	960431.851	174657.5	50750.4	1496689.76	194652.22	104101.15	683777.52	172914.02	165782.49	32775.56	87516.9	46970.9	32571.5	1248079.16	1605100.3	121088.74	121504.61	258957.29	64044.4	1015644.43	14161.1	107352.4	304006.9	30473.2	274665	156913.9	51593.9	35014.3	885148.98	48684.4	394422.76	1063121.6	197790.1	134556.62	88354.44	72850.7	1168913.2	423126.97	61831.48	77354.15	1179901.82
P23396	7	32.51	RPS3	Small ribosomal subunit protein uS3 (40S ribosomal protein S3) (EC 4.2.99.18)	22746.89	0	8202.62	24487.59	34470.92	6288.044	0	58796.09	3626.1	761.515	35406	4744.01	25093.44	3182.85	1538.74	1560.084	13215.54	63670.32	40939.87	1264.99	0	0	6596.62	2904.96	0	19423.1	7561.53	2239.66	10657.47	2527.42	23099.47	59565.85	59751.47	4504.24	0	96898	0	4310.57	32902.99	0	6239.159	5446.338	51634.14	42112.69	52912.27
P26440	7	18.545	IVD	Isovaleryl-CoA dehydrogenase, mitochondrial (IVD) (EC 1.3.8.4) (Butyryl-CoA dehydrogenase) (EC 1.3.8.1)	50367.02	61058.47	54720.52	74417.77	93088.04	60420.23	77052.91	51764.2	38607.05	56474.77	36155.6	43053.33	42972.06	67261.45	49323.29	57082.76	45009.33	95992.74	53587.35	51524.65	70511.85	14875.8	57099.72	50395.47	0	39813.78	46787.94	57374.6	45751.5	44468.22	23678.12	43525.15	43532.57	60625.02	12879	0	16641.8	95520.41	52402.87	37010.04	42662.76	61550.56	46251.07	56449.51	54671.78
P26641	7	16.476	EEF1G	Elongation factor 1-gamma (EF-1-gamma) (eEF-1B gamma)	1703.89	1279.35	6834.11	1981.086	15724.493	875.812	866.106	57009.4	1383.14	0	4907.251	4606.38	4916.869	3403.47	1456.53	4748.78	2709.56	77455.43	25537.17	1733.41	1176.67	10291.1	0	1557.1	6425.97	11294.23	5573.58	4352.81	4922.96	1068.42	21324.94	23564.31	67227.76	1697.484	11547.4	93656.8	0	4470.117	0	0	908.862	551.449	18477.25	17498.01	48518.03
P27797	7	15.827	CALR	Calreticulin (CRP55) (Calregulin) (Endoplasmic reticulum resident protein 60) (ERp60) (HACBP) (grp60)	47405.86	25661.42	33203.2	38123.94	35332.54	32912.11	27632.55	44931.33	31618.83	41666.02	31942.27	10833.17	44360.65	24078.43	25528.88	34952.87	16176.15	41970.79	13565.66	30038.84	7759.78	26128.54	35881.17	17120.03	8991.81	23012.29	22415.35	20593.41	26735.16	31945.996	30330.05	40120.06	31682.16	29101.49	35509	50703.7	26272.1	43570.84	43829.07	27750.2	41149.41	46851.36	43264.9	51271.89	54800.18
P30048	7	28.516	PRDX3	Thioredoxin-dependent peroxide reductase, mitochondrial (EC 1.11.1.24) (Antioxidant protein 1) (AOP-1) (HBC189) (Peroxiredoxin III) (Prx-III) (Peroxiredoxin-3) (Protein MER5 homolog) (Thioredoxin-dependent peroxiredoxin 3)	563231.8	685252.05	532746.15	686169.31	608950.24	579069.78	726099.54	510608.09	670179.15	870544.97	495681.4	79406.6	605417.53	686528.24	694662.6	692951.76	458852.77	580725.81	432256.11	579499.28	688506.75	510353.7	604201.9	536009.53	33186.89	599150.9	440024.79	562596.1	505145.2	534186.9	282810.9	499068.7	546209.56	648851.46	585869.6	487279.3	644891.5	611172.8	553114.8	492679.1	540219.67	550778.25	681941.2	692219.58	560160.99
P30086	7	58.824	PEBP1	Phosphatidylethanolamine-binding protein 1 (PEBP-1) (HCNPpp) (Neuropolypeptide h3) (Prostatic-binding protein) (Raf kinase inhibitor protein) (RKIP) [Cleaved into: Hippocampal cholinergic neurostimulating peptide (HCNP)]	10206.074	9203.72	10156.49	2451.64	14761.603	5382.34	6750.31	464813.7	23441.33	14098.17	10072.7	1373.97	8302.88	15897.44	7814.36	9688.26	11894.21	357899.74	60098.71	12061	6929.45	62610.5	11428.11	3009.61	47545.6	11826.69	5059.27	4337.26	15974.43	8570.075	18200.64	13454.92	267906.8	2430.69	39123.7	1059125.6	45084.94	9593.6	7759.89	21330.7	8515.81	8222.176	21382.86	12943.69	246460.12
P30837	7	19.149	ALDH1B1	Aldehyde dehydrogenase X, mitochondrial (EC 1.2.1.3) (Aldehyde dehydrogenase 5) (Aldehyde dehydrogenase family 1 member B1)	30328.08	32885.76	19368.08	29827.37	28401.13	28095.27	36380	32308.22	21000.09	36676.38	16484.25	0	26414.7	27631.74	30286.08	23736.89	7520.19	22234.69	28411.13	18086.25	56166.6	7285.86	27272.04	17801.91	0	33189.2	27175.9	30758.6	13265.7	32560.61	12385.55	16179.45	16594.44	30570.2	0	0	0	26180.13	28552.981	4950.37	26690.79	24302.31	34895.05	30337.68	21569.22
P31948	7	14.18	STIP1	Stress-induced-phosphoprotein 1 (STI1) (Hsc70/Hsp90-organizing protein) (Hop) (Renal carcinoma antigen NY-REN-11) (Transformation-sensitive protein IEF SSP 3521)	0	0	0	668.593	12057.09	0	0	50592.04	1637.48	0	0	6046.33	0	0	0	0	0	49027.94	21206.98	0	0	0	0	0	0	958.076	0	0	0	0	0	5870.793	36023.52	0	0	122119	0	0	0	0	0	0	4674.4	4099.6	39110.19
P32418	7	8.633	SLC8A1	Sodium/calcium exchanger 1 (Na(+)/Ca(2+)-exchange protein 1) (Solute carrier family 8 member 1)	11446.9	0	5997.73	33200.43	26464.592	10179	2400.62	44019.21	0	0	19371.08	22548.15	19317.96	0	0	2080.33	5487.5	36830.84	37726.768	2099.71	0	0	0	8796.28	0	5415.97	4297.25	0	0	1576.21	0	6273.55	36786.25	7446.36	0	0	0	3814.11	18335.83	0	28262.91	21711.48	16227.88	10752.91	57437.91
P35221	7	11.369	CTNNA1	Catenin alpha-1 (Alpha E-catenin) (Cadherin-associated protein) (Renal carcinoma antigen NY-REN-13)	623.538	0	0	0	49351.36	0	0	53574	0	0	1250.5	37738.57	0	0	0	3423.31	0	59882.69	93319.93	0	0	0	0	0	0	6163.27	815.304	0	0	0	0	2729.65	74063.56	0	0	11360.1	0	0	0	0	0	0	6313.61	2148.37	72217.73
P35222	7	13.828	CTNNB1	Catenin beta-1 (Beta-catenin)	0	0	0	510.031	39461.11	610.171	0	18169.3	0	0	1016.03	15128.5	0	0	0	983.533	0	48624.45	58000.12	0	0	5499.14	0	0	0	1282.01	0	0	0	0	0	2254.1	48320.041	0	0	0	0	0	0	0	0	0	0	0	61183.66
P35270	7	28.736	SPR	Sepiapterin reductase (SPR) (EC 1.1.1.153)	62913.919	51258.14	75246.351	76015.463	77673.156	83031.021	45849.95	68165.48	87995.86	37038.2	65952.84	70303.62	68142.08	49027.08	49088.57	53853.86	69507.32	101749.365	91010.365	45308.09	68120.041	0	49552.15	46567.97	0	67410.237	51529.029	57991.04	101474.94	45259.98	35648.12	47680.05	76726.22	74276.045	0	172318	11521.2	53062.806	75878.346	0	20550.844	64571.575	105565.65	60195.414	21648.373
P36542	7	20.805	ATP5F1C	ATP synthase subunit gamma, mitochondrial (ATP synthase F1 subunit gamma) (F-ATPase gamma subunit)	858212.89	887689.69	717011.6	687417.15	844511.36	855559.16	1009893.04	885643.95	142195.17	831114.54	687310.5	351950.28	838012.87	684108.67	798930.5	835816.6	601616.26	803461.09	737102.81	775719.7	872926.98	669960.2	783230.08	680284.46	74806.6	643483.113	554668.55	759988.32	547960.7	652528.05	464857.46	528380.624	661945.2	725042.37	628499.2	753570.4	706616	868786.47	886334.99	91717.7	851977.08	849796.59	956365.64	910918.58	917084.35
P39656	7	16.447	DDOST	Dolichyl-diphosphooligosaccharide--protein glycosyltransferase 48 kDa subunit (DDOST 48 kDa subunit) (Oligosaccharyl transferase 48 kDa subunit)	72134.63	31715.38	75114.24	55081.678	56245.68	50116.85	45715	57436.47	30291.97	33786.76	70691.52	0	76987.71	45498.3	41812.1	57514.43	50997.83	67610.44	76806.237	49926.15	28844.274	28375.19	45937.42	42208.56	26861.58	49354.65	63597.41	40062.43	37762.99	49053.77	30711.39	45148.35	41296.67	47650.35	8606.02	67755.4	48383.18	65547.52	61903.02	20933.12	75804.35	73524.84	60076.58	65185.46	67584.59
P40227	7	19.774	CCT6A	T-complex protein 1 subunit zeta (TCP-1-zeta) (Acute morphine dependence-related protein 2) (CCT-zeta-1) (Chaperonin containing T-complex polypeptide 1 subunit 6A) (HTR3) (Tcp20)	0	2072.04	0	838.643	1731.511	0	0	32807.95	0	2107.12	0	1150.63	1519.95	0	0	0	1830.32	40098.5	7606.631	0	0	0	2872.14	0	0	0	0	0	0	0	0	0	34471	1202.01	0	84279.2	0	0	0	0	0	0	0	1491.89	18546.002
P43034	7	22.927	PAFAH1B1	Platelet-activating factor acetylhydrolase IB subunit beta (Lissencephaly-1 protein) (LIS-1) (PAF acetylhydrolase 45 kDa subunit) (PAF-AH 45 kDa subunit) (PAF-AH alpha) (PAFAH alpha)	0	0	0	0	19363.72	1322.76	0	67195.83	0	0	0	34160.56	0	967.051	0	0	0	64053.64	26902.96	0	0	0	0	0	37398.48	0	0	982.061	0	0	0	4713.58	65225.48	0	0	68024.2	0	0	0	0	0	0	0	0	51345.75
P46781	7	26.804	RPS9	Small ribosomal subunit protein uS4 (40S ribosomal protein S9)	16075.53	1587.43	0	13469.55	25826.737	1868.94	0	41610.66	0	0	21077.51	5215.6	15097.28	5942.702	0	1816.355	6241.19	48349.1	31191.433	0	0	10418.8	6653.32	0	0	6864.671	0	0	0	0	19762.77	54855.32	44939.95	0	0	77418.3	0	406.466	23481.374	5428.64	3919.11	939.169	56343.01	45463.235	37987.299
P47897	7	11.871	QARS1	Glutamine--tRNA ligase (EC 6.1.1.18) (Glutaminyl-tRNA synthetase) (GlnRS)	0	0	0	0	1897.769	0	0	21134.307	0	0	0	1837.76	0	0	0	528.222	0	21582.442	7794.94	0	0	0	0	0	0	0	0	0	0	0	0	0	15343.49	0	0	27911.35	0	0	0	0	0	0	0	770.174	15746.77
P49189	7	16.397	ALDH9A1	4-trimethylaminobutyraldehyde dehydrogenase (TMABA-DH) (TMABALDH) (EC 1.2.1.47) (Aldehyde dehydrogenase E3 isozyme) (Aldehyde dehydrogenase family 9 member A1) (EC 1.2.1.3) (Formaldehyde dehydrogenase) (EC 1.2.1.46) (Gamma-aminobutyraldehyde dehydrogenase) (EC 1.2.1.19) (R-aminobutyraldehyde dehydrogenase) [Cleaved into: 4-trimethylaminobutyraldehyde dehydrogenase, N-terminally processed]	37607.92	50903.42	46487.91	53946.38	59353.65	56481.93	58055.12	106212.64	55661.95	58413.59	38591.95	14804.27	46056.11	61927.61	53573.83	53619.02	52327.17	123001.81	67712.54	52668.58	52467.93	0	53167.92	48513.43	165243.49	56879.85	41838.48	51743.33	47048.02	52574.83	36854.77	46303.62	91704.95	57761.95	54681	185494.2	20085.17	49191.07	41944.97	36935.17	51659.87	51926.84	50824.69	53503.46	85286.78
P50991	7	15.213	CCT4	T-complex protein 1 subunit delta (TCP-1-delta) (CCT-delta) (Chaperonin containing T-complex polypeptide 1 subunit 4) (Stimulator of TAR RNA-binding)	0	0	0	1377.63	10719.175	0	0	55757.67	0	0	0	5043.65	3444.549	1487.9	0	0	421.262	64115.55	24567.458	1193.31	0	0	1590.78	0	0	370.398	0	0	971.375	0	0	8799.65	49338.54	0	0	142344	2175.77	0	0	0	0	0	8697.546	5196.3	43256.27
P51553	7	22.646	IDH3G	Isocitrate dehydrogenase [NAD] subunit gamma, mitochondrial (Isocitric dehydrogenase subunit gamma) (NAD(+)-specific ICDH subunit gamma)	72696.61	95812.55	63524.13	64041.04	66355.46	70389.81	75276.54	74708.07	59712.67	102997.91	61279.52	53001.02	75826.3	74500.45	90232.21	78149.27	61018.94	64350.62	59482.2	69871.55	70692.07	70746.98	68657.02	60810.06	0	65030.32	45743.25	78022.22	56329.72	44832.65	39748.42	49482.89	57176.39	59742.47	44520	33800.1	100461.08	64645.01	66284.31	34585.84	71632.01	59718.79	90968.75	73276.01	74090.95
P54819	7	33.054	AK2	Adenylate kinase 2, mitochondrial (AK 2) (EC 2.7.4.3) (ATP-AMP transphosphorylase 2) (ATP:AMP phosphotransferase) (Adenylate monophosphate kinase) [Cleaved into: Adenylate kinase 2, mitochondrial, N-terminally processed]	109679.59	138450.54	92675.45	104826.46	116753.66	115893.38	133563.25	92043.27	111333.98	124042.78	93606.81	8306.45	90919.7	118457.82	119925.84	100072.83	72269.68	92604.68	87754.787	103586.69	97944.85	71212.45	113208.71	73973.49	5773.81	91612.61	69342.08	87193.19	76417.04	89850.18	65411.57	73005.54	83315.76	71471.8	78279.2	72942.3	102433.5	92754.76	98407.69	105553.99	92112.54	100494.78	121365.18	101283.57	100881.93
P60900	7	29.268	PSMA6	Proteasome subunit alpha type-6 (27 kDa prosomal protein) (PROS-27) (p27K) (Macropain iota chain) (Multicatalytic endopeptidase complex iota chain) (Proteasome iota chain) (Proteasome subunit alpha-1) (alpha-1)	0	0	4490.48	1793.1	13691.47	0	0	88144.16	24321.37	0	1254.6	3541.12	0	1761.72	3820.75	0	7997.51	102367.69	29072.14	2291.72	0	6616.35	0	795.519	262160.4	1311.97	3462.64	1710.81	3067.27	1858.35	57477.39	4025.99	88758.36	681.424	0	165782.4	0	2063.11	0	0	0	0	2938.53	1646.4	56556.68
Q02413	7	8.103	DSG1	Desmoglein-1 (Cadherin family member 4) (Desmosomal glycoprotein 1) (DG1) (DGI) (Pemphigus foliaceus antigen)	8660.88	14876.15	145050.82	9304.97	7445.69	3476.609	7502.39	9915.71	56283.27	7122.9	7073.08	0	5005.48	8055.05	34720.25	10357.03	156521.4	10616.79	7099.66	19453.32	8362.63	27515.2	15643.79	6520.99	5664990	10630.02	102106.44	12002.7	8117.42	61299.01	758184.5	10088.19	11323.47	10686.05	37082.9	152144.7	62437.8	51160.23	7231.62	47288.4	8810.64	5749	27636.41	9852.65	6406.8
Q05639	7	17.279	EEF1A2	Elongation factor 1-alpha 2 (EF-1-alpha-2) (Eukaryotic elongation factor 1 A-2) (eEF1A-2) (Statin-S1)	42058.63	37908.67	36120.84	9946.345	178023.43	37484.805	35475.312	1189853.02	94532.8	54641.53	34814.193	28763.44	17852.682	78060.86	30066.35	50045.974	20757.64	1243671.69	439714.255	60617.72	18403.51	135560.95	31088.7	14937.62	182348.86	52877.75	27752.18	28001.07	87512.16	17831.686	81986.268	58861.32	861543.58	15463.624	95791.77	2871287.4	65721	44701.1	50551.35	24185.85	5812.284	16907.698	116927.59	83514.72	958651.88
Q07960	7	22.779	ARHGAP1	Rho GTPase-activating protein 1 (CDC42 GTPase-activating protein) (GTPase-activating protein rhoGAP) (Rho-related small GTPase protein activator) (Rho-type GTPase-activating protein 1) (p50-RhoGAP)	3235.02	0	0	1166.87	5067.89	319.001	0	11412.78	0	0	5426.477	0	15888.95	1248.73	645.385	0	665.557	20750.78	6047.423	679.737	0	0	0	0	0	10174.94	0	0	0	0	605.469	6570.6	19348.1	8042.34	0	8653.87	0	0	907.713	0	0	360.87	4086.28	9035.776	7878.922
Q0ZGT2	7	11.407	NEXN	Nexilin (F-actin-binding protein) (Nelin)	0	0	0	0	46289.58	0	0	50054.13	0	0	0	18903.43	0	0	0	0	0	50666.58	56513.02	0	0	0	0	0	0	0	0	0	0	0	0	1325.65	54078.49	0	0	28357.3	0	0	0	0	0	0	0	4167.27	49038.33
Q10713	7	14.476	PMPCA	Mitochondrial-processing peptidase subunit alpha (Alpha-MPP) (Inactive zinc metalloprotease alpha) (P-55)	31746.03	22820.36	27537.12	39771.53	34573.28	29914.81	29755.11	35596.22	27823.8	38669.86	31510.05	13052.08	26085.59	23728.45	30746.25	32278.56	26648.77	35034.82	36200.29	30948.89	33058.69	0	26489.78	25439.99	0	29914.49	20376.83	28150.06	26332.82	21485.51	20803.81	20732.76	27846.51	26336.41	0	0	0	36793.02	34364.34	13248.14	31222.86	37194.83	24555.27	36147.14	36082.91
Q13561	7	21.446	DCTN2	Dynactin subunit 2 (50 kDa dynein-associated polypeptide) (Dynactin complex 50 kDa subunit) (DCTN-50) (p50 dynamitin)	0	0	0	0	19496.71	0	0	48028.97	0	0	1070.68	3790.81	0	0	0	0	0	58099.51	34775.96	0	0	3543.02	0	0	0	0	0	0	0	0	0	1396.68	47526.05	467.693	0	60392.3	0	0	0	0	0	0	0	0	36485.25
Q15119	7	22.604	PDK2	[Pyruvate dehydrogenase (acetyl-transferring)] kinase isozyme 2, mitochondrial (EC 2.7.11.2) (Pyruvate dehydrogenase kinase isoform 2) (PDH kinase 2) (PDKII)	33362.62	46547.58	30433.85	29376.94	25078.75	35075.54	42822	22661.2	26395.3	24099.51	29599.05	0	28601.35	26556.57	28373.22	39300.55	25252.72	26804.37	29644.23	46104.78	41649.56	12448.3	28372.76	32054.8	0	38737.89	28464.31	30031.4	27684.39	35696.44	25266.71	29701.43	36158.8	30493.05	11951.1	13962.3	26676.1	34752.95	36250.56	10156.07	31124.19	30780.03	27861.77	36724.22	36741.15
Q32MK0	7	11.6	MYLK3	Myosin light chain kinase 3 (EC 2.7.11.18) (Cardiac-MyBP-C-associated Ca/CaM kinase) (Cardiac-MLCK)	5201.05	0	0	0	5983.63	0	0	32431.62	0	0	0	3464.52	0	0	0	0	0	27732.66	6952.39	0	0	0	0	479.279	0	0	0	0	0	0	0	0	30033.25	0	0	28753.32	0	0	3338.69	0	0	0	0	3395.31	16664.88
Q5HYK3	7	25.382	COQ5	2-methoxy-6-polyprenyl-1,4-benzoquinol methylase, mitochondrial (EC 2.1.1.201) (Ubiquinone biosynthesis methyltransferase COQ5)	41710.39	25345.11	25530.236	27855.67	39995.81	44985.46	45136.95	38131.48	14231.04	27076.52	34240.95	17519.4	31119.159	21213.906	26001.54	43626.11	18787.31	32024.284	41951.274	29070.81	31068	0	27982.29	21465.18	0	22309.64	24710.67	24877.57	27384.4	46439.45	21349.82	33728.579	21051.86	32494.98	0	0	0	36532.98	41387.48	0	37692.563	37240.32	23923.4	31859.911	38639.42
Q5JRX3	7	9.547	PITRM1	Presequence protease, mitochondrial (hPreP) (EC 3.4.24.-) (Pitrilysin metalloproteinase 1) (Metalloprotease 1) (hMP1)	28383.28	8906.6	24538.49	28405.05	25802.817	8289.17	7692.224	26429.12	6256.09	11872.18	21856.34	2737.89	21997.39	5319.59	9922.76	5301.43	4267.497	33094.52	28644.74	7136.92	8888.986	0	4057.06	7026.15	0	10097.264	5934.52	6152.37	31663.46	6710.04	2361.3	5246.13	10448.56	7723.507	0	0	0	28886.07	23725.767	0	9715.62	26466.679	2666.79	21623.09	28287.631
Q6PIU2	7	24.265	NCEH1	Neutral cholesterol ester hydrolase 1 (NCEH) (EC 3.1.1.-) (Acetylalkylglycerol acetylhydrolase) (2-acetyl MAGE hydrolase) (EC 3.1.1.71) (Arylacetamide deacetylase-like 1)	36708.59	50473.02	48410.319	64529.16	58520.04	55297.221	59528.49	46856.436	0	36854.1	52592.32	10544.41	49293.28	47633.84	50156.99	57159.24	36963.78	53933.94	39119.93	59754.55	32963.93	10575.8	56861.84	40221.31	0	46145.41	45357.44	41319.704	30428.01	45441.183	26746.238	46297.75	30892.08	36182.796	32770.5	39091.3	6173.84	40964.235	52517.84	8082.74	41716.35	45291.944	42024.7	43810	50431.33
Q7Z794	7	13.495	KRT77	Keratin, type II cytoskeletal 1b (Cytokeratin-1B) (CK-1B) (Keratin-77) (K77) (Type-II keratin Kb39)	0	1261.32	15884.34	0	0	0	0	0	306831.2	2345.69	0	840.547	0	0	210378.9	0	18541.5	421.102	0	93176.77	0	0	0	6688.58	282309.8	7727.39	14251.84	0	0	0	8655.74	0	3862.74	27919.11	9249.41	0	8417.95	0	0	0	0	0	43448.43	0	0
Q86TC9	7	9.242	MYPN	Myopalladin (145 kDa sarcomeric protein)	0	0	0	0	20989.52	0	0	26137.18	0	0	2065.48	2999.03	0	0	0	0	0	35253.82	20606.666	0	0	0	0	0	0	0	0	0	0	0	0	0	15714.32	0	0	0	0	0	0	0	0	0	0	0	22177.43
Q86WU2	7	18.738	LDHD	Probable D-lactate dehydrogenase, mitochondrial (DLD) (Lactate dehydrogenase D) (EC 1.1.2.4)	59811.77	93792.7	43950.04	57421.22	59239.77	75154.95	82192.71	81245.67	57971.63	71966.16	53020.48	25302.51	48409.25	71622.34	93953.5	81864.97	59463.16	71944.58	52005.14	63971.66	90642.39	31858.99	71530.29	49648.2	0	62895.01	41799.64	81443.63	61174.2	60915.53	35336.49	32842.52	43260.28	76547.17	53473.9	0	42537.2	60043.38	61118.59	3154.54	52602.51	56808.8	52057	43110.25	48286.23
Q8N142	7	24.726	ADSS1	Adenylosuccinate synthetase isozyme 1 (AMPSase 1) (AdSS 1) (EC 6.3.4.4) (Adenylosuccinate synthetase, basic isozyme) (Adenylosuccinate synthetase, muscle isozyme) (M-type adenylosuccinate synthetase) (Adenylosuccinate synthetase-like 1) (AdSSL1) (IMP--aspartate ligase 1)	1080.26	0	0	0	12214.643	0	0	95701.76	0	0	0	1448.16	0	0	0	0	0	49103.24	18871.76	0	0	0	0	0	0	0	0	0	0	0	0	1061.62	55821.29	0	0	0	0	0	0	0	0	0	0	0	56238.06
Q8N1N4	7	16.154	KRT78	Keratin, type II cytoskeletal 78 (Cytokeratin-78) (CK-78) (Keratin-5b) (Keratin-78) (K78) (Type-II keratin Kb40)	1844.72	6145.64	178830.4	3997	2192.55	1598.01	1359	3353.45	157075	3327.03	3145.58	1404.66	1880.1	7634.46	76021.76	3509.49	134905.23	0	2591.849	46319.93	3924.19	34649.1	3760.61	4387.29	4134037.6	1736.69	107252.06	7901.04	3415.51	69858.4	768343.4	6407.23	1062.04	6474.7	39828.3	87565.5	24985.9	82932.11	4664.66	90075.06	1310.31	1973.603	8875.3	3908.314	3076.87
Q8TB22	7	10.051	SPATA20	Spermatogenesis-associated protein 20 (Sperm-specific protein 411) (Ssp411)	15754.65	20881.99	13868.63	15698.3	22607.93	17934.2	23939.32	13110.32	25354.37	15222.63	16725.25	2189.67	10505.21	21162.1	17967.3	18114.04	10466.15	21944.3	15714.6	24542.02	16855.68	4635.1	17161.6	15863.17	0	16979.59	15431.76	32087.09	16231.85	28750.39	10929.22	14039.45	17861.91	21989.11	0	0	0	14556.86	10039.07	0	10874.69	23471.44	19231.28	21185.59	19812.74
Q8TB37	7	31.348	NUBPL	Iron-sulfur cluster transfer protein NUBPL (IND1 homolog) (Nucleotide-binding protein-like) (huInd1)	24517.31	23166.72	20514.56	34850.98	29612.41	25477.67	33300.43	29675.69	13355.04	27841.66	16135.43	11645.48	20752.21	21274.61	26363.16	25344.51	14981	22135.26	25216.94	22399.72	22560.94	14085.71	22878.37	16574.04	0	19369.27	5744.46	14375.68	16979.07	18198.31	10774.85	16682.45	15285.33	22922.02	0	0	0	22187.07	25179.05	0	22521.37	24577.23	24458.38	23468.2	28663.68
Q8WX93	7	6.001	PALLD	Palladin (SIH002) (Sarcoma antigen NY-SAR-77)	0	0	0	0	50067.2	0	0	77372.69	0	699.523	0	13820.22	0	0	0	0	0	77647.17	52699.27	0	929.459	0	0	0	0	0	0	867.092	0	0	0	0	92302.85	0	0	59335.2	0	0	0	0	0	750.825	0	0	52580.65
Q99460	7	10.808	PSMD1	26S proteasome non-ATPase regulatory subunit 1 (26S proteasome regulatory subunit RPN2) (26S proteasome regulatory subunit S1) (26S proteasome subunit p112)	0	0	358.617	0	3299.866	0	0	21593.16	0	0	0	0	4281.862	0	0	0	0	32915.52	8800.09	0	1157.41	0	0	0	0	0	0	0	0	0	0	0	28596.31	552.215	0	62900.13	0	0	0	0	0	0	0	0	18848.474
Q99497	7	48.148	PARK7	Parkinson disease protein 7 (Maillard deglycase) (Oncogene DJ1) (Parkinsonism-associated deglycase) (Protein DJ-1) (DJ-1) (Protein/nucleic acid deglycase DJ-1) (EC 3.1.2.-, EC 3.5.1.-, EC 3.5.1.124)	34323.51	41581.06	37654.67	37163.23	29899.297	29111.26	44734.4	183026.05	56131.58	40352.94	28935.77	16172.9	34203.18	39686.21	45588.34	38429.86	32313.3	179538.33	42643.609	43440.09	47807.51	15233.6	42458.01	29660.6	8054	35617.38	21730.93	44260.21	30947.47	26389.27	38953.85	21457.37	165868.6	26748.16	29466.7	562537.2	11841.7	30612.429	30411.83	24164.96	29578.35	21046.2	47895.91	33206.716	105730.79
Q99714	7	36.782	HSD17B10	3-hydroxyacyl-CoA dehydrogenase type-2 (EC 1.1.1.35) (17-beta-estradiol 17-dehydrogenase) (EC 1.1.1.62) (2-methyl-3-hydroxybutyryl-CoA dehydrogenase) (MHBD) (3-alpha-(17-beta)-hydroxysteroid dehydrogenase (NAD(+))) (EC 1.1.1.239) (3-hydroxy-2-methylbutyryl-CoA dehydrogenase) (EC 1.1.1.178) (3-hydroxyacyl-CoA dehydrogenase type II) (3alpha(or 20beta)-hydroxysteroid dehydrogenase) (EC 1.1.1.53) (7-…	52427.66	69133.32	50266.77	68567.16	46930.52	48627.608	55066.36	56478.31	77348.11	108066.01	46510.15	22148.96	43681.24	52187.16	62939.9	58839.05	46848.31	60757.6	46239.264	54299.91	70532.06	22694.2	55905.85	66856.91	1351.98	61597.72	38734.67	66078.25	66144.79	41036.43	46199.85	44516.17	47193.57	56654.86	60427.6	21304.9	46393.64	48268.16	43839.46	37210.76	46306.09	48242.56	63817.85	47721.93	51222.05
Q99807	7	33.641	COQ7	5-demethoxyubiquinone hydroxylase, mitochondrial (DMQ hydroxylase) (EC 1.14.99.60) (Timing protein clk-1 homolog) (Ubiquinone biosynthesis monooxygenase COQ7)	26605.81	25638.99	26311.78	28330.14	32674.26	34107.37	35343.47	32078.338	15996.71	38934.45	19468.48	12868.19	27579.34	20416.94	23409.94	24597.02	20599.73	21841.04	28049.66	20300.07	22988.51	8394.2	20153.96	13941.82	0	17795.78	12434.23	13034.71	13189.46	13534.15	11639.49	9555.42	18015.89	15276.46	0	7550.15	25126.4	26255.992	27735.549	0	23211.19	29520.84	27145.5	21911.33	29581.97
Q9BXK5	7	20.619	BCL2L13	Bcl-2-like protein 13 (Bcl2-L-13) (Bcl-rambo) (Protein Mil1)	1312.37	0	0	673.062	26930.766	0	0	56478.72	0	878.667	0	5477.43	3433.38	0	0	816.669	0	50255.18	40949.89	0	0	0	0	0	0	1146.67	0	0	0	0	2301.72	931.785	56774.69	2306.61	0	0	0	0	1653.28	0	3583.03	0	2274.34	3274.87	25573.6
Q9H061	7	35.897	TMEM126A	Transmembrane protein 126A	34511.42	39991.53	21273.46	48281.67	38217.69	44197.51	37150.38	36059.12	0	43232.02	27526.64	28889.57	34668.89	26648.43	36196.62	36016.73	27919.64	35529.27	35694.669	31910.61	40526.33	20625.06	29707.41	27669.39	0	30055.91	13587.67	22676.88	23737.61	14400.16	20854.87	23903.66	21378.674	32607.19	0	0	0	26966.83	36426.24	0	34421.87	32439.66	35995.24	36144.09	43447.76
Q9H223	7	15.527	EHD4	EH domain-containing protein 4 (Hepatocellular carcinoma-associated protein 10/11) (PAST homolog 4)	1022.63	0	0	0	18871.26	1050.92	0	74795.85	2501.087	0	1255.432	3247.16	12827.33	2163.96	0	1891.073	0	84870.56	42387.17	940.083	0	3730.48	0	0	0	8522.9	0	0	7073.21	0	1469.07	6346.193	86052.81	0	0	144789.2	0	0	1429.17	0	0	639.083	2872.32	3422.7	57207.51
Q9H2U2	7	26.647	PPA2	Inorganic pyrophosphatase 2, mitochondrial (EC 3.6.1.1) (Pyrophosphatase SID6-306) (Pyrophosphate phospho-hydrolase 2) (PPase 2)	64578.95	68565.33	63131.45	51443.37	79485.55	73445.43	89520.95	62036.17	105924.03	92620.13	64069.03	12383.7	62352.37	79681.97	70212.03	89035.06	43604.3	70530.52	66585.08	79653.97	70481.71	24437.8	65265.83	58742.63	0	67712.87	51144.49	64787.38	48595.86	56729.88	38486.54	67297.71	65205.05	70745.33	27246	31510.9	61183.6	69127.38	80144.11	30838.17	63031.14	81660.79	77329.53	86374.28	75856.93
Q9H7Z7	7	28.117	PTGES2	Prostaglandin E synthase 2 (EC 5.3.99.3) (Membrane-associated prostaglandin E synthase-2) (mPGE synthase-2) (Microsomal prostaglandin E synthase 2) (mPGES-2) (Prostaglandin-H(2) E-isomerase) [Cleaved into: Prostaglandin E synthase 2 truncated form]	53346.93	62543.42	36579.27	61129.09	47066.587	47949.815	63017.06	51446.18	39344.38	63808.72	43365.91	24528.5	43466.82	53648.99	63111.79	47043.65	35089.23	46706.7	42333.315	48164.31	56545.46	45411.9	43367.16	30737.5	0	38118.04	29615.49	35779.16	37852.91	32984.06	27785.97	28417.18	42326.81	32089.82	27739.3	34600.1	52756.1	46507.11	48008.491	0	43268.7	50076.71	54099.13	49515.29	47941.561
Q9NPL8	7	38.246	TIMMDC1	Complex I assembly factor TIMMDC1, mitochondrial (Protein M5-14) (Translocase of inner mitochondrial membrane domain-containing protein 1) (TIMM domain containing-protein 1)	27771.598	22994.56	18576.79	30829.81	27021.818	24457.93	21363.39	19807.41	8059.66	30250.983	17205.19	9823.64	16698.868	27441.42	19110.25	25141.93	10726.21	23530.21	21816.71	18614.11	20209.27	0	13724.81	19542.929	0	24161.47	15727.03	18644.88	17943.97	21576.8	13336.97	10369.51	21080.463	20570.72	0	0	0	29910.388	20378.58	5765.26	21781.924	35509.06	25898.42	24794.41	31422.193
Q9UDR5	7	10.799	AASS	Alpha-aminoadipic semialdehyde synthase, mitochondrial (LKR/SDH) [Includes: Lysine ketoglutarate reductase (LKR) (LOR) (EC 1.5.1.8); Saccharopine dehydrogenase (SDH) (EC 1.5.1.9)]	7755.99	23716.59	18227.49	28886.16	15146.364	14558.89	7033.26	11674.27	3136.35	6937.71	16210.43	15641.62	14611.6	12740.23	13718.59	18391.64	14138.34	11487.68	11058.46	6610.84	7577.54	12591.34	8588.97	17318.11	0	32941.87	11601.73	2440.91	13073.09	13913.9	0	3058.61	22275.23	25725.97	0	0	0	15308.53	11146.701	0	9052.44	12025.07	13369.83	18424.53	15172.99
Q9UI47	7	8.38	CTNNA3	Catenin alpha-3 (Alpha T-catenin) (Cadherin-associated protein)	0	0	0	0	30420.94	0	0	36455.12	0	0	0	38757.66	3030.29	0	0	3766.52	0	54329.66	65418.09	0	0	0	0	0	0	1395.53	0	1321.53	0	0	1923.23	2533.56	47050.09	0	0	0	0	0	0	0	0	0	0	0	53611.13
Q9Y6C9	7	26.403	MTCH2	Mitochondrial carrier homolog 2 (Met-induced mitochondrial protein)	91707.99	57074.95	65655.6	109561.52	110405.53	74380.63	93601.97	87076.19	5473.57	64214.44	86502.41	36204.76	71606.01	81916.51	65939.23	90880.44	60880.37	125737.37	94817.59	84022.64	78980.74	61265.6	88332.94	78810.52	5737.48	84887.97	76432.17	98762.26	71799.07	99823.61	49443.45	73525.8	100405.83	77743.64	57631.1	72149.82	44672.4	78987.9	65227.7	0	81191.83	93590.78	85876.38	92037.57	76417.44
O00217	6	29.524	NDUFS8	NADH dehydrogenase [ubiquinone] iron-sulfur protein 8, mitochondrial (EC 7.1.1.2) (Complex I-23kD) (CI-23kD) (NADH-ubiquinone oxidoreductase 23 kDa subunit) (TYKY subunit)	193583.59	185885.86	140125.44	165344.29	220635.579	193599.61	200464.2	173705.81	216349.24	205320.06	138609.872	9947.09	123089.65	130624.78	136141.33	118742.891	92301.87	132833.2	142589.25	121150.39	113858.1	66466.1	75095.8	76951.99	9167.13	75188.25	69931.47	88282.3	58908.25	86863.8	59618.96	76910.364	63390.5	81574.31	54764.5	193823.2	177290.3	159626.73	144396.44	21338.34	114309.07	177982.87	97114.7	125553.79	160814.03
O43674	6	25.397	NDUFB5	NADH dehydrogenase [ubiquinone] 1 beta subcomplex subunit 5, mitochondrial (Complex I-SGDH) (CI-SGDH) (NADH-ubiquinone oxidoreductase SGDH subunit)	93200.92	84011.41	61064.14	66215.63	102626.338	79231.98	87792	66395.75	22247.05	80692.94	52738.8	18568.61	51183.4	54921.94	49407.48	54101.2	32794.51	57546.533	59890.64	57378.89	53883.61	29882.5	30696.04	23414.46	3487.61	24983.87	14492.77	29029.4	20867.4	16788.843	17563.13	14487	20805.65	27524.18	0	36045.5	57789.4	68322.73	48332.59	6691.29	45996.9	77095.5	34745.91	60958.35	61844.78
O60237	6	9.776	PPP1R12B	Protein phosphatase 1 regulatory subunit 12B (Myosin phosphatase-targeting subunit 2) (Myosin phosphatase target subunit 2)	0	0	0	0	59231.78	0	0	79350.1	0	1783.33	1310.15	47948.95	0	0	0	0	0	77492.44	85529.77	0	0	0	0	0	0	0	0	0	0	0	0	0	48359.66	0	0	11038.3	0	0	735.738	0	0	0	0	0	49178.21
O75155	6	6.311	CAND2	Cullin-associated NEDD8-dissociated protein 2 (Cullin-associated and neddylation-dissociated protein 2) (Epididymis tissue protein Li 169) (TBP-interacting protein of 120 kDa B) (TBP-interacting protein 120B) (p120 CAND2)	684.833	0	0	0	2616.6	0	0	20738.34	0	0	4334.7	1230.92	2402.32	0	0	712.3	0	24825.27	9263.72	0	0	0	0	0	0	1626.96	0	0	0	0	0	827.995	19563.71	0	0	0	0	0	1283.77	0	0	0	3574.87	7277.27	13115.23
O75208	6	24.214	COQ9	Ubiquinone biosynthesis protein COQ9, mitochondrial	97873.72	126486.56	69146.05	74109.48	121822.95	134099.43	126869.37	116744.83	76781.11	145576.87	66489.678	99134.13	85181.93	54729.08	118008.02	87583.79	72367.91	94395.71	98778.16	96602.77	121519.85	38628.76	109867.37	56112.41	0	66195.72	48915.61	67636.45	58806.1	66161.376	57053.59	66806.43	69041.93	92175.973	48191.9	67932.6	45056.9	83055.59	103520.57	27664.9	96739.22	94571.64	102973.58	83273.33	101111.02
O75874	6	16.425	IDH1	Isocitrate dehydrogenase [NADP] cytoplasmic (IDH) (IDH1) (EC 1.1.1.42) (Cytosolic NADP-isocitrate dehydrogenase) (IDPc) (NADP(+)-specific ICDH) (Oxalosuccinate decarboxylase)	0	0	0	0	2115.406	728.495	0	35659.97	5182.89	0	0	947.969	0	0	0	0	0	30543.254	12293.794	0	0	0	0	0	11101.82	0	2109.21	0	0	0	0	0	25110.376	0	0	85868.4	0	0	0	0	0	0	0	0	23305.12
O95563	6	47.244	MPC2	Mitochondrial pyruvate carrier 2 (Brain protein 44)	147620.78	123304.52	147783.99	138854.39	235586.37	161579.56	198406.1	103276.72	6527.32	168939.02	163158.89	54604	107824.34	118090.53	111647.87	145918.45	66408.03	167739.88	107643.86	136836.79	116246.54	63750.8	105781.06	70683.3	20823.22	89299.11	91179.24	100160.01	67006.41	101669.07	63279.84	114587.7	111979.7	107848.73	88530.8	100719.4	39551	155276.5	111154.29	5831.42	102769.88	170768.97	96194.34	156185.98	114697
P00403	6	27.753	MT-CO2	Cytochrome c oxidase subunit 2 (EC 7.1.1.9) (Cytochrome c oxidase polypeptide II)	1316956.53	1459544.75	917661.81	1105746.91	1090308.12	1146589.78	1379601.28	1123400.15	124500.552	1356153.42	918447.93	467978	1197167.32	1394917.85	1487894.6	1188260.9	926252	1146710.738	883039.49	1432099	1422717	1364804	1424411.96	1013610.95	57288.9	1007952.25	990001	1290020.2	913787.3	985018	682098.1	770703.76	893903.285	953345.79	1074362.3	1142808.5	1325701	1025674.1	1000560.64	134795.1	1188693.62	1084543.62	1343208.87	1238922.01	904582.12
P01011	6	17.73	SERPINA3	Alpha-1-antichymotrypsin (ACT) (Cell growth-inhibiting gene 24/25 protein) (Serpin A3) [Cleaved into: Alpha-1-antichymotrypsin His-Pro-less]	7456.82	11167.49	4335.57	7909.56	8693.833	2786.638	8193.4	12322.84	9946.74	2711.38	4007.88	2459.18	5613.22	11909.79	4514.42	5174.36	2872	21146.89	6188.84	2317.71	2054.43	29670.3	8136.22	5063.32	4102.48	1384.79	5587.06	5760.96	6583.68	0	0	0	28196.69	4406.499	68749.3	315631.6	82076.6	3633.3	6190.4	37448.4	10732	1160.71	10722.3	7355.77	13806.51
P02786	6	10.526	TFRC	Transferrin receptor protein 1 (TR) (TfR) (TfR1) (Trfr) (T9) (p90) (CD antigen CD71) [Cleaved into: Transferrin receptor protein 1, serum form (sTfR)]	8386.174	2010.73	827.976	0	13203.792	6580.98	2099.958	12463.33	955.457	1208.73	5572.63	0	0	0	1607.68	3120.614	0	2802.02	8319.025	3155.01	4724.55	0	0	3563.053	0	0	0	10415.28	14884.42	4609.39	12879.08	15087.2	0	0	0	7164.84	0	7810.82	18975.99	0	2795.97	9704.64	7066.58	4073.76	12916.49
P04844	6	16.323	RPN2	Dolichyl-diphosphooligosaccharide--protein glycosyltransferase subunit 2 (Dolichyl-diphosphooligosaccharide--protein glycosyltransferase 63 kDa subunit) (RIBIIR) (Ribophorin II) (RPN-II) (Ribophorin-2)	238529.61	208293.09	213009.41	171547.51	206289.09	258229.13	354154.7	234907.15	8398.805	182759.3	165046.66	0	213015.14	361186.29	199420.29	259276.47	239138.83	249631.186	175820.981	341833.44	200983.079	0	243171.86	187990.04	6973.84	251082.27	273512.53	319895.75	197042	281184.29	246956.45	350717.14	297994.25	228295.51	0	57018.9	0	227866.776	283733.8	180894	235070.12	209095.45	282579.41	249167.63	173135.2
P05556	6	10.652	ITGB1	Integrin beta-1 (Fibronectin receptor subunit beta) (Glycoprotein IIa) (GPIIA) (VLA-4 subunit beta) (CD antigen CD29)	18177.84	18482.26	20204.6	40432.37	32760.8	15587.03	7303.91	37120.17	0	6616.17	29050.37	0	28925.1	21539.78	4294.26	12662.32	16263.35	36111.24	31205.52	13047.29	4693.93	5859.42	14638.49	21153.11	0	9184.49	11751.66	0	24032.46	18899.89	6382.23	27218.04	46781.52	27503.46	0	0	11320.5	21919.16	31181.54	0	23718.01	27241.78	30460.03	34293.47	44111.48
P07737	6	54.286	PFN1	Profilin-1 (Epididymis tissue protein Li 184a) (Profilin I)	7431.91	6592.33	8873.88	2688.12	9604.61	4321.44	4893.46	111716.48	12364.87	4599.93	5247.75	0	4356.41	20359.96	8933.17	2021.81	3462.64	111175.99	35855.43	7290.96	5887.64	42677.8	10118.73	5908.84	3648.74	7692.19	4432.63	4921.72	8678.92	4376.51	40645.84	51634.34	93019.025	2055.32	46733.2	360819.1	43155	5496	3952.93	20344.67	3376.82	2799.26	45599.58	30014.23	90276.83
P09110	6	20.755	ACAA1	3-ketoacyl-CoA thiolase, peroxisomal (EC 2.3.1.16) (Acetyl-CoA C-myristoyltransferase) (EC 2.3.1.155) (Acetyl-CoA acyltransferase) (EC 2.3.1.9) (Beta-ketothiolase) (Peroxisomal 3-oxoacyl-CoA thiolase)	33486.7	18663.16	22506.08	38215.67	27719.88	26902.91	37948.34	29831.95	15078.78	16149.43	33936.71	0	31689.1	29507.94	21075.46	24144.16	17479.55	29032.95	29947.6	21358.73	26204.38	0	22624.148	27439.67	2865.74	22790.069	34573.74	25181.68	13353.6	24823.457	10368.69	20309.603	29463.145	37495.66	0	27816.42	22961.1	30074.42	33097.56	8233.97	26452.673	32386.195	30044.43	33035.96	31144.07
P09211	6	44.286	GSTP1	Glutathione S-transferase P (EC 2.5.1.18) (GST class-pi) (GSTP1-1)	1738.89	0	2644.24	1646.58	4671.45	3508.62	1650.71	123762.87	4596.96	3308.96	4169.4	0	0	10547.5	0	2417.4	0	161534.23	26976.17	4054.38	0	21696.43	6998.98	0	25222.4	6352.29	0	0	5067.15	1532.37	3517.05	0	134016.4	2749.87	0	464202.8	17015.5	1542.36	0	0	0	1301.02	2195.19	1193.32	92298.22
P10301	6	34.404	RRAS	Ras-related protein R-Ras (EC 3.6.5.-) (p23)	0	0	0	5368.165	19914.799	0	1646.52	35474.45	0	0	6233.73	14876.1	22345.806	13084.61	0	0	0	41839.709	30754.708	0	0	0	0	2564.13	0	0	0	0	0	0	0	12372.56	38211.039	0	0	27909.7	16064.6	2820.896	2248.91	0	9759.233	6972.962	0	3422.577	28795.7
P10768	6	30.496	ESD	S-formylglutathione hydrolase (FGH) (EC 3.1.2.12) (Esterase D) (Methylumbelliferyl-acetate deacetylase) (EC 3.1.1.56)	1087.9	0	0	0	10861.505	0	0	138212.67	3468.34	0	2467.48	0	0	1580.82	0	0	0	122566.63	45577.34	1220.33	0	8292.45	0	0	0	0	0	0	1622.19	0	0	0	99995.03	0	0	256603.3	0	0	0	0	0	0	0	0	98029.21
P12694	6	18.652	BCKDHA	2-oxoisovalerate dehydrogenase subunit alpha, mitochondrial (EC 1.2.4.4) (Branched-chain alpha-keto acid dehydrogenase E1 component alpha chain) (BCKDE1A) (BCKDH E1-alpha)	36676.84	41073.64	26467.07	45134.43	40234.68	43568.65	36923.72	52590.3	56260.65	40086.61	26662.503	16128.35	38829.6	34495.83	40839.42	47589.53	19528.15	42880.97	48517.38	42104.92	35791.42	15964.3	34942.37	33070.38	0	30165.7	24208.18	28353.62	23055.91	36120.46	20194.31	16100.02	31344.332	33003.03	0	0	0	37191.98	27606.16	5724.06	26736.23	36336.63	44485.36	46638.98	39456.89
P13637	6	8.687	ATP1A3	Sodium/potassium-transporting ATPase subunit alpha-3 (Na(+)/K(+) ATPase alpha-3 subunit) (EC 7.2.2.13) (Na(+)/K(+) ATPase alpha(III) subunit) (Sodium pump subunit alpha-3)	212901.89	16442.11	97587.32	239576.47	162895.709	116788.62	28528.04	300130.89	19447.02	7891.34	175440.15	72610.18	188448.62	28157.537	33308.317	69880.32	113217.87	303836.23	277123.69	45014.264	13503.04	141780.45	34030.09	127826.45	0	123605.94	114682.62	39048.684	134434.89	113033.295	54424.45	163999.365	247241.508	195995.42	55325.16	274668.8	154820.88	112808.1	185057.19	4303.22	122986.16	139322.65	182713.19	152784.627	257064.83
P13798	6	10.656	APEH	Acylamino-acid-releasing enzyme (AARE) (EC 3.4.19.1) (Acyl-peptide hydrolase) (APH) (Acylaminoacyl-peptidase) (Oxidized protein hydrolase) (OPH)	0	0	973.906	0	2987.161	0	0	45667.52	2948.33	0	0	0	0	0	0	624.608	1354.18	39798.27	12174.44	1734.152	0	0	0	0	74983.79	1385.88	9750.709	0	0	515.707	12298.7	0	33283.38	0	0	100787.3	0	867.643	0	0	0	0	0	0	16821.36
P15121	6	18.354	AKR1B1	Aldo-keto reductase family 1 member B1 (EC 1.1.1.21) (EC 1.1.1.300) (EC 1.1.1.372) (EC 1.1.1.54) (Aldehyde reductase) (Aldose reductase) (AR)	0	0	0	0	1765.689	0	0	67996.5	0	0	0	1240.71	0	0	0	0	3361.61	74659.43	7931.72	0	0	0	0	0	0	0	0	0	0	0	2679.93	0	61757.974	0	0	82445.3	0	0	0	0	0	195.939	5786.19	6180.86	27888
P15880	6	25.256	RPS2	Small ribosomal subunit protein uS5 (40S ribosomal protein S2) (40S ribosomal protein S4) (Protein LLRep3)	9221.17	0	0	7389.91	12720.382	1323.57	0	28199.07	0	2772.58	11080.988	0	5146.09	5567.65	0	0	2582.1	37152.579	16984.112	1860.38	0	0	0	0	0	2268.09	0	1125.7	0	0	5444.35	28117.63	36867.35	0	0	14347	0	0	17589.02	0	941.638	0	15291.14	13548.15	24411.22
P19404	6	30.522	NDUFV2	NADH dehydrogenase [ubiquinone] flavoprotein 2, mitochondrial (NDUFV2) (EC 7.1.1.2) (NADH-ubiquinone oxidoreductase 24 kDa subunit)	343506.2	387388.68	276662.54	277464.57	272777.52	274922.73	372644.31	282307.85	467639.2	380703.3	268337.75	0	269811.71	357507.49	368662.8	344985.3	275977.12	301483.13	313149.5	390570.4	369181.11	309083.2	274775.1	321878.5	27972.07	285828.6	249291.6	390921.5	321406.8	278934.8	236669	257211.3	261274.7	302826.1	300974.7	223745.6	264906.1	301366.03	259865.1	61852.33	240254.1	264928.88	216060.65	278475.53	238564.47
P20073	6	13.115	ANXA7	Annexin A7 (Annexin VII) (Annexin-7) (Synexin)	0	0	6821.86	0	17707.36	0	0	71502.73	2556.62	0	2863.16	19114.49	60620.51	0	0	1570.72	2249.01	69359.64	40985.66	0	2161.9	0	0	3705.03	58135.56	0	0	0	2964.32	0	18186.2	11977.4	64019.03	0	0	210513.49	0	1927.53	0	4414.59	0	0	0	0	48593.7
P28066	6	26.971	PSMA5	Proteasome subunit alpha type-5 (Macropain zeta chain) (Multicatalytic endopeptidase complex zeta chain) (Proteasome subunit alpha-5) (alpha-5) (Proteasome zeta chain)	0	0	6304.79	0	13295.89	0	0	63075.17	13467.45	0	0	14698.74	2729.1	0	1891.05	0	0	70334.8	29404.99	2062.49	0	0	0	0	122988.94	0	0	0	2391.98	0	29004.49	2535.45	56903.39	0	0	159751.3	0	1645.83	0	0	0	0	0	1845.46	40241.04
P28074	6	27.757	PSMB5	Proteasome subunit beta type-5 (EC 3.4.25.1) (Macropain epsilon chain) (Multicatalytic endopeptidase complex epsilon chain) (Proteasome chain 6) (Proteasome epsilon chain) (Proteasome subunit MB1) (Proteasome subunit X) (Proteasome subunit beta-5) (beta-5)	0	0	0	0	2340.141	0	0	45453.85	6453.97	0	0	9478.23	988.22	0	0	0	0	40806.03	13185.81	0	0	0	0	0	74687.79	0	0	0	2064.01	0	10688.24	0	32752.444	0	0	62932.1	0	0	0	0	0	0	0	0	22334.29
P29218	6	27.076	IMPA1	Inositol monophosphatase 1 (IMP 1) (IMPase 1) (EC 3.1.3.25) (D-galactose 1-phosphate phosphatase) (EC 3.1.3.94) (Inositol-1(or 4)-monophosphatase 1) (Lithium-sensitive myo-inositol monophosphatase A1)	0	0	0	0	2287.727	0	0	62070.02	5833.362	0	0	0	0	0	0	0	0	73711.41	15266.312	0	0	0	0	0	29138.03	0	0	0	0	0	2573.97	1884.17	48148.96	0	0	181141.9	0	0	0	0	0	0	0	663.143	37417.42
P29692	6	30.249	EEF1D	Elongation factor 1-delta (EF-1-delta) (Antigen NY-CO-4)	0	0	1635.28	0	12176.98	0	0	41157.03	0	0	0	1902.57	0	0	0	0	0	45819.84	14432.07	0	0	0	0	0	0	0	0	0	0	0	2062.04	12721.7	42607.54	0	0	192301.9	0	0	0	0	0	0	11855.2	12144.45	36046.47
P30044	6	36.916	PRDX5	Peroxiredoxin-5, mitochondrial (EC 1.11.1.24) (Alu corepressor 1) (Antioxidant enzyme B166) (AOEB166) (Liver tissue 2D-page spot 71B) (PLP) (Peroxiredoxin V) (Prx-V) (Peroxisomal antioxidant enzyme) (TPx type VI) (Thioredoxin peroxidase PMP20) (Thioredoxin-dependent peroxiredoxin 5)	262347.58	334366.93	201196.93	270542.34	258620.481	267189.11	360751.91	371117.32	271508.6	311778.1	213884.28	0	211909.52	322307.11	284783.5	267073.96	196811.56	374839.95	238510.889	331137.56	311877.94	233184.2	290786.08	218323.27	29793.63	224184.44	194829.68	316712.31	223588	246813.58	184045.2	229707.19	337409.96	235966.583	325112.6	812316.9	336363.7	262045	236681.191	149435.41	238076.97	286038.54	315228.52	309414.77	352110.39
P40123	6	13.417	CAP2	Adenylyl cyclase-associated protein 2 (CAP 2)	0	2141.6	5455.58	0	12265.27	0	0	48901.36	0	0	0	2774.3	0	7010.84	0	0	0	61324.03	12532.82	0	0	0	0	0	0	0	0	0	0	0	5242.64	0	60538.11	0	0	193525.7	0	0	0	0	0	834.858	3334.23	0	43410.57
P42126	6	20.199	ECI1	Enoyl-CoA delta isomerase 1, mitochondrial (EC 5.3.3.8) (3,2-trans-enoyl-CoA isomerase) (Delta(3),Delta(2)-enoyl-CoA isomerase) (D3,D2-enoyl-CoA isomerase) (Dodecenoyl-CoA isomerase)	126183.19	174331.7	106859.89	115329.44	109160.1	128745.53	115833.57	99507.4	137160.29	148539.1	88225.31	39403.62	104747.24	83693.51	117097.81	80618.11	90740.86	72049.05	119961.96	65538.2	75959.6	75546.9	41656.76	52994.5	6078.68	62566.17	26826.54	34924.3	61544.29	29513.785	42853.83	24625.49	43468.2	47492.67	35325.5	30497.9	105227.91	114734.79	115311	60835.28	120987.5	120235.88	135591.74	106458.68	162419.63
P47755	6	33.566	CAPZA2	F-actin-capping protein subunit alpha-2 (CapZ alpha-2)	71702.31	5855.92	42700.7	100276.04	111051.57	89509.47	23207.84	185935.37	24943.89	26951.85	77716.69	50116	32544.81	9642.2	32710.88	29738.21	19558.58	142540.29	163705.03	18305.8	18996.73	29980.37	29847.43	44407.38	47950.38	43107.76	79683.82	19075.11	53539.18	90010.53	34782.74	19818.245	119837.15	88643.09	15040.6	321073	47700.28	56301.04	84849.72	25500	68084.44	78014.52	42224.25	36037.71	170894.39
P50993	6	6.275	ATP1A2	Sodium/potassium-transporting ATPase subunit alpha-2 (Na(+)/K(+) ATPase alpha-2 subunit) (EC 7.2.2.13) (Sodium pump subunit alpha-2)	16356.34	0	22444.99	33568.07	34610.27	12624.93	1801.18	53550.17	2892.45	0	40255.05	34685.52	48907.47	0	0	12242.21	18160.99	66779.86	49851.35	5472.62	0	8591.43	2741.65	17123.63	0	29930.6	22872.18	0	18183.58	24665.91	3087.1	31951.13	54197.2	56842.6	17705.8	21064.45	11141.7	22199.29	17138.12	0	16027.7	21495.68	29283.3	35330.62	42677.36
P51149	6	35.749	RAB7A	Ras-related protein Rab-7a (EC 3.6.5.2)	0	0	0	0	27270.08	0	0	43017.2	0	0	1528.81	0	0	3560.79	0	0	0	48301.12	30783.46	0	0	0	0	0	25949.79	0	0	0	0	0	0	4343.32	54689.61	0	0	0	0	1206.68	0	0	1849.3	0	0	4099.95	34949.56
P51398	6	19.095	DAP3	Small ribosomal subunit protein mS29 (28S ribosomal protein S29, mitochondrial) (MRP-S29) (S29mt) (Death-associated protein 3) (DAP-3) (Ionizing radiation resistance conferring protein)	20451.65	10903.61	3592.64	14578.01	25124.45	20784.73	28211.78	17433.68	18245.25	7566.05	11966.08	0	17050.55	21138.15	12489.58	16796.49	3053.28	21701.22	19809.91	16957.32	18076.83	6822.48	18524.27	19871.88	0	17525.9	14473.79	17342.12	4110.57	26426.74	7040.26	7112.72	23057.97	23784.15	7314.88	0	0	23088.5	21182.18	0	22922.96	28736.34	31109.43	24262.09	16290.77
P52943	6	31.25	CRIP2	Cysteine-rich protein 2 (CRP-2) (Protein ESP1)	0	0	0	0	45768.236	0	0	83728.81	0	0	0	28820.76	0	0	0	0	0	53379.077	65411.979	0	0	0	0	0	0	0	0	0	0	0	0	0	44236.984	0	0	76724.4	0	863.198	0	0	0	0	0	0	59111.22
P55822	6	29.289	SH3BGR	SH3 domain-binding glutamic acid-rich protein (SH3BGR protein) (21-glutamic acid-rich protein) (21-GARP)	0	0	0	0	16749.828	0	0	38061.69	0	0	0	4747.73	0	0	0	0	0	49965.73	31646.63	0	0	0	0	0	0	0	0	0	0	0	0	0	48398.11	0	0	13906.3	0	0	0	0	0	0	0	0	47352.823
P62269	6	36.842	RPS18	Small ribosomal subunit protein uS13 (40S ribosomal protein S18) (Ke-3) (Ke3)	9706.086	0	0	13722.55	15060.707	2505.935	0	31742.47	0	971.117	11930.15	15045.94	9426.95	1044.63	1168.38	0	4258.49	23847.755	24461.07	0	0	5706.34	0	0	0	2027.25	0	0	0	0	3995.98	12278.56	15431.74	0	0	48084.4	0	0	18138.42	0	0	0	22467.05	15403.07	31733.19
P62750	6	35.256	RPL23A	Large ribosomal subunit protein uL23 (60S ribosomal protein L23a)	15525.11	2739.16	3733.24	16006.7	16974.94	538.67	0	23919.99	0	0	19431.68	4995.18	15048.1	2982	0	0	1279.48	36182.61	26075.69	0	0	0	0	7360.54	0	7203.03	6234.77	0	0	531.803	10980.451	25904.23	34523.76	8981.25	0	13289.6	0	0	14167.62	0	6646.28	6039.84	36020.51	32421.39	28736.27
P62805	6	51.456	H4C1	Histone H4	86025.6	138634.04	748629.9	658990.21	355025.714	179228.976	66301.164	365955.02	111300.8	59793.78	788520.479	118033.58	391694.13	842205.11	68802.63	168282.07	60446.67	414353.034	437485.24	88470.6	50586.32	620256.2	143707.28	572032.17	49828.38	257851.27	438971.01	74474.66	682928.37	453533	302330.72	843005.694	510746.649	15400.12	413746.8	965211.8	479882.49	493114.364	37405.681	522693.29	416540.21	536348.657	373161.86	276196.435	550071.39
P63104	6	30.612	YWHAZ	14-3-3 protein zeta/delta (Protein kinase C inhibitor protein 1) (KCIP-1)	6260.48	9837.93	18759.296	5337.02	51522.177	11474.04	0	306162.62	21326.96	13731.9	7468.054	4306.071	6540.672	51897.6	5517.935	5276.67	6280.054	282308.49	136267.43	9251.22	5632.78	48277.61	11562.98	3245.96	60700.86	6279.84	4261.52	3815.51	11933.96	0	50352.63	34464.46	217417.99	0	46393.2	820428.9	30085.5	3280.626	0	22841.9	2457.36	1049.665	62010.36	36413.58	236628.08
P63316	6	35.404	TNNC1	Troponin C, slow skeletal and cardiac muscles (TN-C)	14382.14	0	42992.2	923320.15	1002478.43	16393.43	9436.91	1249312.84	15477.4	9832.7	312819.81	1200966	9903.3	3130.38	0	6372.46	3535.75	1073058.27	1465622.9	18024.96	10522.29	43120.3	8824.65	666598.68	0	10294.85	29151.04	10003.73	18106.95	5573.5	5588.83	7962.44	684465.99	8769.3	28362.9	237115.8	0	13397.09	28160.41	24143.69	1117096.21	424258.37	22008.49	20427.92	905751.08
P78417	6	27.386	GSTO1	Glutathione S-transferase omega-1 (GSTO-1) (EC 2.5.1.18) (Glutathione S-transferase omega 1-1) (GSTO 1-1) (Glutathione-dependent dehydroascorbate reductase) (EC 1.8.5.1) (Monomethylarsonic acid reductase) (MMA(V) reductase) (EC 1.20.4.2) (S-(Phenacyl)glutathione reductase) (SPG-R)	885.142	954.313	1833.28	1476.46	6487.1	0	0	132507.19	13670.76	1761.66	6663.79	0	0	2740.16	777.372	4600.68	0	199072.05	42581.96	4072.92	0	12162.4	3200.7	0	6052.42	1821.88	1399.76	0	2967.15	0	2875.01	5458.64	176003.85	0	0	534136.3	0	0	0	0	0	967.649	3516.15	3075.703	84066.44
Q01484	6	2.199	ANK2	Ankyrin-2 (ANK-2) (Ankyrin-B) (Brain ankyrin) (Non-erythroid ankyrin)	0	0	0	0	7783.745	0	0	14175.16	0	0	0	0	1309.89	0	0	555.6	0	14586.97	9832.1	0	0	0	0	0	0	0	0	0	0	0	0	1130.88	11533.57	0	0	0	0	0	0	0	0	0	0	0	8634.07
Q04837	6	39.865	SSBP1	Single-stranded DNA-binding protein, mitochondrial (Mt-SSB) (MtSSB) (PWP1-interacting protein 17)	48171.78	47603.79	37756.87	57326.02	57719.72	54511.9	64438.01	51868.58	13173.7	62078.7	37995.66	16548.49	42447.64	49472.27	44950.55	43128.26	36877.13	49145.03	63791.64	44177.88	42471.76	16696.16	40207.25	35798.43	0	35381.75	22331.2	39324.34	40818.24	36711.3	25607.18	22185.03	53363.1	51949.19	0	32280.2	8166.21	57454.13	54573.97	4706.06	59292.56	65537.28	56203.02	63756.91	66941.44
Q07065	6	13.289	CKAP4	Cytoskeleton-associated protein 4 (63-kDa cytoskeleton-linking membrane protein) (Climp-63) (p63)	14737.3	6003.1	8181.15	12851.79	17014.53	12247.11	6993.42	15391.32	3957.66	6904.39	16980.94	3103.73	15642.82	7620.79	18253.65	19142.62	12805.91	15201.41	1087.69	13767.09	0	0	10964.02	0	4543.69	1766.13	7502.93	9401.1	13587.78	17592.1	6329.22	7076.35	16804.35	11571.97	0	0	0	18198.88	11262.64	0	17016.91	16067.5	19308.81	14527.44	9369.62
Q08554	6	9.843	DSC1	Desmocollin-1 (Cadherin family member 1) (Desmosomal glycoprotein 2/3) (DG2/DG3)	5035.13	11450.15	104700.14	4205.67	6049.46	4355.081	7266.922	7587.66	37466.81	8338.89	3826.24	5863.58	6313.69	8687.36	29153.16	5554.844	152801.3	8207.54	3060.38	14155.639	3925.76	12299.3	6972.51	4532.92	4755178.9	4935.58	125058.52	14288.95	5326.8	32592.594	871358.9	5136.38	7608.26	3908.478	64612.4	109723.1	92589.6	37012.48	7521.59	32203.55	6203.17	3460.227	21540.61	8887.99	5783.81
Q13825	6	18.289	AUH	Methylglutaconyl-CoA hydratase, mitochondrial (3-MG-CoA hydratase) (EC 4.2.1.18) (AU-specific RNA-binding enoyl-CoA hydratase) (AU-binding protein/enoyl-CoA hydratase) (Itaconyl-CoA hydratase) (EC 4.2.1.56)	39626.59	54601.38	36938.43	41181.01	40728.44	35634.39	46065.4	32888.22	60764.27	34030.09	39833.12	0	35338.4	44308.97	42811.5	39246.44	33096.89	37654.14	38603.72	33414.51	35569.52	24603.8	40598.46	31412.99	0	38485.09	32460.35	36912.61	30680.25	34970.69	19964.28	29207.62	26354.82	28231.51	19934.5	14278.6	48594.93	37386.28	36206.88	31573.71	35604.35	47707.51	42781.14	45030.73	43353.86
Q14240	6	14.988	EIF4A2	Eukaryotic initiation factor 4A-II (eIF-4A-II) (eIF4A-II) (EC 3.6.4.13) (ATP-dependent RNA helicase eIF4A-2)	2371.398	2178.07	3841.33	991.966	8450.871	816.031	834.437	82914.46	2830.39	1483.78	2304.235	0	489.967	4052.62	0	1435.77	2272.45	100459.16	32505.204	1845.03	813.516	8712.43	3192.17	0	26981.03	2994.09	1887.08	0	3043.78	1252.96	17372.31	12637.32	95680.03	0	15936.8	195793	12924.5	0	866.136	5013.08	0	691.09	21628.85	10035.84	65744.97
Q14974	6	9.475	KPNB1	Importin subunit beta-1 (Importin-90) (Karyopherin subunit beta-1) (Nuclear factor p97) (Pore targeting complex 97 kDa subunit) (PTAC97)	0	0	0	0	8740.219	0	0	39290.45	0	0	0	0	0	770.545	0	0	0	38816.18	15901.902	0	0	0	0	0	0	0	0	0	816.734	0	5655.29	5814.6	36285.43	0	0	51257.9	0	0	0	0	0	0	6692.66	2306.54	23699.392
Q15084	6	18.636	PDIA6	Protein disulfide-isomerase A6 (EC 5.3.4.1) (Endoplasmic reticulum protein 5) (ER protein 5) (ERp5) (Protein disulfide isomerase P5) (Thioredoxin domain-containing protein 7)	29339.17	34362.49	26149.76	39355.4	33079.68	38303.87	32285.29	30284.86	22779.69	38841.27	29396.46	5359.01	37333.6	39255.97	39791.88	27136.94	33641.13	32384.68	19988.51	41954.65	7984.77	34096.9	30052.99	36610.46	0	39545.39	16531.78	28870.04	34922.47	34693.07	27992.54	41457.71	34047.78	35469.42	0	30391.6	12722.8	32669.92	46657.1	14192.32	34854.88	36007.83	37966.88	30479.26	41221.85
Q5SV97	6	13.418	PERM1	PGC-1 and ERR-induced regulator in muscle protein 1 (PPARGC1 and ESRR-induced regulator in muscle 1) (Peroxisome proliferator-activated receptor gamma coactivator 1 and estrogen-related receptor-induced regulator in muscle 1)	2009.25	0	0	2662.61	10688.97	1446.17	1510.85	12714.66	0	1349.47	1489.97	3124.36	1496.55	0	1975.5	1651.94	0	10617.1	11151.761	2027.37	1722.39	0	1825.25	1920.19	0	1424.13	0	0	0	2725.7	0	1259.25	7575.82	1459.77	0	0	0	1856.77	2048.35	0	2790.22	1701.54	2104.56	1894.68	8192.69
Q6PI48	6	11.628	DARS2	Aspartate--tRNA ligase, mitochondrial (EC 6.1.1.12) (Aspartyl-tRNA synthetase) (AspRS)	21164.16	19300.27	19388.83	29517.02	27851.449	24554.43	27500.61	28169.43	30527.78	28659.84	19581.76	0	20440.52	25893.4	19493.2	21369.83	10556.13	20348.5	23027.02	28443.55	29282.15	0	15073.98	23373.1	0	28587.01	20868.42	17392.94	13452.99	27024.71	11466.08	19379.91	27204.15	26808.48	0	0	0	23205.76	14927.03	5204.57	21229.8	23374.12	16250.58	25565.51	22047.08
Q8N766	6	9.366	EMC1	ER membrane protein complex subunit 1	20763.27	48366.856	5129.29	29508.05	15940.18	18954.07	27712.95	25419.117	4462.68	1066.46	7625.22	1571.1	22343.249	7098.61	30046.98	24002.31	1599.23	26392.863	20456.48	29164.48	0	0	6015.91	16015.5	0	17496.13	7529.99	1016.66	0	9720.473	766.85	5841.268	5907.844	15731.09	0	0	0	21319.64	24463.63	0	20960.39	16762.29	34218.2	21774.67	19768.511
Q8NB12	6	12.245	SMYD1	Histone-lysine N-methyltransferase SMYD1 (EC 2.1.1.354) (SET and MYND domain-containing protein 1)	2851.42	0	658.608	4634.158	65832.496	8571.137	0	90622.05	0	1105.55	6339.46	26436.11	46712.39	0	0	1095.87	0	97919.64	84453.51	0	0	0	0	0	0	2453.18	1446.27	0	0	0	0	46102.234	73746.98	0	0	62468.1	0	8254.24	3432.28	0	19746.87	23763.79	2349.56	3591.87	82204.01
Q8WW59	6	34.783	SPRYD4	SPRY domain-containing protein 4	27400.87	32030.16	24273.24	34858.91	35221.09	33326.58	37041.8	30698.61	60112.52	34416.98	19289.29	6596.72	26042.9	23026.41	31459.56	27844.2	23055.98	32737.54	27451.94	30615.37	41399.93	0	23552.73	18316.84	0	21441.33	21221.8	26791.4	12939.61	15249.41	12375.37	11816.44	24168.79	34602.08	9926.05	0	7439.74	24668.4	23730.47	0	24664.17	25960.6	30548.96	31055.33	23706.03
Q92629	6	24.567	SGCD	Delta-sarcoglycan (Delta-SG) (35 kDa dystrophin-associated glycoprotein) (35DAG)	20851.39	7025.05	27009.88	64637.78	42425.75	17247.5	29041.01	96331.89	2609.69	0	29956.13	34841.36	50117.11	20035.09	6093.23	3891.75	16575.99	94276.32	82829.19	20469.74	24254.05	35398.12	12759.94	22842.79	0	10962.24	22104.83	0	26702.39	28736.41	0	57682.03	87148.87	42376.82	79092.8	21949.9	14272	29895.67	35500.06	0	28041.7	29468.49	29243.79	28265.84	82580.89
Q96AN5	6	13.943	TMEM143	Transmembrane protein 143	25133.68	28238.62	10693.43	20329.99	27191.94	24739.16	36904.44	29337.28	0	12887.33	20977.92	2339.19	25381.34	25975.46	19853.85	16892.46	19013.5	30546.537	28241.82	27485.65	52065.11	0	34833.89	16407.71	0	21288.18	16346.82	22348.84	14102.11	36267.66	21530.81	17671.14	28372.96	32592.14	9613.45	0	0	30959.55	22002.19	0	30005.11	26604.07	35274.04	38314.07	27748.63
Q96CM8	6	14.146	ACSF2	Medium-chain acyl-CoA ligase ACSF2, mitochondrial (EC 6.2.1.2)	19179.01	19630.44	7271.75	15884.92	17474.17	21790.752	28936.05	17895.59	23327.74	16253.44	11504.11	9098.66	34670.1	35189.26	19869.22	9368.22	18912.31	28879.48	18726.18	28361.54	45090.11	0	20627.24	32238.69	0	11863.72	18758.94	27065.22	12132.18	22991.211	11019.16	9574.72	21268.84	40779.12	0	0	5127.15	21753.86	5204.02	6187.09	16548.11	18573.21	16434.86	22149.73	14673.46
Q96DB5	6	23.248	RMDN1	Regulator of microtubule dynamics protein 1 (RMD-1) (hRMD-1) (Protein FAM82B)	41437.83	40702.63	50127.2	28767.96	32416.5	23885.01	51246.02	42871.23	60870.19	48766.96	48542.09	7074.34	30251.75	32230.26	41628.47	38389.8	14850.27	41640.64	30278.04	29634.79	28003.69	11609.5	16825.59	21608.7	0	32916.74	25170.3	30213.62	36976.92	36475.05	18789.87	31815.34	49893.78	33548.31	0	0	12106.1	44623.77	25962.74	9039.72	38983.35	46415.38	40511.15	47403.18	45512.97
Q96EY1	6	17.708	DNAJA3	DnaJ homolog subfamily A member 3, mitochondrial (DnaJ protein Tid-1) (hTid-1) (Hepatocellular carcinoma-associated antigen 57) (Tumorous imaginal discs protein Tid56 homolog)	15330.68	22101.59	12073.62	25024.01	30552.87	25174.848	27166.01	25536.42	14674.91	13287.57	29224.34	3104.22	24712.37	24072.97	24809.32	24340.12	6722.61	23955.45	23253.535	25459.02	21915.66	0	23069.57	18133.29	0	18589.24	26164.76	23862.29	9627.07	35111.02	10874.46	18712.67	19097.02	32349.5	9702.49	0	0	27731.74	29603.69	0	24825.05	30605.43	22279.47	34279.78	24674.95
Q9BRX8	6	28.384	PRXL2A	Peroxiredoxin-like 2A (Peroxiredoxin-like 2 activated in M-CSF stimulated monocytes) (Protein PAMM) (Redox-regulatory protein FAM213A)	30594.8	5846.46	25796.85	31341.39	26543.66	19089.692	14819.32	20633.35	0	16586.72	27296.01	8738.37	25373.1	9305.58	9720.12	17955.83	23936.45	29999.08	35103.49	8399.37	8123.99	0	4193.85	22071.54	0	27235.09	21081	1559.92	27534.07	20203.37	19491.24	13565.16	24671.61	27603.58	0	0	0	26526.41	34923.07	0	24088.09	26251.98	37404.61	28799.54	31575.8
Q9BWH2	6	29.63	FUNDC2	FUN14 domain-containing protein 2 (Cervical cancer proto-oncogene 3 protein) (HCC-3) (Hepatitis C virus core-binding protein 6)	49439.96	6146.46	35553.13	102760.16	108813.37	29108.91	16665.78	129856.19	6654.26	15441.93	83156.22	43493.63	82826.96	8973.63	12844.9	9610.93	22767.58	100634.9	131504.74	3649.79	12556.16	4609.84	3637.96	75886.68	0	25455.08	39905.59	0	29109.57	31042.49	17577.28	12457.54	114729.1	68859.32	21293	30534.5	25381.8	48408.9	69117.45	0	100679.63	77633.98	93154.2	74879.58	81204.19
Q9H1E5	6	19.771	TMX4	Thioredoxin-related transmembrane protein 4 (Thioredoxin domain-containing protein 13)	9066.82	6668.65	18160.62	11312.01	17384.55	14731.99	23131.05	19841.94	0	15743.74	14538.26	2535.64	14331.72	32386.67	19640.77	16312.39	9456.21	20199.72	15729.49	26224.59	6175.18	0	14809.53	14176.02	0	18677.9	22441.21	7470.74	16470.45	13726.11	3350.6	16213.22	18003.497	21105.69	0	0	0	13946.1	20073.57	0	12284.68	16329.06	9958.87	13019.01	19420.24
Q9H4M9	6	14.232	EHD1	EH domain-containing protein 1 (PAST homolog 1) (hPAST1) (Testilin)	0	0	0	0	6814.57	1226.22	0	42633.51	0	0	0	0	7069.52	20384.017	0	0	0	57838.68	16957.87	0	0	0	0	0	3169.92	0	0	0	0	0	2530.42	4333.15	27629.8	0	0	18932.6	0	0	0	0	0	0	2023.39	925.336	22789.227
Q9H9B4	6	20.497	SFXN1	Sideroflexin-1	52427.25	43945.37	39411.49	44829.16	63319.647	61249.87	75421.06	52309.688	7481.25	48392.16	52138.54	35293.84	46240.42	46053.05	50760.42	76605.89	52496.08	53165.74	42815.21	49213.55	72920.42	52662.81	55723.6	41185.58	0	63524.05	27360.5	72787.09	33600.52	45821.06	26713.4	49679.36	55865.73	61308.57	0	0	40866.13	59522.06	53122.86	0	45532.14	59154.1	49709.94	64041.77	42896.807
Q9HBI1	6	20.879	PARVB	Beta-parvin (Affixin)	0	0	0	0	19867.773	0	0	51559.25	0	0	0	0	2494.448	0	0	2006.598	1189.98	34115.18	34422.183	0	0	0	0	0	0	4333.036	0	0	0	589.397	1259.68	1771.31	40603.39	0	0	0	0	10113.1	1652.47	0	0	0	1874.99	1829.65	41946.01
Q9NQR4	6	23.551	NIT2	Omega-amidase NIT2 (EC 3.5.1.3) (Nitrilase homolog 2)	5172.67	1694.45	2015.95	2849.17	6165.31	4783.862	3129.18	33293.38	4838.42	5118.15	2985.42	1282.74	1349.17	2341.55	7477.13	3096.34	1431.78	35838.81	15203.23	4343.78	2945.88	0	5089.62	1352.31	9380.55	5249.15	2059.26	3718.79	2522.3	7714.46	0	3104.536	35928.08	4946.39	0	43705.6	0	6283.22	2251.76	2297.75	5416.929	6207.3	9512.62	6687.537	19239.41
Q9NSD9	6	11.885	FARSB	Phenylalanine--tRNA ligase beta subunit (EC 6.1.1.20) (Phenylalanyl-tRNA synthetase beta subunit) (PheRS)	0	0	0	0	3191.053	0	0	17492.77	0	0	0	0	6425.41	0	0	0	0	34970.02	18283.872	0	0	0	0	0	0	0	0	0	0	0	0	720.07	15407.36	0	0	0	0	0	0	0	0	0	0	839.57	16293.04
Q9NTK5	6	19.444	OLA1	Obg-like ATPase 1 (DNA damage-regulated overexpressed in cancer 45) (DOC45) (GTP-binding protein 9)	0	0	0	0	1811.51	0	0	41236.84	0	0	0	0	0	0	0	0	1309.18	32938.48	13520.63	0	0	0	0	0	0	0	802.006	0	923.826	0	0	980.693	31425.44	0	0	37553.3	0	0	0	0	0	0	0	0	28811.78
Q9NVD7	6	22.581	PARVA	Alpha-parvin (Actopaxin) (CH-ILKBP) (Calponin-like integrin-linked kinase-binding protein) (Matrix-remodeling-associated protein 2)	0	0	0	0	13527.984	0	0	30339.56	0	0	0	0	0	9286.819	0	0	0	37496.65	11983.02	0	0	0	0	0	0	0	0	0	0	0	0	795.037	36689.11	0	0	0	0	874.973	0	0	0	0	0	0	18312.285
Q9NY65	6	16.704	TUBA8	Tubulin alpha-8 chain (EC 3.6.5.-) (Alpha-tubulin 8) (Tubulin alpha chain-like 2) [Cleaved into: Dephenylalaninated tubulin alpha-8 chain]	9566.57	0	0	17459.22	37952.68	248.057	0	69994.81	0	0	24250.72	3631.42	5885.1	0	0	3513.18	5677.5	55045.69	37872.81	0	0	0	0	1264.34	0	9061.68	7255.83	0	0	0	3572.53	4938.83	37678.22	12522.38	0	101662.6	0	0	14263.19	0	3743.54	6874.42	21237.96	17988.99	55300.34
Q9UL46	6	32.218	PSME2	Proteasome activator complex subunit 2 (11S regulator complex subunit beta) (REG-beta) (Activator of multicatalytic protease subunit 2) (Proteasome activator 28 subunit beta) (PA28b) (PA28beta)	0	0	0	0	2064.792	0	0	32340.7	2504.98	0	0	0	12002.29	0	0	0	0	43010.15	8376.725	0	0	0	0	0	0	0	0	0	0	0	0	0	38457.15	0	0	70172.6	0	0	0	0	0	0	4634.22	2643.68	18208.6
Q9UQ90	6	13.208	SPG7	Mitochondrial inner membrane m-AAA protease component paraplegin (EC 3.4.24.-) (EC 3.6.-.-) (Cell matrix adhesion regulator) (Paraplegin) (Spastic paraplegia 7 protein)	34722.35	30165.55	23671	28467.54	30639.57	23241.17	21893.16	29497.18	2375.71	24371.39	28303.19	11826	22657.5	15500.75	22914.34	20624.14	27234.77	25823.59	23232.62	23003.25	19055.67	0	26640.78	9940.21	0	26173.14	11084.72	4710.35	4487.77	17835.14	3085.97	22547.95	25794.94	19640.785	0	0	0	28379.71	28458.23	0	25658.35	34043.38	28931.31	31435.24	33353.26
Q9Y696	6	31.621	CLIC4	Chloride intracellular channel protein 4 (Glutaredoxin-like oxidoreductase CLIC4) (EC 1.8.-.-) (Intracellular chloride ion channel protein p64H1)	0	0	0	0	669.439	0	0	70335.56	0	0	0	0	0	0	0	0	0	50760.85	9034.94	1341.41	0	4563.62	0	0	0	0	0	0	3514.84	0	0	0	44395.96	0	0	134325.2	0	0	0	0	0	0	1361.13	0	40982.37
Q9Y697	6	17.505	NFS1	Cysteine desulfurase (EC 2.8.1.7)	35724	14866.6	18800.16	25440.92	31087.73	22324.37	42673.58	13942.13	66387.35	23705.07	41784.17	8420.4	20719.52	58754.12	17466.14	54107.4	16919.31	45716.03	14832.6	27371.92	27480.6	0	20541.81	16721.3	0	21793.15	14365.51	32667.7	19675.42	44211.84	11548.16	36859.451	46232.8	44190.82	4623.64	0	0	24582.88	15653.346	0	13317.49	24471.624	16742.75	22800.72	17694.57
Q9Y6M9	6	41.341	NDUFB9	NADH dehydrogenase [ubiquinone] 1 beta subcomplex subunit 9 (Complex I-B22) (CI-B22) (LYR motif-containing protein 3) (NADH-ubiquinone oxidoreductase B22 subunit)	67276.92	61517.37	55402.59	55339.61	93600.74	78471.07	72420.76	59558.84	0	55617.96	48476.81	0	41536.564	39355.062	42493.68	42226.06	34075.42	53461.082	64515.399	51269.1	46311.3	0	25954.9	42397.51	0	27738.56	31900.05	41198.5	30294.4	38104.61	28869.92	37506.54	28750.08	35783.09	0	0	0	65755.76	51746.914	0	42785.36	73081.61	34599.1	43853.35	50706.72
O00410	5	7.11	IPO5	Importin-5 (Imp5) (Importin subunit beta-3) (Karyopherin beta-3) (Ran-binding protein 5) (RanBP5)	0	0	0	0	3722.639	0	0	17057.34	1485.48	0	0	0	0	0	0	0	0	20602.37	6200.03	0	0	0	0	0	0	0	0	0	0	0	0	743.242	16968.84	0	0	15849.6	0	0	0	0	0	0	0	0	8439.317
O14558	5	45	HSPB6	Heat shock protein beta-6 (HspB6) (Heat shock 20 kDa-like protein p20) (Heat shock protein family B member 6)	802.613	0	9444.6	3113.74	81125.274	1705.02	0	447575.8	16708.48	10225.126	23310.38	71484.04	13731.556	0	1892.74	5709.66	968.09	574501.47	229835.2	7182.17	5102.06	9946.92	0	1304.73	0	8987.23	0	0	54671.46	0	0	895.172	175116.46	914.365	8192.09	531748.9	0	1999.695	3893.88	0	2163.701	5079.323	5744.24	6206.699	319814.24
O14841	5	5.357	OPLAH	5-oxoprolinase (EC 3.5.2.9) (5-oxo-L-prolinase) (5-OPase) (Pyroglutamase)	0	0	1187.42	0	749.348	0	0	24387.9	0	0	466.735	0	0	2353.2	2467.67	0	1276.95	22450.14	10119.21	0	0	0	0	0	10186.94	0	0	0	0	0	0	0	22369.83	0	0	17895.9	0	0	0	0	2319.59	0	0	0	15780.22
O15212	5	44.961	PFDN6	Prefoldin subunit 6 (Protein Ke2)	0	0	0	0	452.599	0	0	19926.07	0	0	0	0	0	7702.29	0	0	0	19565	9052.39	0	0	0	0	0	0	0	0	0	0	0	2704.81	0	18055	0	0	12382.8	0	0	0	0	0	0	0	643.295	17429.64
O43852	5	25.079	CALU	Calumenin (Crocalbin) (IEF SSP 9302)	27456.48	13975.39	17967.93	23012.86	30379.12	30264.61	26386.7	30147.46	29567.25	18851.45	30751.38	8876.99	31431.68	9862.79	32967.34	22991.8	13286.51	52185.3	2085.99	42519.45	0	9415.29	33487.63	0	0	2898.25	16376.58	29643.04	34724.13	22913.81	21952.19	63194.92	25121.93	40728.29	0	18121.8	0	33949.65	14237.23	22004.3	28631.89	33661.59	20719.98	20810.19	34044.79
O75251	5	24.883	NDUFS7	NADH dehydrogenase [ubiquinone] iron-sulfur protein 7, mitochondrial (EC 7.1.1.2) (Complex I-20kD) (CI-20kD) (NADH-ubiquinone oxidoreductase 20 kDa subunit) (PSST subunit)	81744.74	82852.8	58817.35	76209.17	89755.94	82922.42	66309.56	74872.86	65404.45	84569.08	61716.67	8826.52	51740.05	28663.57	38547.92	31257.49	17317.42	46778.16	71936.52	26242.25	24067.5	0	1942.97	8776.96	0	7567.88	5326.72	3668.47	2623.25	5669.17	6647.67	5519.61	5867.95	7977.41	0	0	22190	58237.1	50611.16	0	53241.6	65537.81	23900.29	34839.72	62817.07
O75380	5	38.71	NDUFS6	NADH dehydrogenase [ubiquinone] iron-sulfur protein 6, mitochondrial (Complex I-13kD-A) (CI-13kD-A) (NADH-ubiquinone oxidoreductase 13 kDa-A subunit)	130030.7	218505.8	114628.92	160790.14	119185.7	180961.54	153604.22	143193.96	271553.2	236153.81	98649.25	43586.53	162280.17	141360.05	211929.52	141781.94	153888.79	107869.86	154110.39	167731.84	196469.09	193828.97	105767.85	137618.66	0	116728.72	86012.58	133063.24	123975.88	79399.07	100733.04	88972.08	94621.29	126092.024	61549.5	79343.5	156558.9	115029.29	145494.96	9246.13	120346.87	84929.57	115347.39	107126.95	97760.3
O75880	5	17.608	SCO1	Protein SCO1 homolog, mitochondrial	19971.35	27961.04	18994.01	13881.47	24796.07	23356.63	26875.68	26062.71	5145.43	27059.88	18786.6	26339.89	24615.3	18618.3	25811.57	25058.22	15250.21	22937.33	26257.54	22366.93	28903.65	0	18181.19	16314.34	0	20427.08	11373.713	7138.64	17457.18	12716.39	6248.67	12741.62	15388.86	20574.88	0	0	0	24352.66	22055.56	0	25115.21	24895.25	24937.04	24538.48	28038.25
O95139	5	46.875	NDUFB6	NADH dehydrogenase [ubiquinone] 1 beta subcomplex subunit 6 (Complex I-B17) (CI-B17) (NADH-ubiquinone oxidoreductase B17 subunit)	95870.37	83267.49	71786.96	67384.78	99722.58	89924.17	102361.95	75574.84	15501.57	109751.75	89536.67	34705.73	61707.64	93848.06	84192.69	85805.37	57428.02	83074.91	73749.41	81221.38	74927.17	62648.83	43387.62	45346.01	4740.94	49333.48	35959.187	63388.67	32101.03	72118.42	37510.1	42541.11	53585.29	48360.6	0	130522.7	84607.1	87920.95	69675.69	13216.06	64101.09	101577.95	59303.52	78838.24	62498.37
O95168	5	41.085	NDUFB4	NADH dehydrogenase [ubiquinone] 1 beta subcomplex subunit 4 (Complex I-B15) (CI-B15) (NADH-ubiquinone oxidoreductase B15 subunit)	266925.28	249536.95	203431.07	217854.26	228171.39	207789.43	259678.1	234907.79	73493.5	278015.81	199205.21	0	211532.61	233904.91	254740.44	258812.68	183824.63	276059.53	248687.4	289760.32	274874.24	222660.81	202074.88	247066.57	9795.07	209555.76	219028.3	292706.96	239081.62	243194.02	161823.74	187872.53	218849.09	210702.38	183051.8	178221.8	247799.2	277840.8	213412.67	9536.03	202214.2	236826.22	184612.07	228235.87	186043.44
O95292	5	23.457	VAPB	Vesicle-associated membrane protein-associated protein B/C (VAMP-B/VAMP-C) (VAMP-associated protein B/C) (VAP-B/VAP-C)	0	0	0	0	34516.71	0	0	39619.67	0	0	0	7976.41	0	827.217	0	0	0	49190.93	42342.19	0	0	0	0	0	0	0	0	0	0	0	0	1767.348	41521.7	0	0	0	0	0	0	0	0	0	0	0	33509.6
P01009	5	16.507	SERPINA1	Alpha-1-antitrypsin (Alpha-1 protease inhibitor) (Alpha-1-antiproteinase) (Serpin A1) [Cleaved into: Short peptide from AAT (SPAAT)]	15293.8	25896.86	20298.69	17934.11	8312.949	8334.65	17313.01	12322.36	33515.99	18768.56	7036.89	0	11939.21	22707.5	20524.67	14885.37	15585.5	10172.03	6574.34	19806.92	11101.24	94115.6	28984.88	4741.88	17424.8	8858.42	12981.83	19424.96	14083.1	8251.54	8006.61	9318.75	10735.29	1521.5	122697.33	467908.7	193591.6	14078.37	13741.81	121611.7	8412.71	7645.08	21839.19	14260.7	8004.35
P02533	5	18.432	KRT14	Keratin, type I cytoskeletal 14 (Cytokeratin-14) (CK-14) (Keratin-14) (K14)	270150.3	425813.62	1699910.5	288463.65	156301.58	140499.87	274549.25	224910.78	754039.04	359042.18	200210.34	133710.49	225253.77	402213.76	635344.77	286705.06	4474058.7	216792.17	134333.2	380415.43	247166.13	1798951.6	436455.9	279709.7	19000000	236803.11	751066.73	476919.2	363282.4	824924.6	5660000	265339.23	244396.26	139869.44	2464597.4	5102361	2894726.6	680587.65	251799.13	1762032.62	252148.13	149849.53	424959.29	278914.7	186191.35
P03915	5	10.448	MT-ND5	NADH-ubiquinone oxidoreductase chain 5 (EC 7.1.1.2) (NADH dehydrogenase subunit 5)	258496.73	301721.27	210049.09	230103.52	225995.16	233947.74	278107.78	233822.98	18771.95	324247.27	203824.8	0	217466.74	254213.53	288688.89	254394.46	207009.359	226380.97	195965.514	288111.7	296587.69	254271.7	213873.52	235328	7082.49	210343.19	185198.27	268777.73	214105.73	205428.73	185287.93	195309.436	192516.4	221176.67	214541.8	234315	285346.32	276934.9	241273.29	21664.45	236093.85	241444.62	214849.88	240092.29	194287.09
P05026	5	23.762	ATP1B1	Sodium/potassium-transporting ATPase subunit beta-1 (Sodium/potassium-dependent ATPase subunit beta-1)	66966.92	41542.19	39993.07	73580.83	59966.482	45760.367	64389.42	105317	11115.05	16955.97	62401.19	38825.9	65452.8	58104.08	22592.64	42460.77	48006.99	114432.31	96769.29	66102.97	45784.48	97626.07	37203.08	49386.63	0	49227.36	45573.92	33016.34	53517.12	39862.21	20516.14	62995.17	95519.53	76381.86	55746.7	147307.34	81998.2	39575.34	62838.54	6504.01	38730.06	50314.41	57171.86	63005.24	81097.55
P08238	5	8.702	HSP90AB1	Heat shock protein HSP 90-beta (HSP 90) (Heat shock 84 kDa) (HSP 84) (HSP84) (Heat shock protein family C member 3)	17260.21	22719.69	49428.9	10073.8	75230.09	21553.87	12911.4	444161.29	47248.36	19208.7	33296.42	40514.57	19490.41	25680.24	3833.86	23880.03	2042.85	532071.54	203986.73	40779.41	15157.7	93019.6	10800.24	14088.2	8364.46	29585.95	14738.15	16395.18	73725.15	11548.3	78759.39	76765.93	435064.88	22095.43	74226.44	1856517	80252	26453.72	4238.02	3535.85	27909.53	19852.56	108952.56	77885.48	496961.64
P08779	5	14.165	KRT16	Keratin, type I cytoskeletal 16 (Cytokeratin-16) (CK-16) (Keratin-16) (K16)	57506.09	124779.7	131796.2	76885.47	29969.762	26640.89	59539.65	50323.7	157524	98522.77	37179.33	36482.005	49177.81	94108.8	87159.9	60538.74	1265335.7	45519.41	27408.1	90976.22	51662.67	506403.3	89442.6	53143.81	3095429.3	46776.46	106495.92	103037.67	89179.14	36409.73	194883.43	36080.53	40886	21982.53	633983.9	1527254.6	936861	65981.84	57146.51	446788.88	62580.11	29117.86	98100.6	59810.88	39281.752
P10909	5	12.472	CLU	Clusterin (Aging-associated gene 4 protein) (Apolipoprotein J) (Apo-J) (Complement cytolysis inhibitor) (CLI) (Complement-associated protein SP-40,40) (Ku70-binding protein 1) (NA1/NA2) (Sulfated glycoprotein 2) (SGP-2) (Testosterone-repressed prostate message 2) (TRPM-2) [Cleaved into: Clusterin beta chain (ApoJalpha) (Complement cytolysis inhibitor a chain) (SP-40,40 beta-chain); Clusterin alph…	56731.42	91444.92	76843.88	53355.37	26686.69	23504.1	38438.87	29331.15	85081.3	45087.63	21236.61	0	17275.98	34259.18	31006.57	22172.61	25765.21	17369.72	12589.69	32444.94	20127.99	137485.74	37731.33	1712.64	6424.63	2804.67	3078.2	0	3183.8	2201.49	0	2234.23	2412.54	2081.04	0	867085.6	417152.1	33146.21	38379.65	199671.9	29670.93	14674.91	43820.78	24772.64	14573.637
P12235	5	25.503	SLC25A4	ADP/ATP translocase 1 (ADP,ATP carrier protein 1) (ADP,ATP carrier protein, heart/skeletal muscle isoform T1) (Adenine nucleotide translocator 1) (ANT 1) (Solute carrier family 25 member 4)	4285244.98	5194810.38	3645422.845	4730004.14	3534646.74	4222676.96	4693033.73	4115922.56	709831.36	6099948.61	3797947.35	1535069.1	4257716.7	4345241.48	5646559.19	4279287.88	3505283.34	2951194.87	3282926.27	4690781.9	4358724.3	5506998	4174898.46	3085044.73	417392.27	3398331.6	2778187.23	4970175.94	3851208.24	2824927.65	2941913.29	2587782.23	2906978.61	2794312.39	5030502.9	4253956.2	6500215.52	3818679.96	3931073.4	619823.7	3957623.01	3478064.2	4878081.011	3947117.599	4256258.56
P12814	5	7.735	ACTN1	Alpha-actinin-1 (Alpha-actinin cytoskeletal isoform) (F-actin cross-linking protein) (Non-muscle alpha-actinin-1)	1650.47	3364.97	0	0	46622.37	7369.01	10880.74	82403.72	0	6676.17	0	6809.42	7270.8	14072.37	5651.81	4236.87	0	63852.39	53994.53	2467.52	5652.21	0	8307.52	0	0	7837.13	2472.81	2601.18	0	0	4965.91	24635.28	58773.83	1004.2	0	19621.9	0	0	1593.04	0	0	0	5585.66	0	34733.91
P14735	5	5.397	IDE	Insulin-degrading enzyme (EC 3.4.24.56) (Abeta-degrading protease) (Insulin protease) (Insulinase) (Insulysin)	47183.26	1735.04	0	52861.58	32961.316	25425.29	67702.799	18014.603	6323.98	76171.68	42624.83	0	34796.03	1861.2	64416.11	52195.31	51741.85	31969.21	23531.686	63182.4	39508.782	274387	0	64289.4	54843.29	59619.74	1462.28	67050.9	89784.1	32299.1	43460.44	3878.26	9635.74	30231.09	0	42119.7	0	18936.416	18251.8	4464.63	20449.98	17016.9	40746.85	2614.881	20848.44
P17931	5	22.4	LGALS3	Galectin-3 (Gal-3) (35 kDa lectin) (Carbohydrate-binding protein 35) (CBP 35) (Galactose-specific lectin 3) (Galactoside-binding protein) (GALBP) (IgE-binding protein) (L-31) (Laminin-binding protein) (Lectin L-29) (Mac-2 antigen)	0	0	6740.88	2221.2	6802.52	0	0	96079.9	0	0	3856.08	0	2396.78	5584.89	0	0	2318.01	87146.3	23980.07	1257.53	0	0	3224.5	0	216408.9	0	2632.89	0	0	0	18528.03	7021.45	102486.43	0	0	289836.4	0	0	0	0	0	1277.96	15015.2	7536.35	72874.27
P17980	5	15.945	PSMC3	26S proteasome regulatory subunit 6A (26S proteasome AAA-ATPase subunit RPT5) (Proteasome 26S subunit ATPase 3) (Proteasome subunit P50) (Tat-binding protein 1) (TBP-1)	0	0	0	2135.73	7112.157	0	0	28419.12	0	0	0	1812.26	5414.324	0	0	1545.5	0	30088.44	15316.47	0	0	0	0	0	0	0	0	0	0	0	3511.56	3836.53	27676.5	0	0	66514	0	0	0	0	0	0	4649.03	1818.12	19880.71
P20810	5	11.723	CAST	Calpastatin (Calpain inhibitor) (Sperm BS-17 component)	0	0	0	0	1861.95	0	0	55394.63	0	0	0	0	0	0	0	1294.35	0	44563.24	15192.32	0	1050.35	0	0	0	0	2915.91	0	0	0	0	0	0	53713.85	0	0	198426.4	0	0	0	0	0	0	2878.97	2035.65	34600
P22570	5	12.831	FDXR	NADPH:adrenodoxin oxidoreductase, mitochondrial (AR) (Adrenodoxin reductase) (EC 1.18.1.6) (Ferredoxin--NADP(+) reductase) (Ferredoxin reductase)	11139.99	3865.95	2533.68	2958.81	10915.62	9607.08	12425.5	15117.73	0	0	9926.14	5130.8	9559.93	10132.58	4281.15	9506.119	1928.08	8296.72	4215.63	3043.96	13745.25	0	3514.35	6126.25	0	5929.73	5511.66	7699.07	4112.39	2895.94	6011.74	3438.14	2798.9	15652.23	0	0	0	9095.89	1270.56	0	0	12537.77	6556.02	7016.6	3958.93
P25786	5	20.152	PSMA1	Proteasome subunit alpha type-1 (30 kDa prosomal protein) (PROS-30) (Macropain subunit C2) (Multicatalytic endopeptidase complex subunit C2) (Proteasome component C2) (Proteasome nu chain) (Proteasome subunit alpha-6) (alpha-6)	0	0	6814.89	0	7152.22	0	0	46832.13	9803.92	0	0	1159.39	0	1332.52	3451.49	0	7121.94	51457.85	19329.34	2786.86	0	7982.38	0	0	58422.06	0	6174.41	0	5216.89	2219.67	43299.08	5524.49	48300.886	0	0	149533.3	0	3642.247	0	0	0	0	7297.83	4399.8	26678.2
P25787	5	36.752	PSMA2	Proteasome subunit alpha type-2 (Macropain subunit C3) (Multicatalytic endopeptidase complex subunit C3) (Proteasome component C3) (Proteasome subunit alpha-2) (alpha-2)	329.009	0	4330.148	0	2206.626	0	0	35275.509	7121.14	0	0	4350.04	0	0	0	0	0	36819.25	11948.85	0	0	0	0	0	98428.08	0	1976.94	0	0	0	20892.65	1038.43	33734.56	0	0	89007.9	0	423.679	0	0	0	0	1395.44	707.53	19193.43
P28838	5	12.139	LAP3	Cytosol aminopeptidase (EC 3.4.11.1) (Cysteinylglycine-S-conjugate dipeptidase) (EC 3.4.13.23) (Leucine aminopeptidase 3) (LAP-3) (Leucyl aminopeptidase) (Peptidase S) (Proline aminopeptidase) (EC 3.4.11.5) (Prolyl aminopeptidase)	10012.91	3573.42	3492.12	3157.29	10597.113	13008.675	15975.86	23303.81	4822.43	17794.19	12651.42	0	5956.586	13449.32	4948.98	15836.21	1603.39	23054.52	13345.97	12121.61	11447	6267.64	4288.77	7729.17	0	7580.61	4040.76	17390.17	9617.73	5498.71	7313.25	9297.87	22402.28	7215.79	0	27654.1	0	6182.69	8437.09	4198.16	7648.724	10975.3	12297.02	14873.9	14676.119
P31946	5	30.488	YWHAB	14-3-3 protein beta/alpha (Protein 1054) (Protein kinase C inhibitor protein 1) (KCIP-1) [Cleaved into: 14-3-3 protein beta/alpha, N-terminally processed]	0	0	0	0	1324.78	3126.01	0	30488.922	1612.62	0	0	0	0	2136.76	0	0	0	20897.92	6084.8	0	0	0	0	0	0	0	0	0	0	0	0	2181.93	12917.757	0	0	17700.5	0	0	0	0	0	0	17405.66	7768.24	33552.2
P36578	5	14.052	RPL4	Large ribosomal subunit protein uL4 (60S ribosomal protein L1) (60S ribosomal protein L4)	33610.03	1166.65	8069.06	35717.68	19271.15	5637.652	0	41147.12	1414.2	0	31438.47	0	35953.3	0	878.326	809.761	13814.97	42248.18	29724.78	1515.04	0	8418.36	2060.27	17180.71	1461.33	18984.62	17398.99	1608.59	10593.6	3582.434	30500.65	51787.13	48721.69	16402.13	0	42416.6	5325.89	2764.3	30642.82	2383.87	11901.4	10017.83	60179.55	52583.99	38989.64
P41252	5	6.181	IARS1	Isoleucine--tRNA ligase, cytoplasmic (EC 6.1.1.5) (Isoleucyl-tRNA synthetase) (IRS) (IleRS)	0	0	0	0	1027.92	566.273	0	8351.12	0	0	441.68	0	0	0	0	0	435.329	12224.66	4492.97	0	0	0	0	0	0	0	0	944.966	0	0	3096.52	1174	11057.75	0	0	5172.72	0	0	0	0	0	0	0	1380.11	7815.78
P43686	5	14.115	PSMC4	26S proteasome regulatory subunit 6B (26S proteasome AAA-ATPase subunit RPT3) (MB67-interacting protein) (MIP224) (Proteasome 26S subunit ATPase 4) (Tat-binding protein 7) (TBP-7)	3262.37	0	2941.1	0	2444.335	1426.83	0	19093.23	2442.33	0	3089.07	3510.74	505.154	0	0	0	0	30247.93	11425.843	0	0	0	0	0	0	0	0	0	0	0	0	0	21602.89	786.281	0	35762.9	0	0	879.06	0	0	2237.8	0	734.375	18598.07
P45974	5	7.925	USP5	Ubiquitin carboxyl-terminal hydrolase 5 (EC 3.4.19.12) (Deubiquitinating enzyme 5) (Isopeptidase T) (Ubiquitin thioesterase 5) (Ubiquitin-specific-processing protease 5)	0	0	1190.52	0	1447.184	0	0	15813.65	0	0	0	0	0	1211.02	0	0	0	20036.69	6370.13	0	0	0	0	0	0	0	0	0	0	0	0	0	14425.521	0	0	22729.8	0	0	0	0	0	0	0	0	11850.98
P46199	5	9.491	MTIF2	Translation initiation factor IF-2, mitochondrial (IF-2(Mt)) (IF-2Mt) (IF2(mt))	7839.614	7300.6	7233.42	8449.807	10314.756	13868.69	10105.48	9265.275	9400.7	3736.302	6776.014	0	7909.692	12348.42	5086.18	9547.02	8244.01	13958.03	14040.44	4366.32	14719.47	0	11409.91	11693.58	0	16676.66	5043.6	3672.51	947.11	7425.966	0	3388.63	5534.945	11147.51	0	0	0	10057.88	11985.383	0	14472.333	12190.99	10525.558	13692.44	10064.42
P48643	5	10.536	CCT5	T-complex protein 1 subunit epsilon (TCP-1-epsilon) (CCT-epsilon) (Chaperonin containing T-complex polypeptide 1 subunit 5)	0	0	0	0	0	0	0	23566.57	0	2508.48	0	0	0	0	0	0	0	28169.08	9463.347	0	0	0	0	0	0	0	0	0	0	0	0	0	28555.37	0	0	80823.5	0	0	0	0	0	0	0	1401.13	18381.53
P49368	5	9.725	CCT3	T-complex protein 1 subunit gamma (TCP-1-gamma) (CCT-gamma) (Chaperonin containing T-complex polypeptide 1 subunit 3) (hTRiC5)	0	0	1418.6	0	5026.812	810.954	0	32733.93	0	0	1623.29	4128.91	1374.71	778.617	0	0	0	37541.16	14810.29	0	0	7707.52	1496.86	0	0	1888.658	0	0	3582.69	0	3116.809	3146.103	29032.22	0	0	94294.6	0	0	0	0	0	665.199	6095.38	4474.392	23717.2
P49721	5	32.836	PSMB2	Proteasome subunit beta type-2 (Macropain subunit C7-I) (Multicatalytic endopeptidase complex subunit C7-I) (Proteasome component C7-I) (Proteasome subunit beta-4) (beta-4)	0	0	8117.08	0	7370.054	0	0	59487.24	16207.78	2329.65	364.746	4954.78	2760.177	2453.23	3080.83	1378.75	5030.46	62565.85	23376.8	3468.646	0	0	1669.57	0	96782	1817.65	4699.64	2070.58	2963.37	1332.21	31823.17	2894.56	47674.58	1005.48	9888.94	180631.8	0	3362.55	1342.21	3367.5	1252.53	0	2934.32	1841.3	37322.76
P50395	5	12.809	GDI2	Rab GDP dissociation inhibitor beta (Rab GDI beta) (Guanosine diphosphate dissociation inhibitor 2) (GDI-2)	0	0	3105.61	0	6616.491	0	0	66532.95	2392.29	0	2258.763	0	0	2673.43	0	0	0	71378.12	30395.07	0	0	10595.2	0	0	8714.5	0	1631.3	0	0	0	18973.33	5034.33	73261.46	0	0	128463.4	0	2077.73	0	0	0	0	3403.52	0	52167.32
P51452	5	34.595	DUSP3	Dual specificity protein phosphatase 3 (EC 3.1.3.16) (EC 3.1.3.48) (Dual specificity protein phosphatase VHR) (Vaccinia H1-related phosphatase) (VHR)	0	0	0	0	7270.96	0	0	57908.72	0	0	0	0	1125.79	0	0	0	0	64043.79	21705.07	0	0	0	0	0	0	0	0	0	0	0	0	0	55214.13	0	0	177846	0	0	0	0	0	0	0	0	45818.78
P51687	5	12.477	SUOX	Sulfite oxidase, mitochondrial (EC 1.8.3.1)	24320.99	29059.95	22883.41	24336.54	26390.04	28683.03	18583.7	29778.35	7995.97	28644.35	20799.66	3347.05	24147.14	20801.19	14027.68	28429.36	17307.4	24061.39	27473.76	16333.49	21635.54	14793.3	15446.43	21818.31	0	21787.02	20898.45	27008.94	22413.86	24749.29	23650.35	14256.42	11983.39	20236.59	9940.99	0	15767.94	25321.04	26907.07	13527.42	27826.67	29850.51	27929.06	14871.344	32320.5
P51970	5	31.395	NDUFA8	NADH dehydrogenase [ubiquinone] 1 alpha subcomplex subunit 8 (Complex I-19kD) (CI-19kD) (Complex I-PGIV) (CI-PGIV) (NADH-ubiquinone oxidoreductase 19 kDa subunit)	314091.55	271086.19	221176.4	234186.86	374851.6	313659	320889.05	243281.08	213694.84	268364.62	228642.84	115221.12	212754.72	203332.42	197363.63	216870.86	148881.97	248565.91	239192.16	212780.49	180006.33	119392.8	122571.6	149440.86	5040.76	144545.09	135684.22	178211.12	132151.31	150597.31	147465.57	150305.32	162711.28	192662.15	108295.2	68936	175664.77	283693.73	228429.52	0	184179.74	325900.06	163110.44	219688.63	223148.96
P53004	5	22.297	BLVRA	Biliverdin reductase A (BVR A) (EC 1.3.1.24) (Biliverdin-IX alpha-reductase)	0	0	0	0	1006.643	0	0	22607.29	0	0	194.47	0	0	1044.17	0	424.572	1163	25068.53	5917.22	0	0	0	0	0	0	0	0	0	0	0	0	0	21964.39	0	0	75742.1	0	0	0	0	0	0	4098.76	0	16861.83
P55060	5	5.355	CSE1L	Exportin-2 (Exp2) (Cellular apoptosis susceptibility protein) (Chromosome segregation 1-like protein) (Importin-alpha re-exporter)	0	0	0	0	1492.696	0	0	12246.01	0	0	0	0	997.995	0	0	0	0	12279.14	3491.13	0	0	0	0	0	0	0	520.069	0	0	0	5798.38	2603.02	13239.16	719.859	0	34906.61	0	0	0	0	0	0	5918.9	5359.22	11368.52
P62195	5	13.793	PSMC5	26S proteasome regulatory subunit 8 (26S proteasome AAA-ATPase subunit RPT6) (Proteasome 26S subunit ATPase 5) (Proteasome subunit p45) (Thyroid hormone receptor-interacting protein 1) (TRIP1) (p45/SUG)	0	0	0	0	0	0	0	11617.18	0	0	1054.55	0	0	0	2522.37	0	0	18586.69	7415.71	0	0	0	0	0	0	0	0	0	4113.38	1633.78	0	0	23021.84	930.696	0	60678.3	0	0	1343.13	0	0	0	3466.69	1640.9	8756.574
P62277	5	29.801	RPS13	Small ribosomal subunit protein uS15 (40S ribosomal protein S13)	16094.31	0	348.426	19078.36	19648.75	2162.023	0	36135.78	320.26	2233.967	19105.4	0	16140.22	3288.473	0	2473.546	11760.18	38040.39	24230.758	2162.09	0	7210.33	486.696	577.021	0	4803.44	0	0	904.187	959.686	9004.999	30890.98	34740.25	2031.837	0	15116.42	0	3152.68	23630.57	0	4567.64	1923.324	28425.89	25764.9	29798.27
P69905	5	42.958	HBA1;	Hemoglobin subunit alpha (Alpha-globin) (Hemoglobin alpha chain) [Cleaved into: Hemopressin]	40370.14	2825899.9	59328.41	64005.82	31432.52	24334.09	36663.6	24782.7	80356.09	37857.59	35988.52	12092.58	21427.83	59139.54	42387.25	2080004.4	2301603.5	29747.236	11018.11	50443.79	32386.01	273075.01	68865.79	6659.36	19263.36	6276.24	13445.25	32208.34	9400.85	8125.4	50150.57	42108.47	16523.72	5908.78	116303.4	929658.8	531170.5	49826.12	38405.9	225127.72	43233.48	19764.71	94050.9	66430.284	38529.807
P78344	5	5.733	EIF4G2	Eukaryotic translation initiation factor 4 gamma 2 (eIF-4-gamma 2) (eIF-4G 2) (eIF4G 2) (Death-associated protein 5) (DAP-5) (p97)	0	0	420.124	0	1614.74	0	0	6040.76	0	0	0	0	1466.31	0	0	0	0	8574.38	1616.48	0	0	0	0	0	0	0	0	0	0	0	0	0	10495.88	0	0	0	0	0	0	0	0	0	0	0	7718.43
P82650	5	19.722	MRPS22	Small ribosomal subunit protein mS22 (28S ribosomal protein S22, mitochondrial) (MRP-S22) (S22mt)	15816.47	12910.34	13596.32	27794.08	23876.846	19040.7	21055.71	22568.07	18411.03	10544.979	16536.98	0	18889.45	21875.23	13673.9	17215.94	8988.15	23005.171	20663.08	19058.94	11862.56	11965.2	17580.42	19031.38	0	15447.67	18271.62	17310.54	8610.81	20510.29	17263.1	11594.18	20213.93	18123.68	0	0	0	16564.79	17736.85	0	19929.37	26098.752	19645.56	21416.73	16337.923
P82909	5	68.932	KGD4	Alpha-ketoglutarate dehydrogenase component 4 (Alpha-ketoglutarate dehydrogenase subunit 4)	115661.6	131271.3	95800.63	93435.09	156305.9	170732.4	157340.22	123116.28	122464.99	140415.01	98553.54	110373.3	115457.96	110915.5	136219.14	115857.07	90858.79	111691.01	131544.27	116623.14	121791.22	64212.5	106849.8	72267.56	3947.96	83185.52	62564.38	83952.16	66764.94	62736.8	55340.59	88100.18	76675	99641.692	20589.8	22455.51	85982.36	105427.23	122635.79	34201.32	120045.5	129052.61	141073.28	113354.24	141508.48
Q02127	5	16.962	DHODH	Dihydroorotate dehydrogenase (quinone), mitochondrial (DHOdehase) (EC 1.3.5.2) (Dihydroorotate oxidase)	7721.42	6101.97	7304.46	10704.04	13232.287	9795.611	13205.715	8898.91	0	12400.81	1403.37	4239.26	10238.72	14806.24	6112.33	6925.2	7553.15	11487.59	12753.55	9013.74	12074.735	0	10518.05	783.983	0	7451.43	3034.59	7023.85	4693.69	9131.24	628.394	4451.92	6165.57	8447.93	0	7106.4	0	7216.8	9281.49	0	8615.23	11987.03	14308.57	6374.24	7754.33
Q02878	5	22.222	RPL6	Large ribosomal subunit protein eL6 (60S ribosomal protein L6) (Neoplasm-related protein C140) (Tax-responsive enhancer element-binding protein 107) (TaxREB107)	19396.45	0	2251.66	19726.97	16150.424	1382.685	0	21761.79	0	0	10990.49	11488.51	16641.02	0	0	935.318	3516.16	32210.757	23708.812	0	0	0	0	3835.77	0	15875.308	2109.55	0	2442.55	574.906	4454.96	21357.79	24464.79	9161.008	0	0	0	602.337	11484.527	0	5809.99	6399.124	23208.77	22478.86	23562.2
Q08188	5	9.38	TGM3	Protein-glutamine gamma-glutamyltransferase E (EC 2.3.2.13) (Transglutaminase E) (TG(E)) (TGE) (TGase E) (Transglutaminase-3) (TGase-3) [Cleaved into: Protein-glutamine gamma-glutamyltransferase E 50 kDa catalytic chain; Protein-glutamine gamma-glutamyltransferase E 27 kDa non-catalytic chain]	0	0	54410.42	0	0	361.523	0	248.226	51958.1	0	388.932	0	0	0	34955.4	0	32149.5	303.972	0	16372.97	0	0	0	0	407367.87	0	12177.3	1833.69	0	14393.62	189625.6	0	0	1689.144	0	0	0	11156.71	0	15425.94	0	0	0	0	0
Q13510	5	11.646	ASAH1	Acid ceramidase (AC) (ACDase) (Acid CDase) (EC 3.5.1.23) (Acylsphingosine deacylase) (Glycosylceramide deacylase) (EC 3.5.1.109) (N-acylethanolamine hydrolase ASAH1) (EC 3.5.1.-) (N-acylsphingosine amidohydrolase) (Putative 32 kDa heart protein) (PHP32) [Cleaved into: Acid ceramidase subunit alpha; Acid ceramidase subunit beta]	18395.09	12298.86	16541.005	74212.1	21586.21	9574.343	16543.43	39930.83	7689.7	24529.57	25962.99	7255.66	18151.41	8501.61	19365.84	15775.96	1573.71	23800.18	29329.228	14050	2071.29	0	12478.872	39730.07	32053.26	7507.49	15226.64	0	4786.1	12651.389	23512.59	13403.318	40628.31	19518.36	0	0	0	28247.79	16616.48	0	39660.96	31233.1	15323.59	24019.66	36213.87
Q13557	5	13.427	CAMK2D	Calcium/calmodulin-dependent protein kinase type II subunit delta (CaM kinase II subunit delta) (CaMK-II subunit delta) (EC 2.7.11.17)	0	0	2036.75	2086.19	32466.12	0	0	90952.89	0	849.264	4994.97	9566.67	0	0	0	0	0	101807.31	60747.53	0	0	0	0	0	11761.1	2206.49	0	0	3124.84	0	1456.26	0	83406.98	0	0	155162.2	0	1647.97	0	0	966.878	1297.21	0	1681.14	71456.06
Q15118	5	18.578	PDK1	[Pyruvate dehydrogenase (acetyl-transferring)] kinase isozyme 1, mitochondrial (EC 2.7.11.2) (Pyruvate dehydrogenase kinase isoform 1) (PDH kinase 1)	13034.83	22837.54	11759.15	16184.55	11698.4	15462.83	15564.43	13672.642	46856.46	21212.4	24545.19	0	11305.962	25934.61	13385.59	15826.98	12261.31	13013.661	13282.19	16193.489	12841.1	0	14573.21	12567.8	0	11337.01	16150.46	12982.79	13404.35	12535.91	7168.34	11234.5	8735.61	7963.39	0	7919.09	0	20196.93	17642.69	4581.98	12624.317	18017.582	11178.2	12005.67	23819.81
Q15404	5	33.935	RSU1	Ras suppressor protein 1 (RSP-1) (Rsu-1)	0	0	0	2700.88	14747.06	0	0	32806.835	0	0	2004.69	0	0	11962.39	0	0	0	30701.079	21963.763	0	0	0	0	0	0	0	0	0	0	0	0	0	31595.04	0	0	28581.8	0	1835.8	2126.68	0	0	0	0	3726.54	23996.455
Q16586	5	16.796	SGCA	Alpha-sarcoglycan (Alpha-SG) (50 kDa dystrophin-associated glycoprotein) (50DAG) (Adhalin) (Dystroglycan-2)	18956.63	11862.06	17133.99	33663.18	37192.6	11598.539	23118.51	66212.05	5564.42	5326.96	22867.926	14854.9	24410.948	13472.18	5781.868	5953.45	11701.64	66362.17	55635.69	13056.14	17739.47	10978.4	12715.56	18957.21	0	9060.9	21776.31	8679.02	17853.19	23955.51	2976.99	33392.81	71405.94	22177.08	25043.7	22309.8	17927.6	16853.11	21491.32	4887.73	18913.97	17657.25	30756.93	28585.02	50055.92
Q16595	5	34.762	FXN	Frataxin, mitochondrial (EC 1.16.3.1) (Friedreich ataxia protein) (Fxn) [Cleaved into: Frataxin intermediate form (i-FXN); Frataxin(56-210) (m56-FXN); Frataxin(78-210) (d-FXN) (m78-FXN); Frataxin mature form (Frataxin(81-210)) (m81-FXN); Extramitochondrial frataxin]	23239.81	33787.37	20682.81	28546.91	30302.45	25889.4	30741.71	21713.65	2397.56	34628.36	20727.81	6859.18	15305.89	19078.62	23183.82	21316.63	13004.95	24302.19	23153.78	21525.01	25519.55	0	15737.36	15473.31	0	25986.57	13261.87	18524.02	12840.5	15302.74	13569.17	11106.99	18459.89	23906.91	0	0	0	25373	20932.28	11769.2	25325.55	29929.32	24943.57	22983.14	26825.07
Q16718	5	52.586	NDUFA5	NADH dehydrogenase [ubiquinone] 1 alpha subcomplex subunit 5 (Complex I subunit B13) (Complex I-13kD-B) (CI-13kD-B) (NADH-ubiquinone oxidoreductase 13 kDa-B subunit)	172477.9	206209.87	130941.3	149568.73	152025.35	157474.31	180290.9	163150.63	202758.5	223288.98	130620.506	3649.95	148010.22	138080.52	177622.33	137845.4	113546.4	119374.14	128237.12	130603.5	149646.3	143369.26	95488.3	148923.32	19906.94	131135.79	106052.2	140601.44	139990.05	107218.8	106220.8	96672.6	113150.888	127049.68	127465	133308.4	176983	151903.644	149540.82	27794.3	139515.28	144727.16	119863.49	135578.59	142372.63
Q3ZCQ8	5	20.113	TIMM50	Mitochondrial import inner membrane translocase subunit TIM50	26656.29	20389.21	21095.81	26672.88	25944.02	22634.2	27458.76	29699.14	14781.25	21917.32	22453.79	4304.92	22622.49	20423.07	25856.63	22202.84	19841.25	27711.52	26672.49	20670.88	21940.43	17168.17	25016.96	26681.01	1477.53	27157.5	16013.51	19969.43	22148.9	19325.25	17502.29	17516.13	27005.68	29397.3	8857.02	0	27110.58	28359.02	24575.85	0	25532.38	30509.24	31962.57	30050.91	30553.97
Q53H12	5	17.299	AGK	Acylglycerol kinase, mitochondrial (hAGK) (EC 2.7.1.107) (EC 2.7.1.138) (EC 2.7.1.94) (Multiple substrate lipid kinase) (HsMuLK) (MuLK) (Multi-substrate lipid kinase)	18225.35	27743	15321.93	14459.78	16194.29	15811.95	22381.4	16623.5	6558.5	21978.4	24614.41	0	21988.99	22260.24	23005.33	21826	16502.37	23001.36	26155.41	25993.98	28084.72	22511.36	26887.27	29144.12	0	34337.09	23816.29	22675.29	26667.44	28923.46	13788.1	17693.32	33475.86	22308.24	0	0	8256.02	18868.03	18973.43	0	21347.04	14642.05	28324.27	21208.75	20970.73
Q5BKX8	5	17.582	CAVIN4	Caveolae-associated protein 4 (Muscle-related coiled-coil protein) (Muscle-restricted coiled-coil protein)	21020.59	0	8483.53	12479.52	19846.25	7471.42	0	20474.45	4079.3	0	9025.39	6525.3	18559.66	0	0	3719.66	13038.35	20110.34	24945.83	0	0	0	7764.82	6968.67	0	14007.65	11443.44	8504.99	13612.45	10798.18	11395.11	17942.11	32179.51	17863.17	0	64209.4	0	9735.01	25899.15	5137.71	4061.58	8200.26	21744.89	22899.13	36462.59
Q5T440	5	12.64	IBA57	Putative transferase CAF17, mitochondrial (EC 2.1.-.-) (Iron-sulfur cluster assembly factor homolog)	16146.66	13608.97	11535.58	22718.49	19916.15	19176.78	23496.55	14743.7	6761.68	20225.11	13986.08	4106.52	14921.85	17886.51	12655.6	15758.7	4347.57	17609.69	19571.38	17377.96	19482.43	0	17029.48	9431.437	0	17194.13	12964.95	16857.25	5899.96	15704.788	7964.19	14179.13	22413.04	19636.95	0	0	3614.57	15923.95	14676.6	0	15775.46	19747.18	17644.68	18722.31	15717.28
Q5VWZ2	5	30.38	LYPLAL1	Lysophospholipase-like protein 1 (EC 3.1.2.22)	31517.9	35895.51	32028.89	20068.73	37660.07	32631.32	38738.31	44372.01	37720.66	33501.79	28805.47	6007.85	33364.33	34981.98	24525.5	40576.42	20591.35	46546.92	35675.86	37015.16	30219.41	0	29167.61	22039.63	0	21835.99	20670.56	38246.86	24386.21	27924.64	21117.89	16072.2	36110.83	25864.48	0	7626.71	12435.1	34244.67	27445.08	17157.58	30714.41	37990.754	33119.68	37282.43	46484.71
Q63ZY3	5	7.286	KANK2	KN motif and ankyrin repeat domain-containing protein 2 (Ankyrin repeat domain-containing protein 25) (Matrix-remodeling-associated protein 3) (SRC-1-interacting protein) (SIP) (SRC-interacting protein) (SRC1-interacting protein)	0	0	0	0	6429.06	0	0	12040.13	0	0	0	2202.9	0	0	0	0	0	13761.87	11328.68	0	0	0	0	0	0	0	0	0	0	0	0	0	16848.72	0	0	0	0	0	0	0	0	0	0	0	6335.122
Q6PI78	5	24.167	TMEM65	Transmembrane protein 65	64513.86	70934.84	61848.18	42588.38	59784.42	50064.92	59437.87	62471.18	0	69265.24	48134.89	2668.38	43429.87	60099.63	58401.46	65723.55	58218.93	54824.88	56081.05	67235.04	51905.58	60492.5	65213.85	65954.59	0	48615.13	37026.98	77804.6	57890.2	59936.55	38893	52231.8	56953.38	52433.63	29106.4	12055	52808	61964.7	47631.15	0	57973.42	54697.75	55125.86	55653.52	58349.28
Q7Z4W1	5	20.492	DCXR	L-xylulose reductase (XR) (EC 1.1.1.10) (Carbonyl reductase II) (Dicarbonyl/L-xylulose reductase) (Kidney dicarbonyl reductase) (kiDCR) (Short chain dehydrogenase/reductase family 20C member 1) (Sperm surface protein P34H)	63951.88	87496.11	51173.99	76907.86	60542.18	60723.771	70143.424	66711.25	47980.31	89301.95	58927.84	5832.81	64001.54	67418.113	77235.36	72041.44	53981	63320.55	55990.95	66583.62	65032.09	69602.4	72489.77	61954.38	59520.6	66889.22	44532.08	60296.8	63319.78	55619.427	49416.77	43645.9	73421.89	60246.11	47640.3	20287.8	21813.9	66670.07	46893.91	30755.9	55578.42	52424.22	65000.66	58130.64	63990.26
Q8IWW8	5	18.415	ADHFE1	Hydroxyacid-oxoacid transhydrogenase, mitochondrial (HOT) (EC 1.1.99.24) (Alcohol dehydrogenase iron-containing protein 1) (ADHFe1) (Fe-containing alcohol dehydrogenase)	6027.74	9641.46	3253.21	7975.01	10974.95	5999.7	6333.98	8744.98	3742.75	8229.93	5831.34	0	9103.82	8094.11	15794.46	12792.66	5536.6	16128.07	13550.254	12621.78	12719.81	0	9063.7	7944.83	0	16958.25	4570.29	11028.82	4815.92	19242.23	6801.7	10728.15	24950.58	11368.51	0	0	0	11238.99	7658.27	0	12972.69	15336.39	14974.39	17071.84	17320.66
Q8NBF2	5	8.127	NHLRC2	NHL repeat-containing protein 2	0	0	0	0	3264.78	0	0	36879.84	0	0	0	0	0	0	0	0	0	21551.06	15758.7	0	0	0	0	0	0	0	0	0	0	0	0	0	26642.33	0	0	89250.4	0	0	0	0	0	0	0	688.334	24727.89
Q8NBN7	5	18.429	RDH13	Retinol dehydrogenase 13 (EC 1.1.1.300) (Short chain dehydrogenase/reductase family 7C member 3)	6568.595	9780.78	5073.24	3963.91	24431.07	4575.07	9322.22	18388.07	7582.13	8422.36	6662.694	13560.09	24571.94	10349.64	8516.95	6020.92	5862.17	24658.25	27798.58	8202.706	7340.95	0	5383.85	6183.702	0	7392.63	4308.48	5539.46	5131.28	5669.24	3849.76	18789.428	22635.16	7132.014	10074	17713.4	0	7058.663	6484.98	0	7202.358	9576.626	7791.14	8830.001	20531.68
Q8NBU5	5	13.573	ATAD1	Outer mitochondrial transmembrane helix translocase (EC 7.4.2.-) (ATPase family AAA domain-containing protein 1) (hATAD1) (Thorase)	8886.28	5959.95	6871.49	25677.59	26583.22	4020.917	5726.64	32314.87	0	4880.87	19989.985	9462.42	8951.21	3773.35	5765.73	7371.53	7042.49	37192.28	32044.27	12778.8	12737.3	24269.6	16195.7	34178.08	0	15955.67	11156.3	9580.23	7441.27	11485.687	9187.12	11879.61	41403.43	11218.606	18369.1	0	0	6690.15	5169.3	0	32442.64	26787.54	10135.6	8355.937	26713.14
Q8NCW5	5	19.444	NAXE	NAD(P)H-hydrate epimerase (EC 5.1.99.6) (Apolipoprotein A-I-binding protein) (AI-BP) (NAD(P)HX epimerase) (NAXE) (YjeF N-terminal domain-containing protein 1) (YjeF_N1)	13847.75	4507.04	14105.01	10079.08	12166.55	11008.24	10775.47	34889.76	9198.51	7942.23	9748.04	3947.45	14720.88	7659.23	14950.62	14515.59	11734.37	32038.05	15177.65	8469.7	11283.38	0	6288.76	3442.09	16340.8	8890.07	6229.36	8790.55	4901.86	10389.56	12425.57	6159.02	31071.82	10270.97	0	101722.9	0	12527.82	12563.34	0	12269.09	12793.27	20495.56	15170.9	30302.13
Q8WVM8	5	10.748	SCFD1	Sec1 family domain-containing protein 1 (SLY1 homolog) (Sly1p) (Syntaxin-binding protein 1-like 2)	0	0	0	0	4739.309	0	0	5999.27	0	0	1997.23	0	0	0	0	0	0	6715.14	10827.241	0	0	0	0	0	0	0	0	0	0	0	0	0	11228.65	0	0	0	0	0	0	0	0	0	0	1972.05	21768.6
Q92973	5	7.127	TNPO1	Transportin-1 (Importin beta-2) (Karyopherin beta-2) (M9 region interaction protein) (MIP)	0	0	0	0	9699.266	0	0	16231.27	1873.16	0	0	0	1246.83	0	0	722.41	0	20173.4	13704.3	0	0	0	0	0	0	0	0	0	0	0	0	0	18984.5	0	0	0	0	0	0	0	0	0	0	1462.72	13976.423
Q96AC1	5	9.265	FERMT2	Fermitin family homolog 2 (Kindlin-2) (Mitogen-inducible gene 2 protein) (MIG-2) (Pleckstrin homology domain-containing family C member 1) (PH domain-containing family C member 1)	0	0	0	786.183	13535.688	0	0	31909.69	0	0	0	3701.06	1832.45	3607.95	2074.43	910.324	0	30349.61	22286.27	0	0	0	0	0	0	1909.03	0	0	0	0	0	1888.99	28713.42	0	0	0	0	875.304	0	0	0	0	0	1333.8	20374.69
Q96DC8	5	22.112	ECHDC3	Enoyl-CoA hydratase domain-containing protein 3, mitochondrial	31522.83	33244.92	39007.95	46599.56	45970.79	44426.85	39491.12	37060.29	85973.26	25709.16	37428.62	7687.93	56180.08	34429.29	46432.36	45900.41	34331.78	44088.98	30263.97	45893.81	34035.49	34146.98	41846	45258.93	0	43956.67	29100.61	41104.42	38838.15	41083.37	32682.65	29091.82	38140.26	45430.17	27506.4	0	9149.53	47773.22	41790.62	37866.15	42396.99	51461.39	28601.47	37780.45	42993.33
Q9BT78	5	17.241	COPS4	COP9 signalosome complex subunit 4 (SGN4) (Signalosome subunit 4) (JAB1-containing signalosome subunit 4)	0	0	0	0	6107.434	0	0	25762.5	0	0	0	933.075	0	1619.59	0	0	0	28793.31	13163.875	266.873	0	0	0	0	0	0	0	0	1702.11	0	0	0	22999.25	0	0	44297.1	0	0	0	0	0	0	0	0	18562.4
Q9BTV4	5	20.25	TMEM43	Transmembrane protein 43 (Protein LUMA)	19711.46	10634.54	14725.25	20854.99	14098.85	10207.17	14955.59	13648.38	0	19696.26	12496.75	0	13983.65	8039.45	13637.49	17182.15	14275.82	15931.23	8780.58	13993.32	15109.51	0	9461.74	12995.43	10819.34	17093.17	12815.45	11480.84	10526.83	14689.09	11288.84	14308.37	10029.57	13292.24	0	0	0	12089.73	12364.4	0	7014.78	8147.88	14890.21	16323.41	10640.66
Q9BVV7	5	21.774	TIMM21	Mitochondrial import inner membrane translocase subunit Tim21 (TIM21-like protein, mitochondrial)	42069.1	38649.28	10496.54	29781.33	29449.48	39025.04	43008.18	43707.46	0	44636.34	30087.93	15627.47	24454.46	30399.43	36835.65	30645.04	16252.47	28918.03	34380.34	32833.03	39713.94	6395.57	25243.63	27609.81	0	17478.32	26837.73	30495.2	12291.31	26877.63	18084.66	26606.06	32014.53	35880.64	0	0	0	39979.57	43972.91	0	38747.94	41233.31	39679.62	37356.09	44641.85
Q9BX68	5	47.239	HINT2	Adenosine 5'-monophosphoramidase HINT2 (EC 3.9.1.-) (HINT-3) (HIT-17kDa) (Histidine triad nucleotide-binding protein 2, mitochondrial) (HINT-2) (PKCI-1-related HIT protein)	33414.06	43153.86	28876.63	32518.23	24940.69	26222.01	32877.66	39689.83	62252.61	34558.65	28449.12	3776.52	35773.29	30637.58	32965.13	32684.65	33152.17	37018.761	39814.68	34363.95	44887.09	26310.41	33181.2	33018.67	0	35567.25	32232.63	26853.13	29922.08	30268.56	24491.74	20143.65	38979.21	37808.92	11198	0	21438.66	33090.71	29545.02	22008.84	32778.87	33887.263	46412.51	39765.68	41547.77
Q9BXW7	5	18.44	HDHD5	Haloacid dehalogenase-like hydrolase domain-containing 5 (Cat eye syndrome critical region protein 5)	29316.33	39752.37	17746.64	35936.964	20537.57	29216.14	19738.79	31193.97	27300.3	21004.53	18820.94	9703.5	20321.479	17626.12	18358.53	24175.646	16203.08	24983.14	38262.95	26339.5	24005.5	11743.6	16553.49	25200.55	0	19220.01	19999.14	17628.95	22466.42	26859.445	13130.61	6697.873	27265.05	19997.85	0	0	36112.3	29032.804	28820.549	11613.23	32408.14	33309.01	21608.67	29208.75	42022.98
Q9H7C9	5	45.082	AAMDC	Mth938 domain-containing protein (Adipogenesis associated Mth938 domain-containing protein)	0	0	1625	0	5909.89	2191.04	0	80950.73	2316.64	0	1318.84	0	4542.31	2073.33	0	0	0	62571.78	13032.79	5748.12	3186.86	0	0	0	0	0	0	0	2118.2	0	1730.72	2126.73	42541.13	2286.65	0	130974.6	0	1372.24	2697.96	0	3071.49	5208.14	1603.91	2780.56	55522.33
Q9HAV7	5	26.267	GRPEL1	GrpE protein homolog 1, mitochondrial (HMGE) (Mt-GrpE#1)	33853.36	31325.42	18958.46	32258.04	34484.19	33762.18	34639.56	35287.3	38791.42	35561.65	21617.551	13868.47	35573.22	24970.72	35988.28	23155.71	19591.66	29900.09	33368.7	21529.62	35099.49	0	19796.06	19976.22	0	19033.53	16593.45	31019.6	14974.42	26884.32	16331.79	22843.05	27793.32	30244.33	0	0	0	28830.92	35613.95	5181.46	32445.26	31527.61	29905.94	30882.92	32258.49
Q9HCP6	5	8.532	HHATL	Protein-cysteine N-palmitoyltransferase HHAT-like protein (Glycerol uptake/transporter homolog) (Hedgehog acyltransferase-like protein)	61690.84	45237.78	47178.78	51491.9	60872.04	49433.23	52188.15	59886.52	0	37734.73	57589.62	39590.58	47665.69	42926.59	62206.7	48988.71	51822.13	58942.6	67015.31	50842.41	29429.59	35886.45	41722.91	37345.33	0	40901.19	47757.4	36430.5	29980.31	43072.86	24911.42	24979.38	55135.3	46908.2	0	36944.4	42909.5	53818.31	73328.8	15921.14	58036.11	67418.12	71964.52	73431.38	74082.73
Q9NP74	5	14.882	PALMD	Palmdelphin (Paralemmin-like protein)	0	0	0	0	24255.33	0	0	36456.25	0	0	0	3330.34	0	0	0	0	0	30682.58	30181.79	0	0	0	0	0	0	0	0	0	0	0	0	0	30373.41	0	0	0	0	0	0	0	0	1017.13	0	0	26729.77
Q9NQC3	5	6.544	RTN4	Reticulon-4 (Foocen) (Neurite outgrowth inhibitor) (Nogo protein) (Neuroendocrine-specific protein) (NSP) (Neuroendocrine-specific protein C homolog) (RTN-x) (Reticulon-5)	14289.95	0	7965.67	17944.11	20428.26	9272.74	0	33834.71	0	0	0	0	11603.66	1669.36	0	2324.84	3608.45	34948.48	17781.05	758.917	0	0	0	5425.2	6038.54	4463.82	4811.9	0	2615.8	9623.05	2799.59	1996.49	8753.35	11626.91	0	17880.8	0	0	0	0	950.911	0	3293.88	4800.28	0
Q9NTX5	5	18.893	ECHDC1	Ethylmalonyl-CoA decarboxylase (EC 4.1.1.94) (Enoyl-CoA hydratase domain-containing protein 1) (Methylmalonyl-CoA decarboxylase) (MMCD)	13207.94	5969.91	3324.89	9536.54	16911.44	15885.56	15781.48	15709.68	3394.34	6951.03	7299.99	1457.32	4656.71	7001.51	7863.03	9789.4	2019.31	20782.12	16343.42	10482.32	12587.36	0	5201.99	5472.79	0	2269.44	5220.97	3416.99	2095.11	10280.36	3405.45	2339.61	12549.4	9130.69	0	12263.8	6020.36	11389.59	12354.67	0	10152.13	14157.94	11093.01	15202.69	14256.54
Q9NVH1	5	15.385	DNAJC11	DnaJ homolog subfamily C member 11	5975.77	3215.57	6761.53	21907.06	17705.52	13395.68	5220.64	28263.79	4318.14	15033.96	14178.22	0	18817.16	3531.12	15212.09	3231.92	16090.44	23639.11	20198.568	4665.36	13431.56	0	13812.16	17637.59	0	13454.45	16958.68	20532.54	6254.37	17777.92	3265.79	9922.83	22167.77	16448.85	0	0	0	23848.01	13292.827	0	28693.23	22728.23	23894.33	22289.26	27165.57
Q9NVH6	5	13.064	TMLHE	Trimethyllysine dioxygenase, mitochondrial (EC 1.14.11.8) (Epsilon-trimethyllysine 2-oxoglutarate dioxygenase) (Epsilon-trimethyllysine hydroxylase) (TML hydroxylase) (TML-alpha-ketoglutarate dioxygenase) (TML dioxygenase) (TMLD)	30321.27	30684.2	19253.23	21841.94	31510.12	26564.58	30984.53	22798.37	16523.25	35457.63	22897.48	0	20486.47	18900.13	15480.97	15693.71	13125.69	21072.7	22511.54	17963.49	22220.89	10669.57	20115.24	20175.22	0	16553.28	12323.57	18956.72	14242.11	23361.42	13407.16	13292.55	16089.59	13557.37	0	0	3542.62	30723.18	28611.5	3739.51	27719.77	32728.16	18816.05	25234	28826.67
Q9NX63	5	22.026	CHCHD3	MICOS complex subunit MIC19 (Coiled-coil-helix-coiled-coil-helix domain-containing protein 3)	180400	224800.4	158720.7	198111	216761.6	257134.1	227392.9	196250.16	69660.28	211060.41	174139.5	128819.8	214423.38	171373.3	225616.54	222406.03	163808.5	217741.02	213749.02	192111.96	221353.94	167885.9	200827.89	171731.82	13564.48	195311.96	165539.12	165426.56	176477.91	166978.2	72956.9	181081.98	168845.24	207861.37	132340.8	89315.9	184875.7	165626.39	209422.7	28708.4	196991.1	171294.9	221091.2	188318.7	215481.2
Q9NXA8	5	18.71	SIRT5	NAD-dependent protein deacylase sirtuin-5, mitochondrial (EC 2.3.1.-) (Regulatory protein SIR2 homolog 5) (SIR2-like protein 5)	26387.48	19459	17749.09	15258.65	22135.851	24713.04	28947.53	36198.05	27156.37	21178.79	16959.46	11868.3	28801.7	22908.71	23339.85	17688.4	4848.56	32237.36	23051.45	19677.41	31411.16	8398.78	19599.63	15504.93	0	17161.96	11493.27	27416.91	16890.59	25027.51	18505.99	18120.41	19943.63	17701.65	0	16725.1	3398.33	23458.1	21379.39	0	21328.78	23282.04	27094.35	24812.99	23700.07
Q9NZJ7	5	15.681	MTCH1	Mitochondrial carrier homolog 1 (Presenilin-associated protein)	33756.79	32685.24	27440.51	26732.38	35050.41	35283.99	37742.73	32197.26	2503.95	37848.41	31229.36	8829.72	32230.35	31859.82	35820.53	30871.44	25164.96	32810.44	25548.6	34887.91	32575.95	12731.7	29751.79	20290.43	0	23861.6	15904.31	24385.34	22509.46	25614.41	19094.35	14964.975	26772.98	24237.52	0	0	27133.8	37466.31	29755.97	0	37685.75	42891.2	44399.63	42567.48	37041.22
Q9UGJ0	5	14.06	PRKAG2	5'-AMP-activated protein kinase subunit gamma-2 (AMPK gamma2) (AMPK subunit gamma-2) (H91620p)	0	0	0	0	2715.633	0	0	17869.71	0	0	1020.97	0	2375.84	0	1126.66	0	0	15868.19	6134.09	0	0	0	0	0	0	0	0	0	0	0	0	0	14013.73	0	0	0	0	0	0	0	0	0	0	0	6971.66
Q9UI09	5	35.172	NDUFA12	NADH dehydrogenase [ubiquinone] 1 alpha subcomplex subunit 12 (13 kDa differentiation-associated protein) (Complex I-B17.2) (CI-B17.2) (CIB17.2) (NADH-ubiquinone oxidoreductase subunit B17.2)	191159.56	226138.06	138659.55	174556.06	226506.56	236626.14	216026.31	219753.75	37242.99	247910.99	145979.1	81468.8	180454.68	167831.71	213739.8	176083.73	159205.7	189737.19	234135.22	201736.2	203200.3	174908.7	123984.3	164925.8	0	152953.1	125462.87	179986.02	159990.4	114807.73	124585.4	123628.84	131143.26	171478.2	78902.2	37825.3	154639.2	198908.95	194163.08	7807.86	186598.49	205420.4	153126.03	162390.97	196220.62
Q9Y224	5	25.82	RTRAF	RNA transcription, translation and transport factor protein (CLE7 homolog) (CLE) (hCLE)	0	0	0	0	8817.11	0	0	17982	0	0	0	0	0	0	0	0	0	19873.53	9018.083	0	0	0	0	0	0	0	0	0	0	0	0	1485.81	14625.61	0	0	0	0	0	0	0	0	0	0	0	10125.56
Q9Y235	5	25	APOBEC2	C->U-editing enzyme APOBEC-2 (EC 3.5.4.36) (mRNA(cytosine(6666)) deaminase 2)	0	0	0	0	19576.06	0	0	58644.91	0	0	451.706	0	8314.79	0	0	0	0	65115.5	43020.19	0	0	0	0	0	0	0	0	0	0	0	0	0	72032.23	0	0	171932	0	0	0	0	0	0	0	3611.27	31308.45
Q9Y4J8	5	9.421	DTNA	Dystrobrevin alpha (DTN-A) (Alpha-dystrobrevin) (Dystrophin-related protein 3)	4311	0	0	0	32870.75	0	0	45039.82	0	0	415.017	1967.97	5405.96	0	0	4819.91	0	54476.18	32757.06	2936.2	0	0	0	3203.47	0	6124.68	0	0	0	1153.54	0	8258.51	56184.49	2391.11	0	0	0	0	0	0	3720.83	1966.96	0	0	26587.45
Q9Y6E2	5	16.229	BZW2	eIF5-mimic protein 1 (Basic leucine zipper and W2 domain-containing protein 2)	0	0	0	0	7821.5	0	0	33361.03	0	0	0	0	0	0	0	0	0	32124.1	17299.46	0	0	0	1087.44	0	0	1349.17	0	0	0	0	0	0	33015.04	0	0	0	0	0	0	0	0	0	0	0	32033.81
A8MXV4	4	11.2	NUDT19	Acyl-coenzyme A diphosphatase NUDT19 (EC 3.6.1.-) (EC 3.6.1.77) (Nucleoside diphosphate-linked moiety X motif 19) (Nudix motif 19)	10451.03	3158.57	2021.15	2336.38	7830.015	685.897	7260.22	13564.25	11156.29	4679.91	5964.17	0	5914.94	0	0	4786.49	0	7321.42	7446.216	2603.13	3822.34	0	4094.64	5320.87	0	4669.86	1774.19	0	1514.95	3546.09	4985.95	776.475	5671.31	5590.322	0	0	0	8759.13	5664.09	0	7235.07	9669.19	3722.85	7041.39	9638.32
E7EW31	4	6.305	PROB1	Proline-rich basic protein 1	0	0	0	0	7134.77	0	0	10289.76	0	0	0	3677.38	0	0	0	0	0	7571.05	10925.11	0	0	0	0	0	0	0	0	0	0	0	0	0	6424.53	0	0	0	0	0	640.809	0	0	0	0	0	8000.29
O00299	4	21.162	CLIC1	Chloride intracellular channel protein 1 (Chloride channel ABP) (Glutaredoxin-like oxidoreductase CLIC1) (EC 1.8.-.-) (Glutathione-dependent dehydroascorbate reductase CLIC1) (EC 1.8.5.1) (Nuclear chloride ion channel 27) (NCC27) (Regulatory nuclear chloride ion channel protein) (hRNCC)	0	0	0	0	973.249	0	0	30991.31	2348.99	0	0	0	0	3616.84	3392.18	0	0	38340.2	922.641	0	0	0	0	0	5751.97	0	0	0	0	0	11609.5	7898.67	22036.06	0	0	52445.3	0	0	0	0	0	0	12141.47	6866.82	23677.96
O00442	4	14.481	RTCA	RNA 3'-terminal phosphate cyclase (RNA cyclase) (RNA-3'-phosphate cyclase) (EC 6.5.1.4) (RNA terminal phosphate cyclase domain-containing protein 1) (RTC domain-containing protein 1)	864.838	0	2251.15	0	4866.09	0	0	20974.01	10036	0	4790.6	0	3463.42	0	0	0	0	10196.21	7104.246	6464.35	0	0	0	3776.15	0	0	0	0	0	0	0	4559.74	19596.08	0	0	0	0	7042.82	9339.78	0	5147.382	0	6571.55	4848.67	9847.35
O00483	4	62.963	NDUFA4	Cytochrome c oxidase subunit NDUFA4 (Complex I-MLRQ) (CI-MLRQ) (NADH-ubiquinone oxidoreductase MLRQ subunit)	334165.2	319693.2	186714.39	280706.544	334780.7	350317.206	298114.5	348588.281	40167.5	326644.5	193907.7	125576.6	312425.2	221353.54	307778.47	220389.22	213866.34	289322.28	334051.897	215385.62	303593.3	193787.6	205816.7	212706.5	22689.3	188910	171758.53	195005.97	177387.65	256536.31	156741	119506.98	227518.231	185999.1	217494	273476.51	314744.8	256259.8	282932.58	38401.9	356348.08	338080.7	360365.92	332044.15	329823.715
O14773	4	9.236	TPP1	Tripeptidyl-peptidase 1 (TPP-1) (EC 3.4.14.9) (Cell growth-inhibiting gene 1 protein) (Lysosomal pepstatin-insensitive protease) (LPIC) (Tripeptidyl aminopeptidase) (Tripeptidyl-peptidase I) (TPP-I)	30566.73	15295.54	29085.19	176270.59	81131.79	25814.35	23518.16	90614.02	23945.81	23827.36	39478.02	15747.7	41172.068	20111.09	29439.53	32537.28	13806.71	61959.62	113201.07	17410.01	3958.08	12913.5	10176.71	68945.1	101195	30484.99	33059.05	13070.43	13527.82	25608.36	23791.41	34707.61	76008.21	25791.78	31521.2	0	19464.2	59904.29	40552.01	0	101869.51	110917.47	25325.99	40115.79	86356.92
O14818	4	20.968	PSMA7	Proteasome subunit alpha type-7 (Proteasome subunit RC6-1) (Proteasome subunit XAPC7) (Proteasome subunit alpha-4) (alpha-4)	0	3031.89	6485.87	889.796	13297.78	0	0	65385.5	17027.13	0	5028.23	0	0	3428.49	6056.14	0	15071.66	77522.29	27733.33	4001.85	0	0	0	2568.15	139011.19	0	1497.2	0	0	1854.26	54676.12	3651.48	67121.65	0	0	255810.6	0	5644.86	0	0	0	0	6724.47	4219.48	41241.989
O14880	4	34.868	MGST3	Glutathione S-transferase 3, mitochondrial (GST-3) (EC 2.5.1.-) (Glutathione peroxidase MGST3) (EC 1.11.1.-) (LTC4 synthase MGST3) (EC 4.4.1.20)	301942.14	188615.44	383664.38	292796.97	216877.29	157399.1	203766.21	221098.48	64385.8	268771.97	347182.95	0	202943.9	94178.54	171854.4	177742.53	165645.8	216941.4	182785.63	99177.9	117953.6	66037.7	59444.3	94018.26	13107.2	92717.79	153342.65	94320.6	82438.3	213713.61	87648.33	115041.32	223877.83	103340.18	245937	544357.8	218727.9	346649.76	183516.06	98960.4	187450.95	293765.72	271254.69	388820	251043.57
O14949	4	42.683	UQCRQ	Cytochrome b-c1 complex subunit 8 (Complex III subunit 8) (Complex III subunit VIII) (Ubiquinol-cytochrome c reductase complex 9.5 kDa protein) (Ubiquinol-cytochrome c reductase complex ubiquinone-binding protein QP-C)	235013.4	317652.2	195251.18	223937.21	192540.8	202398.3	323757.1	175029.7	36450.68	338860.18	162281.6	124906.66	191153.45	282725.81	340029.86	274592.35	185888.4	204907.7	184625.33	291926.98	302281.01	213217.9	265595.84	179067.05	0	176681.25	166572.76	299305.2	183112.4	188224.4	106621.71	189996.69	196489.69	140717.39	155376.7	102085	279715.1	201845.4	207018.5	14214.5	182067.48	206423.3	292988.42	262249.8	158727.86
O15273	4	22.156	TCAP	Telethonin (Titin cap protein)	0	0	0	0	48002.6	0	0	64828.08	1894.26	2177.04	5759.5	0	0	0	0	0	0	62823.18	48200.82	1998.69	1924.66	0	1126.13	696.691	0	0	0	0	0	185.726	0	0	68653.38	431.221	11439.6	27621.2	0	0	0	0	0	0	0	0	36547.28
O15382	4	11.735	BCAT2	Branched-chain-amino-acid aminotransferase, mitochondrial (BCAT(m)) (EC 2.6.1.42) (Placental protein 18) (PP18)	10301.62	17379.73	13167.79	23164.72	14359.02	14182.59	17630.88	16573.45	21841.85	23940.46	9597.07	0	13657.08	10492.94	16370.57	14775.48	8580.39	16626.4	14269.316	14079.95	11430.11	0	11654.65	9163.48	0	18459.85	11442.19	11218.75	7662.88	14643.91	7149.99	11545.99	10989.14	15032.41	0	0	10683.2	21395.76	17473.43	0	13396.75	15142.36	17943.76	17835.02	23307.27
O43181	4	25.143	NDUFS4	NADH dehydrogenase [ubiquinone] iron-sulfur protein 4, mitochondrial (Complex I-18 kDa) (CI-18 kDa) (Complex I-AQDQ) (CI-AQDQ) (NADH-ubiquinone oxidoreductase 18 kDa subunit)	190589.8	248202.1	151833.24	193300.2	196812.9	206773.5	198999.7	213908.23	60002.49	244172.2	139143.9	28921.1	177559.43	147019.46	188344.98	164093.25	141161.3	149982.56	208097.84	167511.3	191106.4	193571.8	122578.3	157626.9	12279.39	137983.4	102914.8	142212.4	158932.4	108015.2	117737.6	91219.1	105023.3	124046.1	83748.4	82735.5	177023.3	186314.04	181792.62	18571.1	172631.79	184403.5	145536.8	151381.43	179416.14
O43678	4	41.414	NDUFA2	NADH dehydrogenase [ubiquinone] 1 alpha subcomplex subunit 2 (Complex I-B8) (CI-B8) (NADH-ubiquinone oxidoreductase B8 subunit)	227996	238948.4	185787.8	172883.5	188272.78	148058.09	261782.5	167932.4	189031	269523.1	191187.8	0	159097.5	236978.1	242474.7	249930.8	151778.25	199569.46	148001.32	290189.7	212339.76	181048.1	198999.06	190395.99	6764.92	164043.24	183890.6	267166.8	192681.72	190340.9	116424.55	168485.99	175757.2	162759.37	138527.3	99402.6	185386.3	234753.3	160192.4	20803.02	144129.23	201000.2	137430	200170.2	128876.14
O43813	4	10.777	LANCL1	Glutathione S-transferase LANCL1 (EC 2.5.1.18) (40 kDa erythrocyte membrane protein) (p40) (LanC-like protein 1)	0	0	0	0	16904.03	0	0	37819.67	0	0	0	8165.88	0	0	0	0	0	42992.5	28653.37	0	0	0	0	0	14974.48	0	0	0	0	0	0	0	30632.37	0	0	86130.3	0	0	0	0	0	0	0	0	26586.74
O75131	4	8.752	CPNE3	Copine-3 (Copine III)	0	0	4732.06	0	9940.52	0	0	70225.66	2478.56	0	0	6765.98	39473.44	0	0	0	0	56909.28	55627.3	0	0	0	0	0	48494.22	0	0	0	0	0	9536.62	8253.57	51098.61	0	0	93235.4	0	1660.94	0	3615	0	0	0	0	47022.09
O75323	4	16.434	NIPSNAP2	Protein NipSnap homolog 2 (NipSnap2) (Glioblastoma-amplified sequence)	132439.5	145704.4	109860.05	111338	147684.6	138838.9	163863.4	93291.75	28414.75	210220.1	105524.53	13201.3	87971.28	122770.38	112583.78	104984.81	79188.84	107760.13	104906.92	108231.92	120889.14	82262.9	95055.7	65137.2	17163	86547.9	66596.9	93379.6	72456.1	96081.9	56911.1	66382.9	95212.5	76004.4	78425.2	76155.6	80220.1	115670.87	102796.72	21499.8	105040.08	120243.69	108847.03	125735.1	113422.75
O75608	4	23.913	LYPLA1	Acyl-protein thioesterase 1 (APT-1) (hAPT1) (EC 3.1.2.-) (Lysophospholipase 1) (Lysophospholipase I) (LPL-I) (LysoPLA I) (Palmitoyl-protein hydrolase) (EC 3.1.2.22)	20294.02	21171.19	16786.76	15277.48	24114.201	23341.5	20961.911	37460.97	22409.05	17824.98	16190.66	0	19616.89	18820.2	24967.26	17796.09	19673.53	41719.48	20659.86	17085.51	19169.33	0	21727.6	15190.13	17233.93	18143.22	16317.01	22802.46	9420.51	20478.85	15865.81	17853.68	34278.64	17125.61	0	80570.4	15701.2	25583.915	22078.38	7903.47	20158.28	20641.133	20509.71	21029.778	34054.186
O76003	4	14.627	GLRX3	Glutaredoxin-3 (PKC-interacting cousin of thioredoxin) (PICOT) (PKC-theta-interacting protein) (PKCq-interacting protein) (Thioredoxin-like protein 2)	0	0	0	0	0	0	0	14816.75	0	0	0	0	0	0	0	0	0	19679.2	3486.531	0	0	0	0	0	0	0	0	0	0	0	0	0	15352.5	0	0	33843.4	0	0	0	0	0	0	0	0	13505.53
P00167	4	42.537	CYB5A	Cytochrome b5 (Microsomal cytochrome b5 type A) (MCB5)	0	0	0	2233.01	21484.81	0	0	30209.39	0	859.737	0	7155.28	0	1926.06	0	0	0	40608.05	26632.26	1313.64	884.051	0	0	6175.91	0	0	0	0	0	0	1834.3	0	38594.04	0	0	0	0	875.93	0	0	19153.05	7003.2	0	0	23546.28
P00367	4	13.082	GLUD1	Glutamate dehydrogenase 1, mitochondrial (GDH 1) (EC 1.4.1.3)	151718.84	123583.69	113573.96	162551.94	176335.12	151412.89	137841.91	106166.58	133859.52	212829.42	131874.42	56258.1	96558.33	131964.58	103993.78	100101.73	80142.87	113115.874	127768.721	105261.87	99785.646	67697.2	92715.4	72782.21	2973.72	109575	82462.48	93866.86	86575.77	89891.67	75984.47	93082.66	98044.25	116351.58	62451.2	74875.5	108736.79	156116.07	156532.72	94901.54	128454.51	154470.32	162998.1	179440.207	164977.98
P00568	4	23.711	AK1	Adenylate kinase isoenzyme 1 (AK 1) (EC 2.7.4.3) (EC 2.7.4.4) (EC 2.7.4.6) (ATP-AMP transphosphorylase 1) (ATP:AMP phosphotransferase) (Adenylate monophosphate kinase) (Myokinase)	3764.54	0	3863.04	0	18273.57	2845.14	3230.19	439685	21539.5	9148.81	4601.64	0	4179.4	6531.63	0	7704.02	0	431042.5	108337.52	13349.58	4632.3	0	6699.45	0	11069.05	4286.22	0	0	11177	1482.49	2483.53	3985.03	314877.15	0	41419.4	1074238.5	12895.4	3301.61	7213.38	5667.78	5349.32	1749.01	11504.48	10876.56	266202.4
P02763	4	25.373	ORM1	Alpha-1-acid glycoprotein 1 (AGP 1) (Orosomucoid-1) (OMD 1)	185625.7	251775.47	231130.12	154120.36	83645.5	64026.71	167503.57	142427.24	470551.17	207176.43	134690.91	0	99701.817	236617.73	206794.64	166120.66	171055.06	114786.69	65158.41	187232.1	113433.26	949203.8	265735.9	133498.2	258593.85	121057.93	210287.39	297573.29	196079.59	131019.43	118067.46	138738.88	154428	56251.58	1740000	4488440.5	2227888.4	202165.51	137193.28	1274106.4	173198.48	116207.79	195905.26	205149.05	120883.983
P02788	4	10	LTF	Lactotransferrin (Lactoferrin) (EC 3.4.21.-) (Growth-inhibiting protein 12) (Talalactoferrin) [Cleaved into: Lactoferricin-H (Lfcin-H); Kaliocin-1; Lactoferroxin-A; Lactoferroxin-B; Lactoferroxin-C]	9506.83	12999.62	18921.62	5353.79	2971.094	3980.019	20430.47	9799.67	25343.97	11303.37	7452.21	0	6779.675	30454.38	16336.06	12333.33	33972.74	20399.44	10014.12	44974.55	20092.66	142961.4	31737.86	18336.41	29734.5	9319.18	11340.56	30149.52	16453.39	0	7702.66	3577.69	19846.92	8147.57	113122	141731.6	77419.4	6722.48	7769.43	36840.56	6394.733	1980.024	10542.62	1653.23	2012.04
P03905	4	10.893	MT-ND4	NADH-ubiquinone oxidoreductase chain 4 (EC 7.1.1.2) (NADH dehydrogenase subunit 4)	193740.5	254843.86	148391.13	185916.92	200577.86	225908.02	209076.36	223981.3	16279.92	263617.2	158598.98	30280.6	200742.48	171841.67	236344.37	175413.88	145191.98	152388.62	181664.27	164653.54	211475.41	145606.7	117893.4	151329.1	13653.77	142196.08	109850.26	163150.95	143096.303	123527.83	125995.36	127745.11	120255.3	157596.56	103129	98339.9	176093.4	189634.19	197036.84	12697.65	191780.51	202770.5	178096.01	173051.27	202749.08
P04083	4	16.763	ANXA1	Annexin A1 (Annexin I) (Annexin-1) (Calpactin II) (Calpactin-2) (Chromobindin-9) (Lipocortin I) (Phospholipase A2 inhibitory protein) (p35) [Cleaved into: Annexin Ac2-26]	5416.95	0	6858.27	0	3096.14	2433.4	0	0	6790.697	2716.3	0	0	0	3966.94	4450.17	0	4362.53	3804.75	7108.4	0	0	42322.5	0	3354.13	12271.85	4122.13	5399.89	0	0	0	25300.18	13018.15	0	1944.01	23424.8	36050.9	13582.2	1022.54	4732.73	14138.4	0	0	8997.3	2416.34	0
P05141	4	16.779	SLC25A5	ADP/ATP translocase 2 (ADP,ATP carrier protein 2) (ADP,ATP carrier protein, fibroblast isoform) (Adenine nucleotide translocator 2) (ANT 2) (Solute carrier family 25 member 5) [Cleaved into: ADP/ATP translocase 2, N-terminally processed]	62643.01	72373.49	53545.89	63601.28	65997.97	52946.49	70972.06	38587.65	3917.4	95342.05	69908.62	2007.73	47292.95	58277.43	64353.76	70016.23	40642.12	49997.59	45236.07	60764.2	51922.76	38914.8	64222.06	51216.14	5066.87	72322.58	60589.93	57831.01	56104.24	55422.39	39887	67925.403	63249.62	63625.87	47512.4	34149.2	69629.92	67503.14	50278.08	0	50148.12	58660.28	85087.4	73166.76	61330.54
P05387	4	40.87	RPLP2	Large ribosomal subunit protein P2 (60S acidic ribosomal protein P2) (Renal carcinoma antigen NY-REN-44)	30533.09	0	10003.552	31538.78	20647.96	6843.58	0	33964	8204.96	0	24095.83	0	33028.95	2418.99	0	1767.86	13264.68	41859.3	27211.31	1433.51	0	9648.14	5965.63	14132.59	0	18680.73	14421.34	5327.34	4825.934	3096.65	31970.63	36319.16	39527.32	14090.858	0	71022.9	11985.1	4028.891	22042.17	5695.61	10725.91	9822.05	51097.52	43963.37	32875.44
P07108	4	52.874	DBI	Acyl-CoA-binding protein (ACBP) (Diazepam-binding inhibitor) (DBI) (Endozepine) (EP)	15719.59	14216.39	11244.73	17557.91	17843.64	16000.5	12811.15	141747.46	0	8926.96	9423.57	2312.6	0	6018.49	0	2451.86	2877.08	73098.06	19018.3	3651.77	2342.78	0	0	0	0	0	0	0	0	0	0	0	1782.06	0	0	145394.4	0	11510.72	10264.6	0	8971.6	13265.65	3660.25	3957.28	107236.77
P09874	4	6.213	PARP1	Poly [ADP-ribose] polymerase 1 (PARP-1) (EC 2.4.2.30) (ADP-ribosyltransferase diphtheria toxin-like 1) (ARTD1) (DNA ADP-ribosyltransferase PARP1) (EC 2.4.2.-) (NAD(+) ADP-ribosyltransferase 1) (ADPRT 1) (Poly[ADP-ribose] synthase 1) (Protein poly-ADP-ribosyltransferase PARP1) (EC 2.4.2.-) [Cleaved into: Poly [ADP-ribose] polymerase 1, processed C-terminus (Poly [ADP-ribose] polymerase 1, 89-kDa f…	0	0	0	0	3483.966	0	0	8279.32	0	0	0	4194.49	0	0	0	0	0	10580.98	8503.78	0	0	0	0	0	0	0	0	0	0	0	0	0	9908.74	0	0	0	0	0	0	0	0	0	0	554.718	6460.25
P13489	4	11.28	RNH1	Ribonuclease inhibitor (Placental ribonuclease inhibitor) (Placental RNase inhibitor) (Ribonuclease/angiogenin inhibitor 1) (RAI)	0	0	0	0	8073.456	1582.93	0	65715.42	2227.7	2460.05	0	0	0	0	0	1728.67	0	83904.9	22069.91	3032.95	0	0	0	0	8939.6	0	0	0	0	0	0	0	71505.2	0	0	262860.6	0	0	0	0	0	0	0	1178.84	49145.63
P14550	4	14.154	AKR1A1	Aldo-keto reductase family 1 member A1 (EC 1.1.1.2) (EC 1.1.1.372) (EC 1.1.1.54) (Alcohol dehydrogenase [NADP(+)]) (Aldehyde reductase) (Glucuronate reductase) (EC 1.1.1.19) (Glucuronolactone reductase) (EC 1.1.1.20) (S-nitroso-CoA reductase) (ScorR) (EC 1.6.-.-)	971.475	0	0	847.192	2212.618	807.571	0	17368.74	0	0	0	0	0	0	0	600.712	1030.2	13625.45	0	0	0	0	0	0	0	0	0	0	0	753.823	0	0	10273.93	767.941	0	15919	0	0	900.511	0	720.085	1328.8	1763.11	0	6849.11
P17302	4	13.874	GJA1	Gap junction alpha-1 protein (Connexin-43) (Cx43) (Gap junction 43 kDa heart protein)	4721.01	0	2381.14	0	24557.531	7250.01	1687.77	23322.09	0	0	3221.83	7978.1	887.535	0	0	4162.05	0	12197.93	29801.357	0	0	0	0	0	4329.01	2879.4	2699.7	0	0	0	0	0	18063.41	0	0	0	0	9815.989	563.437	0	9266.9	8509.2	1543.7	1561.14	29203.24
P18859	4	38.889	ATP5PF	ATP synthase-coupling factor 6, mitochondrial (ATPase subunit F6) (ATP synthase peripheral stalk subunit F6)	233064.62	294368.82	170402.76	225076.61	307263.82	314009.23	287656.15	260366.14	157795.43	266472.29	190392.26	69037.93	263688.9	208085.33	293892.53	237776.71	212825.17	236957.52	254973.2	213280.6	300369.1	232271.3	227815.1	181224.6	23318.7	190015.7	139717.2	212432.5	169363.3	193426.7	149121	182963.3	139952	261718.15	143567.5	90057	198853.3	229696.7	275468.81	16408.3	258692.54	271733.05	277072.24	254744.6	305835.46
P19338	4	6.901	NCL	Nucleolin (Protein C23)	0	0	0	0	9991.51	0	0	14024.63	0	0	0	3421.51	0	3201.29	0	0	0	15699.33	11537.35	0	0	0	0	0	0	0	0	0	0	0	0	5423.15	15826.63	0	0	0	0	0	0	0	0	0	5834.61	6809.83	12345.55
P20618	4	26.141	PSMB1	Proteasome subunit beta type-1 (Macropain subunit C5) (Multicatalytic endopeptidase complex subunit C5) (Proteasome component C5) (Proteasome gamma chain) (Proteasome subunit beta-6) (beta-6)	0	0	1599.95	0	5885.828	0	0	36452.82	5784.11	0	2297.13	2555.85	0	0	0	0	0	40619.11	21296.13	0	0	0	0	0	91637.11	0	0	0	0	0	14198.06	0	25494.01	0	0	101207.9	0	662.549	0	0	0	0	1104.73	2829.03	25121.15
P21266	4	19.556	GSTM3	Glutathione S-transferase Mu 3 (EC 2.5.1.18) (GST class-mu 3) (GSTM3-3) (hGSTM3-3)	688.505	0	0	0	6266.2	1005.67	0	83576.79	4865.74	0	0	0	0	0	0	0	0	73767.42	20771.731	0	0	0	0	0	1628.87	0	0	0	0	0	4772.95	1396.16	55872.07	0	0	227583.2	0	1340.03	0	0	0	0	0	2506.48	54836.234
P22307	4	9.141	SCP2	Sterol carrier protein 2 (SCP-2) (Acetyl-CoA C-myristoyltransferase) (EC 2.3.1.155) (Non-specific lipid-transfer protein) (NSL-TP) (Propanoyl-CoA C-acyltransferase) (EC 2.3.1.176) (SCP-2/3-oxoacyl-CoA thiolase) (SCP-2/thiolase) (EC 2.3.1.16) (SCP-chi) (SCPX) (Sterol carrier protein X) (SCP-X)	10387.48	9897.052	7734.49	15915.28	11655.712	11488.597	17154.8	10578.593	0	10468.91	15206.722	8009.76	10420.07	13262.99	5947.486	12984.82	3330.59	14590.907	13331.87	11920.33	16375.86	0	11319.35	10728.43	0	13533.78	13243.96	19160.47	9231.474	10979.87	13896.37	11867.09	12433.27	15809.51	0	0	9865.5	11816.38	17186.37	7030.27	12120.51	12196.56	15546.57	16746.87	17577.28
P22830	4	12.766	FECH	Ferrochelatase, mitochondrial (EC 4.98.1.1) (Heme synthase) (Protoheme ferro-lyase)	10183.98	12507.84	9586.11	24416.68	14560.39	11717.63	14211.02	10999.32	13538.61	16819.94	13303.93	7215.13	11395.09	16229.59	17716.72	17326.9	12782.87	15057.76	12243.84	14648.38	10156.41	7098.2	20272.84	9182.52	0	15105.25	11011.64	13902.84	6453.69	16513.98	9197.74	10074.85	16926.99	15127.84	10044.3	0	7331.48	12853.69	7601.27	0	7778.06	10575.42	14288.05	12010.22	11649.91
P23246	4	9.052	SFPQ	Splicing factor, proline- and glutamine-rich (100 kDa DNA-pairing protein) (hPOMp100) (DNA-binding p52/p100 complex, 100 kDa subunit) (Polypyrimidine tract-binding protein-associated-splicing factor) (PSF) (PTB-associated-splicing factor)	0	0	0	0	5594.79	0	0	6606.79	0	0	0	2567.971	0	1113.17	0	0	0	12028.55	9335.43	0	0	0	0	0	0	0	0	0	0	0	9737.45	12731.14	12594.56	0	0	0	0	0	0	0	0	0	10595.06	7949.636	8784.44
P23634	4	5.318	ATP2B4	Plasma membrane calcium-transporting ATPase 4 (PMCA4) (EC 7.2.2.10) (Matrix-remodeling-associated protein 1) (Plasma membrane calcium ATPase isoform 4) (Plasma membrane calcium pump isoform 4)	3294.05	0	5788.94	18279.49	11697.214	1942.082	0	12427.04	2355.11	0	13753.57	4295.06	16333.75	0	0	1201.15	3910.81	28051.09	18870.915	0	1203.74	0	1604.07	4440.19	0	0	0	0	905.076	1950.09	0	15590.22	21020.92	11166.19	0	0	0	2881.695	4035.252	0	10255.873	9963.632	5967.43	3682.56	23152.16
P24298	4	7.661	GPT	Alanine aminotransferase 1 (ALT1) (EC 2.6.1.2) (Glutamate pyruvate transaminase 1) (GPT 1) (Glutamic--alanine transaminase 1) (Glutamic--pyruvic transaminase 1)	0	0	0	0	1841.508	0	0	51504.27	0	0	0	0	0	0	0	0	0	37317.47	16588.59	0	0	0	0	0	0	0	0	0	0	0	0	0	29040.319	0	0	73529.1	0	0	0	0	0	0	0	0	24106.11
P25788	4	16.078	PSMA3	Proteasome subunit alpha type-3 (Macropain subunit C8) (Multicatalytic endopeptidase complex subunit C8) (Proteasome component C8) (Proteasome subunit alpha-7) (alpha-7)	0	0	2780.23	0	4865.32	935.045	0	37890.2	5414.38	0	0	4276.32	1663.17	0	5982.49	0	3952.02	41371.42	14795.6	0	0	0	0	0	58902.34	1297.2	2638.85	0	0	0	36887.17	2279.7	35837.09	1173.71	0	49425.6	0	0	0	0	0	0	3119.84	3617.56	22955.04
P25789	4	13.41	PSMA4	Proteasome subunit alpha type-4 (Macropain subunit C9) (Multicatalytic endopeptidase complex subunit C9) (Proteasome component C9) (Proteasome subunit L) (Proteasome subunit alpha-3) (alpha-3)	26697.9	0	4476.09	2809.06	2874.056	0	0	68857.25	39944.9	0	0	0	485.48	0	25464.89	0	30123.1	89146.73	35659.319	36388.9	0	26182.74	0	2579.33	133885.73	0	33049.06	0	0	20097.91	48902.86	29574.337	97910.18	0	0	166367.5	43284.5	28383.85	0	0	0	0	40023.7	0	38876.86
P26373	4	19.431	RPL13	Large ribosomal subunit protein eL13 (60S ribosomal protein L13) (Breast basic conserved protein 1)	17957.32	0	5737.069	18307.41	15398.96	6171.01	0	20177.54	0	0	16735.71	2037.66	17820.93	0	0	2315.65	5554.71	21898.96	16050.96	0	0	0	0	2996.84	0	7304.72	9274.11	0	1901.5	1958.3	11628.05	19611.43	19677.951	9248.4	0	18229.6	0	0	16492.87	0	6153.56	6221.434	22727.4	20623.82	20287.46
P30040	4	18.008	ERP29	Endoplasmic reticulum resident protein 29 (ERp29) (Endoplasmic reticulum resident protein 28) (ERp28) (Endoplasmic reticulum resident protein 31) (ERp31)	17767.6	12864.08	16837.2	16252.28	17078.04	14102.17	11053.03	21249.51	34028.42	17918.1	17793.15	0	16389.69	25051.49	19785.57	24208.64	15940.94	24678.28	12320.46	25105.29	2134.42	5711.19	30427.5	19565.67	0	15248.27	16656.82	20484.41	14166.38	24811.26	18527.99	19830.94	20551.92	16777.65	0	0	0	21565.82	22294.13	42590.67	19832.68	25057.09	28094.31	28777.23	21736.33
P30533	4	15.686	LRPAP1	Alpha-2-macroglobulin receptor-associated protein (Alpha-2-MRAP) (Low density lipoprotein receptor-related protein-associated protein 1) (RAP)	10392.87	0	10132.16	11479.21	12855.102	10318.267	11254.48	11449.16	24278.94	9173.24	13249.82	8418.4	10471.01	7363.61	12221.72	11368.18	4683.59	16031.14	4169.16	11925.32	353.112	0	11563.51	4145.07	0	1827.37	3379.73	6850.65	8629.4	10106.02	6727.671	11391.29	12280.51	15344.75	0	10477.59	4103.19	16116.85	11474.87	4149.73	15245.37	15188.93	11559.11	15168.47	15322.98
P30566	4	12.397	ADSL	Adenylosuccinate lyase (ADSL) (ASL) (EC 4.3.2.2) (Adenylosuccinase) (ASase)	0	0	0	0	467.67	0	0	10799.46	0	0	0	0	0	0	0	0	0	11496.79	3765.82	0	0	0	0	0	0	0	0	0	0	0	0	0	8020.4	0	0	37879.6	0	0	1430.7	0	0	0	0	0	6504.05
P30711	4	18.333	GSTT1	Glutathione S-transferase theta-1 (EC 2.5.1.18) (GST class-theta-1) (Glutathione transferase T1-1)	0	0	0	0	0	0	0	59989.33	0	0	0	0	0	0	0	0	0	64410.96	9660.358	1388.75	0	0	0	0	0	0	0	0	0	0	0	0	52016.65	0	0	55190.5	0	0	0	0	0	0	0	0	34687.39
P31150	4	12.752	GDI1	Rab GDP dissociation inhibitor alpha (Rab GDI alpha) (Guanosine diphosphate dissociation inhibitor 1) (GDI-1) (Oligophrenin-2) (Protein XAP-4)	0	0	0	0	0	0	0	17490.46	0	0	0	0	0	0	0	0	0	18754.72	6242.97	0	0	0	0	0	0	0	0	0	0	0	0	0	17187.33	0	0	0	0	0	0	0	0	0	0	0	13963.74
P31944	4	19.008	CASP14	Caspase-14 (CASP-14) (EC 3.4.22.-) [Cleaved into: Caspase-14 subunit p17, mature form; Caspase-14 subunit p10, mature form; Caspase-14 subunit p20, intermediate form; Caspase-14 subunit p8, intermediate form]	0	0	30213.86	0	0	805.318	0	1269.4	92387.38	0	0	1352.72	0	2073.97	45447.09	0	31411.06	0	0	14901.24	0	0	0	0	559133.6	0	27426	1676.58	0	12178.52	151142.7	1146.18	5189.7	6264.77	0	21063.2	10564	9970.53	626.076	28577.25	0	0	0	0	0
P32969	4	22.917	RPL9	Large ribosomal subunit protein uL6 (60S ribosomal protein L9)	22282.79	0	5282.43	21438.14	16750.87	4831.68	0	31068.05	0	0	15364.88	0	21056.59	2912.711	866.073	0	5321.8	34172.28	25306.62	0	0	15343.6	0	6928.74	2097.96	8829.99	6783.4	0	0	2782.516	16219.79	33176.57	31181.65	9699.48	0	0	0	2793.29	19765.23	0	9558.53	5979.31	37192	33663.02	23878.01
P34913	4	9.009	EPHX2	Bifunctional epoxide hydrolase 2 [Includes: Cytosolic epoxide hydrolase 2 (CEH) (EC 3.3.2.10) (Epoxide hydratase) (Soluble epoxide hydrolase) (SEH); Lipid-phosphate phosphatase (EC 3.1.3.76)]	0	0	0	0	2899.674	0	0	24583.62	0	0	0	0	0	0	0	0	0	15559.28	6191.12	0	0	0	0	0	0	0	0	0	0	0	0	0	20802.72	0	0	34029.1	0	0	4175.53	0	0	0	0	0	9763.11
P35241	4	8.576	RDX	Radixin	682.565	0	0	0	2804.14	1262.01	0	17257.04	0	2497.56	0	0	5422.08	1459.22	1755.67	0	0	13468.62	3288.86	0	0	0	0	0	0	1421.7	0	0	461.462	0	0	2927.08	6773.28	0	0	10867.3	0	0	1202.73	0	0	711.61	0	1021.9	11900.57
P35613	4	14.026	BSG	Basigin (5F7) (Collagenase stimulatory factor) (Extracellular matrix metalloproteinase inducer) (EMMPRIN) (Hepatoma-associated antigen) (HAb18G) (Leukocyte activation antigen M6) (OK blood group antigen) (Tumor cell-derived collagenase stimulatory factor) (TCSF) (CD antigen CD147)	24299.99	12104.31	18731.17	30027.86	25447.75	10367.53	18757.09	28485.29	6271.81	3821.18	31158.86	14774.7	27178.31	10857.9	11360.49	13998.17	6233.86	34091.84	31462.41	17952.06	5103.56	11148.5	15033.42	17288.7	1885.44	11953.023	21295.78	6245.7	9488.76	16705.54	5260.67	22253.8	40818.52	12565.8	14703.8	55056.03	0	17498.29	29756.81	0	17938.82	24662.55	33650.9	32195.988	38260.73
P43243	4	7.084	MATR3	Matrin-3	0	0	0	0	7412.92	0	0	7440.65	0	0	0	1947.5	0	0	0	0	0	10275.72	10871.51	0	0	0	0	0	0	0	0	0	0	0	2223.43	966.555	11270.89	0	0	0	0	0	0	0	0	0	1362.22	1829.064	9746.96
P46976	4	11.714	GYG1	Glycogenin-1 (GN-1) (GN1) (EC 2.4.1.186)	0	0	0	12268.41	12753.18	2518.31	0	92027.21	0	0	3485.59	6324.95	13238.62	0	0	736.558	0	142335.5	13784.66	1627.11	0	14752.68	0	0	0	943.967	0	0	0	1478.31	0	0	85952.29	1283.3	0	64113.2	0	0	0	0	1076.61	846.708	0	0	51683.42
P47756	4	13.971	CAPZB	F-actin-capping protein subunit beta (CapZ beta)	24768.1	0	18169.85	31203.2	33466.21	28295.03	7802.84	38724.2	16393.63	3161.48	27143.29	0	7813.22	2573.01	3878.93	14740.66	3496.48	37345.42	33481.53	8266.86	2097.11	0	11671.3	14491.27	35436.8	11714.08	24020.8	4033.47	19454.28	30631.3	10555.45	3322.29	31816.33	21520.99	0	112306.8	0	19705.19	24786.97	18480.18	14530.96	26437.46	10155.5	11877.42	41954.46
P49257	4	10.588	LMAN1	Protein ERGIC-53 (ER-Golgi intermediate compartment 53 kDa protein) (Gp58) (Intracellular mannose-specific lectin MR60) (Lectin mannose-binding 1)	27794.34	24942.76	19276.53	31154.56	17726.62	30994.86	21834.03	32001.29	0	27494.57	23508.6	0	28112.89	28245.64	37348.12	24901.18	26958.88	27294.07	19798.65	30320.4	0	0	24600.08	5844.92	8919.23	18985.59	21534.83	16810.72	23565.96	29255.51	13021.76	29387.18	16620.35	32095.69	0	0	3284.4	24418.75	32569.49	0	30859.39	27854.74	32700.44	29835.16	34149.07
P49773	4	51.587	HINT1	Adenosine 5'-monophosphoramidase HINT1 (EC 3.9.1.-) (Desumoylating isopeptidase HINT1) (EC 3.4.22.-) (Histidine triad nucleotide-binding protein 1) (Protein kinase C inhibitor 1) (Protein kinase C-interacting protein 1) (PKCI-1)	0	0	0	0	0	0	0	57174.93	0	0	0	0	0	0	0	0	0	41491.03	10400.601	0	0	0	0	0	0	0	0	0	0	0	0	0	26946.67	0	0	101854	0	0	0	0	0	0	0	0	38828.95
P50570	4	6.322	DNM2	Dynamin-2 (EC 3.6.5.5) (Dynamin 2) (Dynamin II)	0	0	0	0	5338.455	0	0	17792.27	0	0	0	605.082	0	0	0	0	0	26091.37	13545.021	0	655.249	0	0	0	0	0	0	0	0	0	0	0	14571.54	0	0	0	0	0	0	0	0	0	0	0	15441.616
P51665	4	23.765	PSMD7	26S proteasome non-ATPase regulatory subunit 7 (26S proteasome regulatory subunit RPN8) (26S proteasome regulatory subunit S12) (Mov34 protein homolog) (Proteasome subunit p40)	0	0	0	0	3676.628	0	0	20575.8	0	0	0	0	2416.097	0	0	0	0	21187.52	7894.84	0	0	0	0	0	0	0	0	0	0	0	0	893.109	17682.52	0	0	0	0	0	0	0	0	0	0	0	14865.24
P52209	4	12.422	PGD	6-phosphogluconate dehydrogenase, decarboxylating (EC 1.1.1.44)	0	0	0	0	0	0	0	16408.927	0	0	1520.22	0	0	0	0	0	0	17483.5	2601.09	0	0	0	0	0	0	0	0	0	0	0	0	0	17016.33	0	0	24815.8	0	0	0	0	0	0	0	0	10780.048
P52758	4	45.255	RIDA	2-iminobutanoate/2-iminopropanoate deaminase (EC 3.5.99.10) (14.5 kDa translational inhibitor protein) (hp14.5) (p14.5) (Heat-responsive protein 12) (Reactive intermediate imine deaminase A homolog) (Translation inhibitor L-PSP ribonuclease) (UK114 antigen homolog)	15779.35	16040.11	6043.26	13786.74	12768.3	13747.3	20434.64	21105.17	4025.05	10572.06	11725.39	0	11085.26	20230.87	17026.11	14876.72	8779.24	16372.97	14807.73	17274.96	19847.85	0	15568.07	2588.96	0	13308.44	7490.29	20543.17	10278.34	19020.13	6981.86	6723.83	19356.89	12447.06	0	0	0	9547.65	11731.45	0	11338.46	9686.21	16302.9	13646.35	12858.03
P53621	4	4.248	COPA	Coatomer subunit alpha (Alpha-coat protein) (Alpha-COP) (HEP-COP) (HEPCOP) [Cleaved into: Xenin (Xenopsin-related peptide); Proxenin]	0	0	0	0	1915.778	0	0	8698.6	0	0	1302.47	0	0	0	0	0	0	9480.55	5464.36	0	0	0	0	0	0	0	0	0	0	0	0	2563.07	8381.76	0	0	13404.8	0	766.498	0	0	0	0	2063.5	0	6766.01
P53985	4	9.6	SLC16A1	Monocarboxylate transporter 1 (MCT 1) (Solute carrier family 16 member 1)	5089.58	0	0	6032.99	12377.01	976.013	0	20432.84	1659.13	0	6777.22	18584.06	9441.24	0	0	0	0	23278.44	23329.4	0	0	0	1402.25	3507.02	0	0	0	0	2033.88	1549.74	0	3545.69	26332.19	7357.88	0	0	0	1020.81	7488.079	0	4730.05	10312.41	8602.99	4860.88	27823.07
P54652	4	10.329	HSPA2	Heat shock-related 70 kDa protein 2 (Heat shock 70 kDa protein 2) (Heat shock protein family A member 2)	0	0	0	0	4594.726	0	0	26356.62	0	0	0	0	0	0	0	0	0	18577.02	7277.17	0	0	0	0	0	8096.99	0	0	0	0	0	0	0	14949.62	0	0	0	0	0	0	0	0	0	0	0	1661.77
P54727	4	11.247	RAD23B	UV excision repair protein RAD23 homolog B (HR23B) (hHR23B) (XP-C repair-complementing complex 58 kDa protein) (p58)	0	0	0	0	1965.063	0	0	26758.27	0	0	1422.91	0	0	0	0	0	0	29300.69	11805.82	0	0	0	0	0	0	0	901.398	0	0	0	0	0	19491.79	0	0	75565.7	0	0	0	0	0	0	0	1569.8	18021.21
P54920	4	18.644	NAPA	Alpha-soluble NSF attachment protein (SNAP-alpha) (N-ethylmaleimide-sensitive factor attachment protein alpha)	0	0	4750.62	0	3665.13	2086.78	0	22452.72	0	0	1275.15	4296.68	0	0	0	0	0	24480.87	16392.04	0	0	0	0	0	0	6588.98	0	0	0	0	0	0	22537.45	0	0	14041.9	0	452.49	0	0	0	0	0	0	16705.64
P56385	4	62.319	ATP5ME	ATP synthase subunit e, mitochondrial (ATPase subunit e) (ATP synthase membrane subunit e) [Cleaved into: ATP synthase subunit e, mitochondrial, N-terminally processed]	333191.81	411315.22	270349.71	269769.23	324491.7	340230.82	417766.99	326942.6	49514.54	424589.04	283904.09	71094.2	351825.27	329941.17	418402.86	368123.98	279218.87	304196.306	248052.62	341468.71	405420.16	278711.8	338239.1	275982.04	12948.41	277669.32	231009.65	328917.7	241035.1	284535.892	168285	278703.74	292334.27	342277.89	256412.9	318696.5	355339.5	334608.29	357579.23	28512.08	303407.4	340626.37	408650.38	395804.79	321864.25
P60228	4	11.91	EIF3E	Eukaryotic translation initiation factor 3 subunit E (eIF3e) (Eukaryotic translation initiation factor 3 subunit 6) (Viral integration site protein INT-6 homolog) (eIF-3 p48)	0	0	0	0	2262.14	0	0	6683.46	0	0	0	876.639	0	0	0	965.509	0	9034.19	3967.758	0	0	0	0	0	0	0	0	0	0	0	0	0	8456.14	0	0	10643.5	0	0	0	0	0	0	0	1401.853	7181.31
P61163	4	18.617	ACTR1A	Alpha-centractin (Centractin) (ARP1) (Actin-RPV) (Centrosome-associated actin homolog)	943.24	0	0	0	10335.87	0	0	34500.58	0	0	0	5741.08	16586.79	0	0	0	0	39893.38	22168.603	0	0	0	0	684.369	0	978.145	0	0	0	0	0	1094.72	34533.36	0	0	88578.9	0	1144.21	704.315	0	0	0	0	0	28856.06
P61201	4	10.158	COPS2	COP9 signalosome complex subunit 2 (SGN2) (Signalosome subunit 2) (Alien homolog) (JAB1-containing signalosome subunit 2) (Thyroid receptor-interacting protein 15) (TR-interacting protein 15) (TRIP-15)	0	0	0	0	1297.13	0	0	12052.31	0	0	0	0	0	0	3833.75	0	0	30686.39	14897.76	0	0	0	0	0	0	4608.91	0	0	0	0	1505.72	0	21070.85	9302.49	0	6573.59	0	0	0	0	0	0	0	0	6629.43
P61313	4	21.569	RPL15	Large ribosomal subunit protein eL15 (60S ribosomal protein L15)	14504.171	0	2006.11	20411.48	11135.908	5209.026	0	27159.71	4266.1	0	11168.29	11766.585	18665.57	2587.96	2626.39	0	7501.123	20118.9	15742.756	1595.37	1222.41	0	0	1929.67	0	6295.74	4823.45	0	0	1330.08	4449.63	12416.43	13315.19	5929.8	10442.5	11752.4	0	0	17619.82	0	6171.724	3854.368	25903.3	12121.926	23789.66
P61353	4	34.559	RPL27	Large ribosomal subunit protein eL27 (60S ribosomal protein L27)	20261.87	0	4677.51	19620.91	16240.531	4177.63	0	17491.76	0	0	17552.45	0	20096.78	0	0	6859.188	11226.27	26514.69	16691.1	0	0	0	0	5545.14	0	13642.04	8383.45	2925.34	6234.08	0	12764.51	25998.59	22254.26	7798	0	22752.6	0	0	13814.8	1677.65	5940.78	7961.87	30108.78	28993.35	19980.82
P62191	4	12.5	PSMC1	26S proteasome regulatory subunit 4 (P26s4) (26S proteasome AAA-ATPase subunit RPT2) (Proteasome 26S subunit ATPase 1)	0	0	0	0	4915.959	0	0	12885.51	0	0	0	3322.49	1537.85	785.584	0	0	0	20880.49	6146.72	0	0	0	0	0	0	0	0	0	0	0	0	0	17815.68	0	0	47792.1	0	0	0	0	0	0	2154.72	0	8812.3
P62249	4	28.082	RPS16	Small ribosomal subunit protein uS9 (40S ribosomal protein S16)	15273.54	2767.73	1871.5	12315.71	16708.44	4091.11	1084.54	36808.83	2116.38	2270.8	17258.07	1711.53	13558	2684.13	1542.15	1453.59	11191.23	37512.12	32678.55	1614.8	975.34	20007.6	8463.45	3108.77	794.901	13746.53	2009.46	1987.4	3180.41	858.682	20558.03	32194.72	44097.53	3653.55	10222.3	61422.4	11412	823.923	20141.89	3514.59	1345.05	868.491	33403.04	29272.73	32322.62
P62280	4	20.886	RPS11	Small ribosomal subunit protein uS17 (40S ribosomal protein S11)	8721.9	0	0	6921.12	13199.93	0	0	25985.05	0	0	11198.33	11586.6	5736.8	0	0	0	0	25642.48	19166.6	0	0	0	0	0	5039.99	0	0	0	0	0	3204.83	11982.72	14988.6	0	0	11525.9	0	0	11658.18	0	0	0	12907.18	15265.16	24068.65
P62826	4	21.759	RAN	GTP-binding nuclear protein Ran (EC 3.6.5.-) (Androgen receptor-associated protein 24) (GTPase Ran) (Ras-like protein TC4) (Ras-related nuclear protein)	0	0	0	3751.92	16699.7	0	2557.2	41534.42	0	1934.13	7364.23	0	0	0	0	0	3726.82	59463.37	13070.67	1443.34	2166.06	0	7818.88	2888.73	3717.01	0	0	0	0	0	2219.82	19347.2	48085.67	0	0	118094.3	0	0	0	0	4188.62	0	19338.24	10404.71	14491.49
P62829	4	27.143	RPL23	Large ribosomal subunit protein uL14 (60S ribosomal protein L17) (60S ribosomal protein L23)	1663.099	0	0	1672.53	4016.839	0	0	8815.16	500.187	0	2399.559	8107.704	4485.373	0	0	0	0	9733.736	7146.37	0	0	0	0	1154.5	0	0	534.128	0	0	0	0	3371.39	6352.6	709.1	5772.71	0	0	0	2700.04	0	0	483.78	6871.98	6568.77	10783.95
P62851	4	24	RPS25	Small ribosomal subunit protein eS25 (40S ribosomal protein S25)	13142.82	0	0	12761.01	17503.17	3726.32	1547.46	31202.69	0	1680.28	16684.01	0	10017.46	0	0	1660.41	5830.39	35523.15	24904.05	0	0	0	0	0	4459.52	7567.4	0	0	0	0	10879.02	38763.43	31118.71	0	0	27916.8	0	0	20030.02	0	1629.45	1403.9	30447.51	26979.17	30418.7
P62913	4	25.843	RPL11	Large ribosomal subunit protein uL5 (60S ribosomal protein L11) (CLL-associated antigen KW-12)	16831.27	3148.811	3499.19	16076.61	14827.665	4987.73	1918.7	31375.38	0	2515.75	16584.32	0	20780.83	3102.29	0	4212.05	7066.86	30399.37	21842.37	0	0	13791.5	4954.39	3909.47	3917.85	11704.46	7662.49	3179.34	4894.34	2724.7	17777.1	25505.92	29502.57	8066.85	0	16081	0	2786.86	18736.27	0	5355.97	6903.76	23402.97	23054.77	27109.26
P62937	4	19.394	PPIA	Peptidyl-prolyl cis-trans isomerase A (PPIase A) (EC 5.2.1.8) (Cyclophilin A) (Cyclosporin A-binding protein) (Rotamase A) [Cleaved into: Peptidyl-prolyl cis-trans isomerase A, N-terminally processed]	31894.76	40958.8	36406.7	8157.45	30165.94	11880.45	28450.91	179152.63	55649.99	32948.39	24704.425	0	12153.9	56260.8	18250.06	31311.82	16649.01	186460.71	53714.84	41622.16	22611.01	166995.3	64261.9	17257.09	57527.31	28328.48	43825.47	46633.81	24068.6	21918.24	52569.6	78454.36	205584.41	8650.49	186968.2	758640.3	175969.7	25704.87	24826.59	84170.7	14721.96	17767	71421.4	48862.6	119290.11
Q00577	4	15.217	PURA	Transcriptional activator protein Pur-alpha (Purine-rich single-stranded DNA-binding protein alpha)	5847.66	0	5829.79	9608.086	6575.54	0	0	11799.68	2941.84	0	5314.26	5134.02	5350.87	0	0	2745.57	3446.51	16334.57	8119.85	0	0	0	0	6181.98	11296.34	0	4562.54	0	0	2736.1	10814.306	4303.78	14266.78	7636.97	0	22905.9	0	4270.36	6916.133	0	6138.296	4181.73	6815.588	5500.29	11316.43
Q00796	4	13.725	SORD	Sorbitol dehydrogenase (SDH) (EC 1.1.1.-) ((R,R)-butanediol dehydrogenase) (EC 1.1.1.4) (L-iditol 2-dehydrogenase) (EC 1.1.1.14) (Polyol dehydrogenase) (Ribitol dehydrogenase) (RDH) (EC 1.1.1.56) (Xylitol dehydrogenase) (XDH) (EC 1.1.1.9)	0	0	0	0	0	0	0	12117.38	0	0	0	0	0	0	0	0	0	11102.95	7770.45	0	0	0	0	0	0	0	0	0	0	0	0	0	10276.82	0	0	0	0	0	0	0	0	0	0	0	9348.61
Q07020	4	25	RPL18	Large ribosomal subunit protein eL18 (60S ribosomal protein L18)	25093.3	0	7801.48	19248.65	17524.47	5146.15	1946.93	20145.11	0	3320.3	16569.03	2387.29	20383.96	0	0	4179.26	8832.76	25237.45	15481.53	741.494	0	8305.97	5195.06	8251.42	0	15064.03	9368.3	0	1430.9	3811.912	21326.82	38426.38	23112.15	9854.3	0	25495.9	15126.6	2675.51	16788.41	0	7005.25	7405.72	36754.75	35491.68	22615.43
Q07021	4	16.667	C1QBP	Complement component 1 Q subcomponent-binding protein, mitochondrial (ASF/SF2-associated protein p32) (Glycoprotein gC1qBP) (C1qBP) (Hyaluronan-binding protein 1) (Mitochondrial matrix protein p32) (gC1q-R protein) (p33) (SF2AP32)	118168.1	125366.72	84519.38	136146.44	124659.55	124644.38	127728.02	41198.98	118836.2	127813.03	92013.77	0	119025.16	131283.08	129307.9	106606.92	92448.36	114346.47	115548.44	122556.6	140784.43	125242.2	114917.04	115811.8	24675.09	140200	89847.21	111427.27	95248.45	83658.52	90469.34	100169.14	103284.3	137852.8	60177.3	53458.3	52448.5	46522.28	49211.07	42658.1	39173.6	42890.7	56949.6	57379.67	39525.29
Q12904	4	20.833	AIMP1	Aminoacyl tRNA synthase complex-interacting multifunctional protein 1 (Multisynthase complex auxiliary component p43) [Cleaved into: Endothelial monocyte-activating polypeptide 2 (EMAP-2) (Endothelial monocyte-activating polypeptide II) (EMAP-II) (Small inducible cytokine subfamily E member 1)]	0	0	0	0	4226.54	0	0	11565.32	0	1068.55	0	0	0	0	0	0	0	11959.68	5061.32	0	0	0	0	0	0	0	0	0	0	0	0	0	10327.6	0	0	11766.5	0	0	0	0	0	0	1853.49	1337.85	7725.11
Q12988	4	32.667	HSPB3	Heat shock protein beta-3 (HspB3) (Heat shock 17 kDa protein) (HSP 17) (Heat shock protein family B member 3) (Protein 3)	0	0	0	0	4039.85	0	0	22805.65	0	0	1100.92	637.326	0	1241.65	0	0	0	25306.33	11299.97	0	0	0	0	0	0	3729.95	0	0	0	0	0	0	30924.74	0	0	22652.38	0	0	0	0	0	0	4360.07	3174.91	15945.59
Q13409	4	10.658	DYNC1I2	Cytoplasmic dynein 1 intermediate chain 2 (Cytoplasmic dynein intermediate chain 2) (Dynein intermediate chain 2, cytosolic) (DH IC-2)	0	0	0	0	8860.06	837.508	0	13046.99	0	0	0	5899.5	0	0	0	0	0	21999.38	14055.25	0	0	0	0	0	0	0	0	0	0	0	0	0	22366.82	0	0	31596.3	0	0	0	0	0	0	0	0	17710.2
Q14123	4	9.168	PDE1C	Dual specificity calcium/calmodulin-dependent 3',5'-cyclic nucleotide phosphodiesterase 1C (Cam-PDE 1C) (EC 3.1.4.17) (Hcam3)	0	0	0	0	2611.883	0	0	13702.43	0	0	0	1417.63	0	0	0	0	0	13344.22	8246.08	0	0	0	0	0	0	0	0	0	0	0	0	0	16577.28	0	0	0	0	0	0	0	0	0	0	0	8625.97
Q14192	4	12.903	FHL2	Four and a half LIM domains protein 2 (FHL-2) (LIM domain protein DRAL) (Skeletal muscle LIM-protein 3) (SLIM-3)	1857.23	0	1404.22	1595.44	444368.8	0	0	644385.2	14685.89	7403.88	28094.55	496989.5	8033.12	1968.4	2257.62	5383.17	2019.24	526091.1	384526.3	8496.79	6827.22	0	0	1434.68	0	4546.24	0	0	1921.61	651.435	0	3166.11	409876.8	1238.74	37191.4	172125.4	6933.1	2011.207	1880.53	3123	1756.13	1943.828	6164.28	10509.66	539339.5
Q15370	4	33.898	ELOB	Elongin-B (EloB) (Elongin 18 kDa subunit) (RNA polymerase II transcription factor SIII subunit B) (SIII p18) (Transcription elongation factor B polypeptide 2)	0	0	0	0	5065.54	0	0	32823.84	0	0	0	1058.42	0	0	701.039	0	0	38812.67	10327.33	0	0	0	0	0	0	0	0	0	0	0	3058.03	0	30470.55	0	0	45965.4	0	0	0	0	0	0	0	1164.75	19653.24
Q16082	4	34.615	HSPB2	Heat shock protein beta-2 (HspB2) (DMPK-binding protein) (MKBP) (Heat shock protein family B member 2)	0	0	0	0	23589.28	0	0	70236.48	7669.62	1958.67	7444.08	0	1399.75	0	0	0	0	75884.21	24679.76	0	1163.85	0	0	0	0	2249.09	0	0	2581.29	0	0	0	82715.72	0	0	106591.2	0	1004.28	0	0	0	0	0	1435.28	52760.61
Q16555	4	11.189	DPYSL2	Dihydropyrimidinase-related protein 2 (DRP-2) (Collapsin response mediator protein 2) (CRMP-2) (N2A3) (Unc-33-like phosphoprotein 2) (ULIP-2)	0	0	0	0	7616.264	2236.15	0	39627.12	1374.28	1034.27	0	1314.95	0	33346.15	0	0	0	43112.12	28292.4	0	944.826	0	0	0	5220.91	0	0	0	0	0	0	0	50643.02	0	0	135813.3	0	0	0	0	0	184.418	0	1227.89	34848.49
Q16654	4	14.599	PDK4	[Pyruvate dehydrogenase (acetyl-transferring)] kinase isozyme 4, mitochondrial (EC 2.7.11.2) (Pyruvate dehydrogenase kinase isoform 4)	4468.62	6628.47	12195.87	4042.38	6596.389	8350.26	11159.54	8203.691	10510.83	13323.1	9352.684	0	8397.077	8018.5	11104.58	13299.47	8862.97	7029.408	7029.18	9284.91	9935.97	0	9321.9	12219.8	0	11930.49	7927.31	9437.41	10030.67	8171.718	4262.94	6700.04	12410.01	10279.77	0	5272.43	0	6350.32	5813.99	0	5156.49	6343.389	9265.99	7335.5	7397.91
Q16762	4	19.865	TST	Thiosulfate sulfurtransferase (EC 2.8.1.1) (Rhodanese)	70334.38	51033.41	51304.94	70139.02	61729.53	71702.23	82928.5	42977.53	38746.91	43248.72	46879	24944.01	66983.5	53137.35	77454.54	72491.31	37651.73	62651.4	57173.54	52990.7	55824.8	0	58752.43	52217.43	0	34159.51	44719.5	86741.8	41105.07	67609.5	43199.41	52647.45	44682.69	61918.13	0	0	0	53251.11	47847.24	19191.92	55184.79	59448.67	33340.34	53107.9	54158.11
Q16775	4	15.909	HAGH	Hydroxyacylglutathione hydrolase, mitochondrial (EC 3.1.2.6) (Glyoxalase II) (Glx II)	3321.56	2551.56	2086.61	11655.2	5732.11	5171.86	3407.65	39470.54	6596.67	5174.12	2083.957	2351.03	1408.64	0	1375.99	6070.22	3570.04	37326.22	18354.49	1659.71	2246.5	0	1901.24	2297.498	2051.56	3540.32	2000.55	2629.6	1549.19	6221.36	3998.2	1716.32	33382.33	946.817	0	42208.62	14016.84	4401.044	1649.11	0	4777.48	2895.695	3638.58	2296.45	30092.55
Q53GQ0	4	16.026	HSD17B12	Very-long-chain 3-oxoacyl-CoA reductase (EC 1.1.1.330) (17-beta-hydroxysteroid dehydrogenase 12) (17-beta-HSD 12) (3-ketoacyl-CoA reductase) (KAR) (Estradiol 17-beta-dehydrogenase 12) (EC 1.1.1.62) (Short chain dehydrogenase/reductase family 12C member 1)	16976.35	4982.49	16838.1	13837.13	17023.18	14057.56	4792.45	20896.96	0	4056.62	19073.39	2651.23	14443.4	3360.07	5551.19	15622.01	5046.72	17747.08	16912.95	4086.89	4450.51	0	5877.4	17814.16	0	19699.63	17592.85	7560.08	17337.25	17840.95	15531.11	13069.39	12815.49	20490.9	0	0	0	16858.41	23967.25	0	12951.49	18404.85	17909.78	21051.1	19181.65
Q6IBS0	4	21.49	TWF2	Twinfilin-2 (A6-related protein) (hA6RP) (Protein tyrosine kinase 9-like) (Twinfilin-1-like protein)	0	0	0	0	1608.795	0	0	17463.35	0	0	0	0	0	973.302	0	0	0	7234.81	9667.082	0	0	0	0	0	0	0	0	0	0	0	0	0	11326.37	0	0	21768.6	0	0	0	0	0	0	0	0	14568.03
Q6IQ22	4	20.492	RAB12	Ras-related protein Rab-12	0	0	0	558.862	5767.66	0	0	6482.556	0	0	635.164	2084.8	0	0	0	0	0	9208.17	8625.13	0	0	0	0	0	0	0	0	0	0	0	0	0	9226.35	0	0	0	0	0	0	0	0	0	0	0	7398.545
Q6P587	4	27.149	FAHD1	Oxaloacetate tautomerase FAHD1, mitochondrial (EC 5.3.2.2) (Acylpyruvase FAHD1) (EC 3.7.1.5) (Fumarylacetoacetate hydrolase domain-containing protein 1) (FAH domain-containing protein 1) (Oxaloacetate decarboxylase) (OAA decarboxylase) (ODx) (EC 4.1.1.112) (YisK-like protein)	14543.72	10320.57	7394.94	9250.68	13014.97	8239.689	12915.44	15970.97	21930.13	5882.51	7795.07	0	11778.61	8979.41	3244.05	8965.89	1644.76	9546.976	10604.27	8689.361	10582.65	0	7919.88	5426.3	3567.28	7555.95	1883.75	14083.73	6822.27	8706.357	5179.14	5976.78	7818.29	6259.406	0	0	0	10314.17	9915.88	0	6195.61	14510.54	10403.053	13668.15	13334.02
Q6PCB7	4	7.895	SLC27A1	Long-chain fatty acid transport protein 1 (Arachidonate--CoA ligase) (EC 6.2.1.15) (Fatty acid transport protein 1) (FATP-1) (Long-chain-fatty-acid--CoA ligase) (EC 6.2.1.3) (Solute carrier family 27 member 1) (Very long-chain acyl-CoA synthetase) (EC 6.2.1.-)	6521.58	0	2648.45	5762.86	7841.62	4841.77	0	10609.85	2807.13	0	8621.19	2202.46	7673.234	0	1912.94	2108.83	3231.25	11198.418	12219.01	0	0	0	1451.32	3466.92	0	4442.221	5213.63	1519.95	7170.17	4575.75	2588.22	7002.08	8431.64	7178.577	0	0	0	7204.36	8640.668	3489.15	8751.59	8937.028	12485.47	10410.905	12354.057
Q6ZVM7	4	8.284	TOM1L2	TOM1-like protein 2 (Target of Myb-like protein 2)	645.396	0	0	0	0	0	0	12774.13	0	0	0	0	0	0	0	0	0	13210.64	4179.72	0	0	0	0	562.973	0	0	0	0	0	0	0	0	12212.54	0	4619.14	49948.1	0	0	0	0	0	0	0	0	10912.22
Q86TP1	4	15.894	PRUNE1	Exopolyphosphatase PRUNE1 (EC 3.6.1.1) (Drosophila-related expressed sequence 17) (DRES-17) (DRES17) (HTcD37) (Protein prune homolog 1) (hPrune)	0	0	0	0	0	0	0	10638.14	0	0	0	0	579.04	0	0	0	0	10862.288	4444.147	0	0	0	0	0	0	0	0	0	0	0	0	0	10279.294	0	0	18217	0	0	0	0	0	0	0	0	6351.9
Q86VP6	4	3.902	CAND1	Cullin-associated NEDD8-dissociated protein 1 (Cullin-associated and neddylation-dissociated protein 1) (TBP-interacting protein of 120 kDa A) (TBP-interacting protein 120A) (p120 CAND1)	0	0	0	0	280.219	0	0	5970.317	0	0	0	0	0	0	0	0	0	7596.51	1748.146	0	0	0	0	0	0	0	0	1080.51	0	0	1177.1	0	7952.21	0	0	10251	0	863.449	0	0	0	0	0	0	4680.516
Q86Y39	4	31.915	NDUFA11	NADH dehydrogenase [ubiquinone] 1 alpha subcomplex subunit 11 (Complex I-B14.7) (CI-B14.7) (NADH-ubiquinone oxidoreductase subunit B14.7)	144186.45	169698.55	119433.35	112064.33	165983.71	136602.06	174289.96	138059.99	7651.48	186550.96	121720.46	0	126736.7	151386	162886	184636.39	121913	143363.43	134316.67	201712	212917.52	173312	154626	172405	16283.3	168011.85	139197	176059	133812.92	134068.19	114602	131613	139332.99	156413.09	131576	82439.6	133656	152830.93	110763.55	12243.9	107012.16	140423.71	117947.36	139381.07	112260.55
Q8N3K9	4	1.819	CMYA5	Cardiomyopathy-associated protein 5 (Dystrobrevin-binding protein 2) (Genethonin-3) (Myospryn) (SPRY domain-containing protein 2) (Tripartite motif-containing protein 76)	0	0	0	0	6888.59	0	0	7292.15	0	0	0	0	0	0	0	0	0	7761.65	3134.731	0	0	0	1081.16	0	0	1064.96	0	0	0	0	0	0	7687.99	0	0	0	0	0	0	0	0	0	0	0	5960.44
Q8N8N7	4	12.536	PTGR2	Prostaglandin reductase 2 (PRG-2) (EC 1.3.1.48) (15-oxoprostaglandin 13-reductase) (Zinc-binding alcohol dehydrogenase domain-containing protein 1)	0	0	0	0	3563.95	0	0	36481.97	6279.51	4758.26	0	0	0	0	0	0	0	34598.46	11351.04	0	0	0	0	0	0	0	0	0	0	0	0	2724.27	32971.87	0	0	55679.5	0	0	0	0	0	0	0	0	24913.5
Q8NBX0	4	11.189	SCCPDH	Saccharopine dehydrogenase-like oxidoreductase (EC 1.-.-.-)	27103.2	11365.599	18320.99	32464.36	33555	20192.27	19348.34	19624.69	0	12650.35	29732.23	0	23183.66	13225.39	13308.29	21144	19629.28	26003.28	20251.849	13067.65	12121.73	7395.3	13873.88	18391.9	0	20048.49	23216.29	15580.21	15108.35	23312.62	6560.15	24246.81	17920.873	22861.52	0	0	0	24947.52	20802.22	0	19014.37	33465.83	20065.98	27023.93	24336.54
Q8NC51	4	15.441	SERBP1	SERPINE1 mRNA-binding protein 1 (PAI1 RNA-binding protein 1) (PAI-RBP1) (Plasminogen activator inhibitor 1 RNA-binding protein)	0	0	0	0	6634.14	0	0	10261.36	0	0	2733.02	3366	0	0	0	1237.76	0	12246.62	8565.22	0	0	0	0	0	0	0	0	0	0	0	0	2312.08	10969.09	0	0	0	0	0	1322.11	0	0	0	1272.12	0	10315.52
Q8NDY3	4	9.322	ADPRHL1	Inactive ADP-ribosyltransferase ARH2 (ADP-ribosylhydrolase-like protein 1) ([Protein ADP-ribosylarginine] hydrolase-like protein 1)	0	0	0	0	22212.08	0	0	83212.98	1978.52	0	4488.99	1211.96	7665.48	0	0	0	0	133895.73	43528.87	0	0	0	0	0	0	1389.84	0	2149.57	0	0	2054.8	0	116029.08	0	0	261077.2	0	0	6348.41	0	5572.5	0	8388.75	8765.222	77342.5
Q92506	4	19.54	HSD17B8	(3R)-3-hydroxyacyl-CoA dehydrogenase (EC 1.1.1.n12) (17-beta-hydroxysteroid dehydrogenase 8) (17-beta-HSD 8) (HSD17B8) (3-ketoacyl-[acyl-carrier-protein] reductase alpha subunit) (KAR alpha subunit) (3-oxoacyl-[acyl-carrier-protein] reductase) (Estradiol 17-beta-dehydrogenase 8) (EC 1.1.1.62) (Protein Ke6) (Ke6) (Short chain dehydrogenase/reductase family 30C member 1) (Testosterone 17-beta-dehyd…	12168.83	8560.69	8222.54	59636.224	9467.4	13607.39	13132.17	41072.26	11188.27	11624.31	42694.65	12833.66	13296.449	10207.08	15970.71	8780.58	8847.89	13981.27	54851.59	12386.85	16282.7	0	12922.45	10621.089	2448.83	10407.43	9240.42	11270.88	8616.93	8680.18	9568.31	6634.34	38924.74	48878.73	0	0	0	10912.67	9386.11	7334.23	46729.54	51116.364	14977.4	15178.67	52271.81
Q96A26	4	29.87	FAM162A	Protein FAM162A (E2-induced gene 5 protein) (Growth and transformation-dependent protein) (HGTD-P)	68757.12	56044.15	53325.89	56852.47	85581.4	69193.73	75700.9	73019.75	6158.57	56582.67	48655.82	5571.64	60466.55	40904.31	38436.4	38259.57	30868.46	58712.74	57069.47	30147.42	48190.45	23423.8	24186	26346.7	0	24502.69	24407.6	27591.4	23328.2	31934.9	22734.9	17754.7	36855.1	33613.08	27274.7	25752.6	10009	56228.43	51419.98	0	57977.72	67734.98	51795.47	47740.38	69286.43
Q96DG6	4	19.184	CMBL	Carboxymethylenebutenolidase homolog (EC 3.1.-.-)	679.587	0	1000.52	0	6681.241	0	0	27835.78	0	0	0	0	843.053	1329.32	0	0	0	28930.69	12399.59	670.109	0	0	0	0	0	0	0	0	0	0	0	0	22457.16	0	0	50978.9	0	0	0	0	0	0	3053.61	1909.32	23235.72
Q96FW1	4	18.45	OTUB1	Ubiquitin thioesterase OTUB1 (EC 3.4.19.12) (Deubiquitinating enzyme OTUB1) (OTU domain-containing ubiquitin aldehyde-binding protein 1) (Otubain-1) (hOTU1) (Ubiquitin-specific-processing protease OTUB1)	0	0	0	0	0	0	0	28127.57	0	0	0	0	0	0	0	0	0	29724.86	8391.941	0	0	0	0	0	0	0	0	0	0	0	0	0	21511.74	0	0	77112.3	0	0	0	0	0	0	0	465.192	18791.33
Q9BQ95	4	15.081	ECSIT	Evolutionarily conserved signaling intermediate in Toll pathway, mitochondrial (Protein SITPEC)	5008.98	0	1540.06	2673.97	7256.361	3762.92	8505.32	2754.79	0	4572.22	6818.01	0	6513.659	11543.5	3347.01	10339.23	1320.58	8239.858	8335.574	8051.35	6714.78	0	9142.75	7080.31	0	8543.37	7032.46	10526.4	6583.81	8319.41	5805.39	5803.9	7474.58	8810.58	0	0	0	8899.259	6527.842	0	8025.997	8191.072	9313.42	10548.64	8076.36
Q9BS92	4	22.267	NIPSNAP3B	Protein NipSnap homolog 3B (NipSnap3B) (SNAP1)	21365.99	30807.91	21028.89	15008.68	25213.49	25288.5	31456.16	22151.44	0	24534.47	23868.24	7654.02	22670.11	18127.89	16523.04	18509.523	14667.31	15806.62	16938.37	9440.67	14003.665	0	16972.24	13457.82	0	17207.18	15896.45	8899.08	13643.28	18741.2	12796.27	7515.2	15264.64	12568.1	0	0	0	26419.01	21996.22	8270.74	24148.32	31838.51	23356.57	29530.09	32683.56
Q9H078	4	7.355	CLPB	Mitochondrial disaggregase (EC 3.6.1.-) (Suppressor of potassium transport defect 3) [Cleaved into: Mitochondrial disaggregase, cleaved form]	6815.78	5230.53	3077.75	8940.96	7796.958	10375.74	10872.48	5607.445	0	2410.21	6680.05	0	10400.11	10682.08	5067.74	9498.94	1790.56	12477.68	9040.102	5724.2	7808.5	0	4775.72	7141.52	0	12365.12	4479.67	5633.21	6556.49	7383.63	3307.52	5221.87	10872.15	8949.55	0	0	0	8454.66	7235.128	0	4628.06	8980.51	11164.36	8836.03	8373.23
Q9H3G5	4	13.025	CPVL	Probable serine carboxypeptidase CPVL (EC 3.4.16.-) (Carboxypeptidase, vitellogenic-like) (Vitellogenic carboxypeptidase-like protein) (VCP-like protein) (hVLP)	5727.44	2959.51	1391.47	25534.19	11507.24	5054.22	5383.984	17590.63	0	2200.41	4997.86	0	5002.48	2517.24	4635.93	1934.29	2701.3	6237.32	14811.83	2239.59	2025.17	0	4424.59	9841.6	0	2084.46	0	0	0	0	0	0	10039.33	3331.28	0	0	0	8914.644	5766.281	0	15818.35	10509.36	4895.75	7976.97	14763.92
Q9HBH5	4	13.69	RDH14	Retinol dehydrogenase 14 (EC 1.1.1.300) (Alcohol dehydrogenase PAN2) (Short chain dehydrogenase/reductase family 7C member 4)	12310.97	0	11315.97	9640.79	17403.828	10503.67	0	19528.72	0	1132.28	17282.05	0	20135.65	0	1524.26	5054.2	5321.74	17318.88	16988.33	1020.39	0	0	0	14391.63	0	16179.58	13188.4	2708.34	9992.43	12479.58	10069.05	14752.7	21294.12	13881.35	0	0	0	8966.813	11372.34	0	19715.41	19091.341	10335.8	13662.9	18327.52
Q9HBU9	4	11.813	POPDC2	Popeye domain-containing protein 2 (Popeye protein 2)	7247.19	0	7181.61	17271.37	7682.46	3944.28	0	14102.27	0	0	11020.73	0	10141.75	0	0	3767.309	3036.22	19606.89	12562.11	547.85	0	0	0	9173.31	0	5710.64	7436.16	0	1922.52	7263.31	0	7602.49	21078.8	11309.15	0	0	0	6788.95	5646.37	0	8840.5	7000.384	12334.23	10145.22	19681.31
Q9NNW7	4	11.641	TXNRD2	Thioredoxin reductase 2, mitochondrial (EC 1.8.1.9) (Selenoprotein Z) (SelZ) (TR-beta) (Thioredoxin reductase TR3)	9500.78	9333.85	9650.02	10837.97	13155.97	15777.95	13897.55	10263.37	0	18190.17	13859.76	0	12777.55	16262.29	12346.69	21033	7832.023	15302.36	13794.28	19834.49	20586.87	0	17681.63	16215.79	0	24456.14	11122.29	16885.21	15872.81	21249.76	9287.12	21687.16	20188.1	18014.46	0	0	10190	13104.7	13291.79	0	17024.47	12918.68	15920.06	12673.91	17554.98
Q9NP81	4	12.162	SARS2	Serine--tRNA ligase, mitochondrial (EC 6.1.1.11) (SerRSmt) (Seryl-tRNA synthetase) (SerRS) (Seryl-tRNA(Ser/Sec) synthetase)	14777.4	10672.26	8128.24	9484.95	14431.74	16191.72	19352.49	12962.27	20460.27	9470.59	12170.88	8699.42	12484.22	14808.17	8540.35	14493.29	9580.96	14094.79	13308.34	9690.73	13162.88	6664.87	14187.49	7616.89	0	10375.66	13245.16	9839.51	8967.41	14453.54	3632.77	6285.63	16867.22	14843.27	0	0	0	14175.64	11705.61	0	12949.29	17716.09	15326.64	14863.2	13627.13
Q9NPJ3	4	37.857	ACOT13	Acyl-coenzyme A thioesterase 13 (Acyl-CoA thioesterase 13) (EC 3.1.2.-) (Hotdog-fold thioesterase superfamily member 2) (Palmitoyl-CoA hydrolase) (EC 3.1.2.2) (Thioesterase superfamily member 2) (THEM2) [Cleaved into: Acyl-coenzyme A thioesterase 13, N-terminally processed]	34395.35	27310.73	20839.98	34456.04	32822.84	26438.89	34403.82	28770.93	73432.79	26856.13	31987.22	0	33196.78	32267.31	26838.98	27025.11	16456.89	32654.32	27210.84	25497.71	37011.61	15728.1	31714.69	23598.9	1131.64	28183.42	26949.83	38042.99	28561.49	38412.66	27300.72	19195.38	37823.19	29083.3	16921	0	34564.9	27788.5	28168.44	19021.05	26671.6	35274.2	36258.31	32803.82	31985.12
Q9NR28	4	12.971	DIABLO	Diablo IAP-binding mitochondrial protein (Diablo homolog, mitochondrial) (Direct IAP-binding protein with low pI) (Second mitochondria-derived activator of caspases) (SMAC) [Cleaved into: Diablo IAP-binding mitochondrial protein, cleaved form]	18260.13	18920.2	18095.62	22401.11	20664.25	21038.85	22884.94	19049.84	31876.66	19935.86	15988.57	17636.45	17476.53	18058.79	22455.35	23509.05	14943.05	19583.85	20633.95	16711.48	21819.08	0	17040.15	16373.28	0	19728.83	10394	14282.75	9680.23	14473.78	6629.78	12770.74	18717.41	20122.96	0	0	4017.46	14807.11	18969.5	7068.68	18386.89	18159.82	20029.64	19914.76	22826.54
Q9NX40	4	12.245	OCIAD1	OCIA domain-containing protein 1 (Ovarian cancer immunoreactive antigen domain containing 1) (Ovarian carcinoma immunoreactive antigen)	23440.69	31672.37	17754.98	28125.46	39832.25	28211.12	38226	39001.54	13011.5	40002.98	22635.19	17907.81	21201.33	30227.69	27292.34	24590.42	18691.25	41707.75	32756.3	29522.54	33242.41	0	19835.2	18047.71	0	29088.81	14967.17	20463.58	17741.66	26117.4	22012.72	30886.74	36037.59	23512.1	17570	0	11978.7	25072.06	31030.19	0	21315.33	26583.77	23916.2	27257.84	36534.06
Q9NZ45	4	35.185	CISD1	CDGSH iron-sulfur domain-containing protein 1 (Cysteine transaminase CISD1) (EC 2.6.1.3) (MitoNEET)	190462.6	2481.23	148380.83	56715.513	250357.667	185818.95	18839.99	250566.6	13969.72	10876.22	189491.161	625.038	164062.04	6653.22	18861.16	103692.53	46177.98	209360.99	201047.9	8956.93	7620.12	0	10849.42	48880.67	0	58184.8	48219.88	9430.61	45081.96	78944.29	26294.8	54694.116	77266.825	86843.52	37635.5	34295.6	42820.81	269202.92	194714.2	20065.75	160693.34	314407.9	175920.75	203721.48	238899.3
Q9P0J1	4	10.987	PDP1	[Pyruvate dehydrogenase [acetyl-transferring]]-phosphatase 1, mitochondrial (PDP 1) (EC 3.1.3.43) (Protein phosphatase 2C) (Pyruvate dehydrogenase phosphatase catalytic subunit 1) (PDPC 1)	11996.33	11174.18	8744.34	10503.91	12959.86	13596.71	14450.02	12431.62	10032.82	10604.19	9134.86	7091.08	9845.33	5164.63	9088.74	9016.98	9707.07	11379.89	11041.29	7628.82	10459.29	0	6757.69	6836.25	0	8173.9	3373.14	2539.53	6328.2	5238.5	4252.8	5197.56	4816.34	11754.18	0	21390.7	0	11502.03	9834.43	0	11708.02	11515.099	12748.04	11612.4	12877.21
Q9P0L0	4	22.49	VAPA	Vesicle-associated membrane protein-associated protein A (VAMP-A) (VAMP-associated protein A) (VAP-A) (33 kDa VAMP-associated protein) (VAP-33)	0	0	0	0	25876.75	0	0	39635.11	0	0	0	10572.95	0	0	0	451.799	0	35993	43270.26	0	0	0	0	0	0	0	0	0	0	850.79	757.358	0	24350.766	0	0	0	0	0	0	0	9125.02	0	0	0	30901.92
Q9UDY4	4	14.837	DNAJB4	DnaJ homolog subfamily B member 4 (Heat shock 40 kDa protein 1 homolog) (HSP40 homolog) (Heat shock protein 40 homolog) (Human liver DnaJ-like protein)	0	0	0	708.155	19632.58	709.599	0	26421.61	0	0	12880.3	3753.97	3870.7	0	0	0	5579.58	40632.17	31166.64	0	4495.68	0	0	0	0	0	0	0	0	0	0	0	22872.57	0	0	6424.54	0	0	0	0	0	0	0	0	13369.82
Q9UJ70	4	13.081	NAGK	N-acetyl-D-glucosamine kinase (N-acetylglucosamine kinase) (EC 2.7.1.59) (GlcNAc kinase) (Muramyl dipeptide kinase) (EC 2.7.1.-) (N-acetyl-D-mannosamine kinase) (EC 2.7.1.60)	0	0	894.152	0	1267.563	0	0	12145.94	0	0	0	0	0	1860.73	0	358.188	2433.292	11932.64	5521.802	0	0	0	0	0	26378.03	0	0	0	0	0	4682.34	0	12077.71	0	0	0	0	0	0	0	0	0	0	0	8500.15
Q9UJZ1	4	17.697	STOML2	Stomatin-like protein 2, mitochondrial (SLP-2) (EPB72-like protein 2) (Paraprotein target 7) (Paratarg-7)	36463.44	26275.15	20203.49	49817.48	40450.25	44396.44	37494.82	33046.32	2377.06	44353.6	26556.24	10680.7	30164.93	43764.72	40702.71	34750.51	22908.4	38792.84	33176.16	37945.8	52345.75	32408	37529.67	26973.29	0	36868.37	25021.63	32938.35	32648.77	29235.7	21416.22	44116.69	35303.97	44420.35	15900.6	0	21773.31	27569.89	35455.42	0	28934.42	27644.71	31898.95	27399.8	36131.63
Q9UKU7	4	12.771	ACAD8	Isobutyryl-CoA dehydrogenase, mitochondrial (IBDH) (EC 1.3.8.5) (Activator-recruited cofactor 42 kDa component) (ARC42) (Acyl-CoA dehydrogenase family member 8) (ACAD-8)	18019.68	28298.04	18022.99	18325.05	17301.03	17568.82	16250.1	17225.16	13729.03	29759.81	15324.59	7159.53	18709.62	16022.9	17281.81	21781.31	21008.63	19515.89	17066.83	21948.55	25855.03	18781.94	24373.79	14998.34	0	19114.06	9649.83	15943.74	20810.09	15016.64	7400.13	13150.28	15183.28	16633.02	0	0	0	14405.16	17057.42	3830.59	18149.15	15265.71	21729	18349.04	19151.62
Q9UN36	4	14.555	NDRG2	Protein NDRG2 (N-myc downstream-regulated gene 2 protein) (Protein Syld709613)	0	0	0	0	18065.73	0	0	59494.4	0	0	0	16120.64	0	1633.74	0	0	0	53559.79	29341.29	0	0	0	0	0	0	0	0	0	0	0	0	0	49708.62	0	0	49756.3	0	0	0	0	0	0	0	0	43272.01
Q9UNM6	4	10.372	PSMD13	26S proteasome non-ATPase regulatory subunit 13 (26S proteasome regulatory subunit RPN9) (26S proteasome regulatory subunit S11) (26S proteasome regulatory subunit p40.5)	0	0	0	0	2712.766	0	0	15793.78	0	0	0	0	3562.59	0	0	0	1130.85	22841.14	5303.09	0	0	0	0	0	0	0	0	0	0	0	0	0	20667.87	0	0	34211	0	0	0	0	0	0	0	636.489	11935.314
Q9UPQ0	4	4.801	LIMCH1	LIM and calponin homology domains-containing protein 1	0	0	0	0	8911.847	0	0	13043.59	0	0	0	0	0	0	0	0	0	14658.36	8948.989	0	0	0	0	0	0	0	0	0	0	0	0	0	15383	0	0	0	0	0	0	0	0	0	0	0	7715.49
Q9Y265	4	12.5	RUVBL1	RuvB-like 1 (EC 3.6.4.12) (49 kDa TATA box-binding protein-interacting protein) (49 kDa TBP-interacting protein) (54 kDa erythrocyte cytosolic protein) (ECP-54) (INO80 complex subunit H) (Nuclear matrix protein 238) (NMP 238) (Pontin 52) (TIP49a) (TIP60-associated protein 54-alpha) (TAP54-alpha)	0	0	0	0	14449.532	0	0	48456.17	0	0	1050.46	0	0	0	0	0	1359.79	52362.77	29748.93	0	0	0	0	0	0	3052.91	0	0	0	0	20059.32	0	40901.24	0	0	26902.6	0	0	983.221	0	0	0	1661.76	0	35729.06
Q9Y266	4	16.918	NUDC	Nuclear migration protein nudC (Nuclear distribution protein C homolog)	0	0	0	0	858.435	0	0	8119.99	0	0	0	0	0	0	0	0	0	13674.28	2806.99	0	0	0	0	0	0	0	0	0	0	0	1021.78	0	12727.97	0	0	16200	0	399.365	0	0	0	0	1104.78	837.151	8758.42
Q9Y281	4	25.301	CFL2	Cofilin-2 (Cofilin, muscle isoform)	7970.96	0	0	0	7436.45	704.37	2908.15	82589.3	17540.2	2771.45	0	0	2077.46	0	0	0	0	84191.2	45128.82	0	2509.3	0	0	0	0	1828.15	0	0	0	0	0	0	38719.42	0	0	308177.4	0	0	0	0	0	0	1540.41	1031.19	70315.3
Q9Y2R9	4	19.421	MRPS7	Small ribosomal subunit protein uS7m (28S ribosomal protein S7, mitochondrial) (MRP-S7) (S7mt) (bMRP-27a) (bMRP27a)	9910.76	8035.61	5148.47	13954.5	11884.396	12573.56	11067.9	7897.47	10263.5	5644.71	5668.57	6317.96	10637.55	9162.31	9168.08	8528.35	6648.88	7985.36	14776.33	11768.14	8567.09	0	12491.27	7006.65	0	10425.47	7219.84	7690.33	3785.78	8231.579	6094.98	4774.19	7428.88	11497.78	0	0	0	9489.12	10424.39	0	13578.61	13397.79	14690.08	11344.96	12459.72
Q9Y3A5	4	17.2	SBDS	Ribosome maturation protein SBDS (Shwachman-Bodian-Diamond syndrome protein)	0	0	0	0	5610.57	0	0	16837.49	0	0	0	0	0	0	0	0	0	23707.19	8591.53	0	0	0	0	0	0	0	0	0	0	0	0	3562.67	21150.48	0	0	0	0	0	904.101	0	0	0	0	2010.89	16983.3
Q9Y3D2	4	14.835	MSRB2	Methionine-R-sulfoxide reductase B2, mitochondrial (MsrB2) (EC 1.8.4.12) (EC 1.8.4.14)	16707.49	5480.78	5866.78	22841.14	30910.46	29121.81	26447.69	19174.36	28157.64	36375.23	13435.03	0	12942.07	23853.79	26138.92	30189.2	24302.424	27657.14	23287.23	27943.39	26423.55	0	26544.36	16426.3	0	20365.36	4856.72	32960.23	2831.1	27999.64	20361.9	29328.43	25636.71	22205.53	0	0	0	22631.94	24121.61	19582.3	18693.89	23322.64	25719.26	27435.38	25509.76
Q9Y3D6	4	24.342	FIS1	Mitochondrial fission 1 protein (FIS1 homolog) (hFis1) (Tetratricopeptide repeat protein 11) (TPR repeat protein 11)	4899.73	0	1353.06	0	30384.195	1143.52	1234.87	35546.04	0	2372.4	3378.14	15192.2	3547.82	0	0	1644.36	2975.8	41459.61	35467.442	0	1861.28	0	1445.49	1218.17	0	1513.4	0	0	0	950.673	0	2451.942	35771.85	4817.65	0	0	0	6471.09	6283.96	0	0	4018.52	10104.01	6599.54	28210.041
Q9Y3I0	4	11.881	RTCB	RNA-splicing ligase RtcB homolog (EC 6.5.1.8) (3'-phosphate/5'-hydroxy nucleic acid ligase)	0	0	0	0	11271.638	0	0	28981.297	0	0	0	9155.57	765.39	0	0	0	0	26997.98	16917.35	0	0	0	0	0	0	0	0	0	0	0	1571.83	1116.77	21456.48	0	0	0	0	0	0	0	0	0	0	0	23827.58
Q9Y5Z4	4	24.39	HEBP2	Heme-binding protein 2 (Placental protein 23) (PP23) (Protein SOUL)	0	0	0	0	0	0	0	33645.54	2560.55	0	0	2568.52	0	0	0	0	0	40045.4	10336.18	0	0	0	0	0	3796.48	0	0	0	0	0	0	0	31527.03	0	0	91830.8	0	0	0	0	0	0	0	0	25527.24
A1L0T0	3	5.854	ILVBL	2-hydroxyacyl-CoA lyase 2 (EC 4.1.2.-) (Acetolactate synthase-like protein) (IlvB-like protein)	9905.67	0	10016.18	13552.19	11715.1	8374.26	1805.236	10951.82	0	719.477	15186.67	3675.4	8879.33	0	0	4019.37	8143.3	15117.58	15033.8	0	0	0	0	5267.1	0	9880.61	7976.42	730.656	8016.22	6293.96	5737.57	5462.82	9830.73	12010.72	0	0	0	8113.05	14305.55	0	9755.3	10508.37	11786.88	12855.22	13428.62
A6NNS2	3	13.462	DHRS7C	Dehydrogenase/reductase SDR family member 7C (EC 1.1.1.105) (Sarcoplasmic reticulum protein of 35 kDa) (Protein SRP-35) (Short-chain dehydrogenase/reductase family 32C member 2) (Protein SDR32C2)	0	0	0	0	0	661.388	486.059	0	0	0	747.696	0	0	0	0	0	669.759	2058.57	1060.501	0	0	0	0	0	0	0	0	0	0	0	0	0	0	0	0	0	0	1025.01	3191.48	0	2918.882	2033.107	4630.77	4479.89	2570.72
O00232	3	9.43	PSMD12	26S proteasome non-ATPase regulatory subunit 12 (26S proteasome regulatory subunit RPN5) (26S proteasome regulatory subunit p55)	0	0	0	0	3298.73	0	0	15873.73	0	0	0	0	2991.23	0	0	0	0	17367.85	8806.54	0	0	0	0	0	0	0	0	0	0	0	0	3298.28	13994.1	0	0	38900.1	0	0	0	0	0	0	0	0	10836.39
O00303	3	12.045	EIF3F	Eukaryotic translation initiation factor 3 subunit F (eIF3f) (Deubiquitinating enzyme eIF3f) (EC 3.4.19.12) (Eukaryotic translation initiation factor 3 subunit 5) (eIF-3-epsilon) (eIF3 p47)	0	0	0	0	664.13	0	0	7925.97	0	0	0	0	0	0	0	0	0	10361.42	2562.5	0	0	0	0	0	0	0	0	0	0	0	0	0	8779.28	0	0	28144.6	0	0	0	0	0	0	5774	2669.793	8154.88
O00505	3	6.91	KPNA3	Importin subunit alpha-4 (Importin alpha Q2) (Qip2) (Karyopherin subunit alpha-3) (SRP1-gamma)	0	0	0	0	6623.124	0	0	6957.65	0	0	1669.15	0	1175.97	0	0	0	0	13454.19	10823.8	0	0	0	0	0	0	0	0	0	0	0	0	1050.67	12871.83	0	0	31819.6	0	0	0	0	0	1220.76	0	1955.174	8255.71
O00629	3	9.789	KPNA4	Importin subunit alpha-3 (Importin alpha Q1) (Qip1) (Karyopherin subunit alpha-4)	0	0	0	0	4511.73	0	0	5640.3	0	0	0	1447.39	0	0	0	0	0	9595.28	4315.51	0	0	0	0	0	0	0	0	0	0	0	0	0	10513.88	0	0	0	0	0	0	0	0	0	0	902.988	5958.59
O00764	3	12.179	PDXK	Pyridoxal kinase (EC 2.7.1.35) (Pyridoxine kinase)	0	0	0	0	1383.41	0	0	17795.36	0	0	0	0	0	455.285	0	0	0	14489.4	1049.93	0	0	0	0	0	0	0	0	0	0	0	0	0	4968.49	0	0	26128.74	0	0	0	0	0	0	0	1191.51	13396.37
O14561	3	21.154	NDUFAB1	Acyl carrier protein, mitochondrial (ACP) (CI-SDAP) (NADH-ubiquinone oxidoreductase 9.6 kDa subunit)	100410.28	78700.4	71333.63	88784.72	93350.37	90971.52	100369.4	83809.99	120535.9	73623.51	51096.18	46521.48	46865.75	32907.35	35138.86	26126.74	18148.67	45686.08	40779.79	27183.1	26606.88	0	5032.67	10232.21	0	6279.23	2875.7	3117.58	3366.64	0	3418.2	0	1441.73	4952.87	0	15953.3	11959.1	83542.65	74354.81	20067.25	64595.52	79314.14	54339.15	61726.45	75932.33
O14737	3	28	PDCD5	Programmed cell death protein 5 (TF-1 cell apoptosis-related protein 19) (Protein TFAR19)	0	0	0	0	704.328	0	0	9667.55	0	0	0	0	0	0	0	0	0	13848.59	4619.52	0	0	0	352.486	0	0	0	3514.79	0	0	0	0	809.565	11216.47	0	0	25105.1	0	0	0	0	0	0	0	408.446	8644.24
O14874	3	11.65	BCKDK	Branched-chain alpha-ketoacid dehydrogenase kinase (BCKDH kinase) (BCKDHKIN) (BDK) (EC 2.7.11.1) ([3-methyl-2-oxobutanoate dehydrogenase [lipoamide]] kinase, mitochondrial) (EC 2.7.11.4)	20472.04	24936.82	18123.56	21420.96	19422.67	17457.91	29064.25	22218.86	19214.26	7437.14	18366	0	23670.1	34712.7	4346.01	24279.82	22312.38	21249.38	20364.82	11123.1	40374.01	0	4191.78	23754.16	0	31759.96	4034.83	4215.13	34060.73	19019.17	25345.29	27142.29	20068.09	22281.59	0	0	0	23231.07	23338.33	0	22415.11	23095.03	22750.3	19803.08	23906.83
O14967	3	6.721	CLGN	Calmegin	10106.37	2379.98	10137.45	13823.62	9924.78	12847.82	10205.24	9656.17	0	23261.85	13964.06	5925.9	12688.65	17484.02	5603.21	16484.39	5839.3	11204.68	9292.674	20750.42	878.237	1688.85	22233.52	3898.93	0	14916.26	5108.33	4102.54	5495.98	13890.29	7022.58	12668.73	14288.76	14761.58	29102.2	46859.2	3861.67	9598.25	22476.25	0	12916.21	14034.78	13997.7	15021.35	21811.93
O15144	3	14.333	ARPC2	Actin-related protein 2/3 complex subunit 2 (Arp2/3 complex 34 kDa subunit) (p34-ARC)	0	0	2284.14	0	2144.57	0	0	14179.68	0	0	0	0	836.37	0	0	0	0	16108.906	6552.29	0	0	0	0	0	0	0	0	0	0	0	0	0	12779.8	0	0	10704.2	0	0	0	0	0	0	0	0	9877.97
O15400	3	16.092	STX7	Syntaxin-7	0	0	0	0	10816.19	0	0	13520.67	0	0	0	0	0	0	0	0	0	14635.83	12028.33	0	0	0	0	0	0	0	0	0	0	0	0	0	14685.2	0	0	0	0	0	0	0	0	0	0	0	12068.01
O43169	3	43.333	CYB5B	Cytochrome b5 type B (Cytochrome b5 outer mitochondrial membrane isoform)	0	0	5030.98	7222.64	12747.76	2731.71	0	14012.42	0	0	5008.2	6633.82	0	0	0	1817.98	0	13278.55	11228.92	0	0	0	0	3837.73	0	0	0	0	0	3968.23	0	0	16965.64	3411.43	0	0	0	3960.73	4812.97	0	13375.03	8730.95	3695.7	3968.61	12672.69
O43399	3	16.019	TPD52L2	Tumor protein D54 (hD54) (Tumor protein D52-like 2)	0	0	888.967	2543.47	4558.7	944.412	0	22432.89	0	0	1253.9	0	0	5023.47	0	0	0	19390.8	11550.86	0	0	0	0	0	0	4210.25	0	0	0	0	0	6715.01	21141.11	0	0	74712.2	0	0	0	0	3309.81	0	0	1748.25	15959.3
O43676	3	28.571	NDUFB3	NADH dehydrogenase [ubiquinone] 1 beta subcomplex subunit 3 (Complex I-B12) (CI-B12) (NADH-ubiquinone oxidoreductase B12 subunit)	233159.1	222139.7	158207.4	191564.6	229026.2	203816.1	255716.1	205896.2	21776.5	247178.2	182398.3	0	176372.4	217257.2	229777.3	238694.5	159226.54	199387.8	183425	245436.55	237000.87	217001	169089.6	184796.8	18919.21	166030.44	159980.8	266434	186718.1	190341.76	142052.3	194207.8	154298.3	195793.46	203539.4	174872.1	194960.7	204330	189607	23854.9	177315.2	219482.3	153062.7	190409.5	170835
O43681	3	8.046	GET3	ATPase GET3 (EC 3.6.-.-) (Arsenical pump-driving ATPase) (Arsenite-stimulated ATPase) (Guided entry of tail-anchored proteins factor 3, ATPase) (Transmembrane domain recognition complex 40 kDa ATPase subunit) (hARSA-I) (hASNA-I)	0	0	0	0	3656.868	385.046	0	15889.45	0	0	0	0	788.123	0	0	0	0	18562.65	7132.22	0	0	0	0	0	0	0	0	0	0	0	903.091	0	17010.41	0	0	42919.7	0	0	548.215	0	0	0	0	0	13355.72
O43708	3	14.352	GSTZ1	Maleylacetoacetate isomerase (MAAI) (EC 5.2.1.2) (GSTZ1-1) (Glutathione S-transferase zeta 1) (EC 2.5.1.18)	9113.2	7266.35	4616.63	7404.57	8689.46	12767.88	12471.61	10660.52	0	10125.22	6515.03	3762.02	9566.12	8721.63	6799.17	10181	4831.58	11326.9	7439.25	8124.41	22503.1	0	18156.97	6246.39	0	1747.87	3167.61	11971.31	0	10710.26	4882.01	7710.46	8305.45	8271.08	0	0	6584.9	5702.9	8887.05	0	9316.57	6537.8	11622.56	8159.72	6518.58
O43920	3	27.358	NDUFS5	NADH dehydrogenase [ubiquinone] iron-sulfur protein 5 (Complex I-15 kDa) (CI-15 kDa) (NADH-ubiquinone oxidoreductase 15 kDa subunit)	114181.312	113143.64	82520.98	93089.27	121882.592	115501.49	122377.986	106774.34	17915.5	128140.78	88385.257	4008.19	93874.53	99585.056	100737.91	100811.5	73476.86	100695.998	108330.21	109540.557	104805.28	84872.24	82307.783	88140.09	5162.7	89162.51	77664.6	111191	95844.94	83529.728	70758.92	88651.244	78107.623	101168.83	73250.5	54811.2	88335.3	108157.65	94909.34	7508.27	94866.27	111912.424	76881.13	98493.105	90830.32
O60343	3	2.928	TBC1D4	TBC1 domain family member 4 (Akt substrate of 160 kDa) (AS160)	0	0	0	0	3430.88	0	0	9723.66	0	0	0	0	0	0	0	0	0	7799.22	2247.11	0	0	0	0	0	0	0	0	0	0	0	0	0	6578.27	0	0	23582.7	0	0	0	0	0	0	0	0	6782.1
O60506	3	7.063	SYNCRIP	Heterogeneous nuclear ribonucleoprotein Q (hnRNP Q) (Glycine- and tyrosine-rich RNA-binding protein) (GRY-RBP) (NS1-associated protein 1) (Synaptotagmin-binding, cytoplasmic RNA-interacting protein)	0	1927.15	0	0	0	0	0	12392.398	0	0	2579.33	0	0	0	0	0	0	12737.61	7218.41	0	0	0	0	0	0	0	0	0	0	0	0	1665.2	13655.77	0	0	0	0	0	0	0	0	0	2173.28	1882.48	9106.18
O60662	3	7.921	KLHL41	Kelch-like protein 41 (Kel-like protein 23) (Kelch repeat and BTB domain-containing protein 10) (Kelch-related protein 1) (Sarcosin)	0	0	0	0	6806.68	0	0	21755.83	0	0	0	0	0	0	0	0	0	32598.21	10244.14	3140.8	0	0	0	0	0	2717.99	0	0	0	0	0	0	11036.19	1888.84	0	0	0	0	0	0	0	0	0	0	12170.15
O75368	3	30.702	SH3BGRL	Adapter SH3BGRL (SH3 domain-binding glutamic acid-rich-like protein 1)	0	0	0	0	8790.91	0	0	27097.26	0	0	1711.33	2856.24	0	0	0	0	0	24565.29	12370.78	0	0	0	0	0	0	0	0	0	0	0	0	0	0	0	0	0	0	0	0	0	0	0	0	0	0
O75396	3	20.93	SEC22B	Vesicle-trafficking protein SEC22b (ER-Golgi SNARE of 24 kDa) (ERS-24) (ERS24) (SEC22 vesicle-trafficking protein homolog B) (SEC22 vesicle-trafficking protein-like 1)	0	0	0	0	8839.6	0	0	11215.79	0	0	0	0	0	0	0	0	0	13634.09	11621.21	0	0	0	0	0	0	1669.96	0	0	0	0	0	0	11935.28	0	0	0	0	1022.03	0	0	0	0	1754.05	0	9725.18
O75436	3	13.456	VPS26A	Vacuolar protein sorting-associated protein 26A (Vesicle protein sorting 26A) (hVPS26)	0	0	0	0	3665.51	0	0	17542.01	0	0	0	0	0	0	0	0	0	10909.61	6732.49	0	0	0	0	0	56846.67	0	0	0	0	0	8447.7	2320.42	14950.13	0	0	0	0	0	0	0	0	0	1632.55	0	11775.19
O75915	3	19.681	ARL6IP5	PRA1 family protein 3 (ADP-ribosylation factor-like protein 6-interacting protein 5) (ARL-6-interacting protein 5) (Aip-5) (Cytoskeleton-related vitamin A-responsive protein) (Dermal papilla-derived protein 11) (GTRAP3-18) (Glutamate transporter EAAC1-interacting protein) (JM5) (Prenylated Rab acceptor protein 2) (Protein JWa) (Putative MAPK-activating protein PM27)	3388.2	0	7181.94	8170.33	16659.54	3004.07	1145.05	24131.54	0	0	11852.02	11722	0	0	0	0	0	9632.42	16773	0	0	0	0	0	0	0	0	0	0	0	0	0	0	0	0	0	0	3279.07	2789.24	0	15640.83	7711.59	0	4001.62	17834.98
O76024	3	3.933	WFS1	Wolframin	6432.25	5599.03	4411.53	6781.73	11696.099	5540.68	6891.4	12230.6	0	5357.82	5120.217	5382.63	5920.6	7999.33	9314.19	5647.76	5037.89	17360.52	11121.11	7071.65	4938.21	0	6246.21	8568.59	0	6447.02	4602.27	6073.66	0	4071.26	5183	0	12412.59	5075.21	0	0	0	3291.12	5110.83	0	6768.25	3521.796	5447.19	5021.71	6019.284
O94826	3	6.908	TOMM70	Mitochondrial import receptor subunit TOM70 (Mitochondrial precursor proteins import receptor) (Translocase of outer membrane 70 kDa subunit) (Translocase of outer mitochondrial membrane protein 70)	0	0	0	3791.03	15815.03	0	0	15455.74	0	0	0	11641.31	0	0	0	0	0	24601.85	19823.26	0	0	0	0	3626.99	0	0	0	0	0	0	0	0	13129.14	0	0	0	0	0	0	0	6854.2	0	0	803.55	11870.31
O95167	3	50	NDUFA3	NADH dehydrogenase [ubiquinone] 1 alpha subcomplex subunit 3 (Complex I-B9) (CI-B9) (NADH-ubiquinone oxidoreductase B9 subunit)	51942.54	47322.62	36605.18	37402.47	61908.08	53722.78	51443.26	47358.15	19504.47	55856.1	40397.86	7502.98	33917.44	36248.85	37573.19	44984.178	28321.54	40973.21	42042.96	40756.92	36686.32	21792.7	23337.7	26725	3624.65	22841.1	23355	36455.7	28521.1	35279.5	20787.8	23542.5	29326.24	24594.5	0	37652.6	26836.5	51714.62	31262.61	0	41789.63	55648.31	28329.88	43624.42	41760.52
O95169	3	17.204	NDUFB8	NADH dehydrogenase [ubiquinone] 1 beta subcomplex subunit 8, mitochondrial (Complex I-ASHI) (CI-ASHI) (NADH-ubiquinone oxidoreductase ASHI subunit)	73827.4	60511.82	53040.1	50433.12	81919.21	79938.49	78047.3	66193.53	16013.63	74560.44	53724.35	0	45688	57770.77	55058.1	64610.01	39201.2	60919.4	56334.71	50059.2	61908.67	29075.8	36512.6	35631.1	0	36241.5	30098.1	49133.7	30614.9	50061.1	29438.5	31139.6	34654.1	36549.9	32410	29668.6	51289.2	65646.98	52973.41	0	52595.39	52791.58	39103.5	58076.13	57457.23
O95210	3	11.732	STBD1	Starch-binding domain-containing protein 1 (Genethonin-1) (Glycophagy cargo receptor STBD1)	0	0	0	0	16655.44	0	0	18663.82	0	0	0	1241.95	0	0	0	0	0	16066.08	11938.65	0	0	0	0	0	0	0	0	0	0	0	0	0	16836.63	0	0	0	0	0	0	0	0	0	0	0	12769.73
O95373	3	3.854	IPO7	Importin-7 (Imp7) (Ran-binding protein 7) (RanBP7)	0	0	0	0	0	0	0	16286.8	0	0	0	0	0	0	0	0	0	34932.26	872.048	0	0	0	0	0	0	0	0	0	0	0	0	894.645	24298.68	0	0	0	0	0	0	0	0	0	731.249	600.184	7229.99
O95674	3	8.989	CDS2	Phosphatidate cytidylyltransferase 2 (EC 2.7.7.41) (CDP-DAG synthase 2) (CDP-DG synthase 2) (CDP-diacylglycerol synthase 2) (CDS 2) (CDP-diglyceride pyrophosphorylase 2) (CDP-diglyceride synthase 2) (CTP:phosphatidate cytidylyltransferase 2)	12620.04	10308.3	9100.03	11313.22	17839.172	9747.85	15321.32	24935.33	0	14588.12	14038.04	10184.306	13128.79	9582.18	10872.5	13111.49	6332.11	14081.429	19487.19	8883.28	7310.11	0	12078.29	9179.86	0	13530.97	9105.13	8578.67	7167.24	9027.75	4180.96	8919.56	14335.309	12575.58	0	0	0	7633.94	14515.91	0	15132.04	11018.5	12526.9	15800.86	17576.94
O95861	3	10.714	BPNT1	3'(2'),5'-bisphosphate nucleotidase 1 (EC 3.1.3.7) (3'-phosphoadenosine 5'-phosphate phosphatase) (PAP phosphatase) (Bisphosphate 3'-nucleotidase 1) (BPntase 1) (HsPIP) (Inositol-polyphosphate 1-phosphatase) (EC 3.1.3.57)	0	0	0	0	2578.743	1550.65	1752.58	11529.25	0	0	1696.22	0	0	0	0	1785.87	0	12142.02	3192.09	1289.16	0	0	0	1384.39	0	0	0	0	0	2179.58	0	1926.34	8460.61	2016.26	0	13689	0	1283.05	551.624	0	0	0	0	1850.91	8592.72
O96011	3	19.305	PEX11B	Peroxisomal membrane protein 11B (Peroxin-11B) (Peroxisomal biogenesis factor 11B) (Protein PEX11 homolog beta) (PEX11-beta)	1322.39	1104.28	1234.88	2508.899	1606.745	1316.93	1604.52	2291.679	0	0	2271.28	0	1328.64	2046.4	0	1289.98	1518.96	2596.604	2593.325	2089.21	1923.97	0	1861.79	1442	0	1482.56	1559.79	2351.9	684.963	1656.28	0	2318.96	3499.557	2170.79	0	0	0	1266.67	1683.84	0	1947.556	2159.564	1312.4	1659.65	2356.459
P02649	3	12.303	APOE	Apolipoprotein E (Apo-E)	8658.23	8763.78	11439.48	3583.33	4646.84	3219.52	8439.95	5630.16	18101.4	7488.25	7209.54	3224.11	6048.45	15254.94	9086.86	9170.8	8188.45	5831.48	3251.81	9211.02	8169.04	44418.5	10184.77	2858.73	0	0	2451.46	0	0	0	1825.62	0	1523.94	940.111	53538.9	133793.5	48335.4	6629.06	4454.94	37504	6647.57	5337.94	11274.14	8457.96	4151.96
P02671	3	4.157	FGA	Fibrinogen alpha chain [Cleaved into: Fibrinopeptide A; Fibrinogen alpha chain]	25726.57	48612.27	28372.41	26899.33	12574.78	13963.18	31872.1	20510.48	40335.8	34680.29	13771.5	13052.22	20815.86	25714.52	32030.98	20504.28	34115.55	17519.76	13767.45	32745.67	24532.92	211026.2	42542.3	9887.91	0	5316.06	4881.26	8126.8	12753.04	3683.32	6648.24	4854.03	6167.998	3842.08	45233	390635.4	254541.1	18145.5	21262.13	115845.32	23152.8	10071.32	34792.43	18918.53	19002.09
P02748	3	6.619	C9	Complement component C9 [Cleaved into: Complement component C9a; Complement component C9b]	13736.65	21273.89	19614.33	10316.4	8300.8	4389.86	15487.18	11693.96	32487.47	20165.42	12583.05	0	10825.92	26183.45	18807.69	14938.83	16276.45	13069.1	3460.13	25851.84	16391.9	115121.2	28702.71	0	0	0	0	0	0	0	0	0	0	0	0	265941.9	130649.8	12654.11	11396.81	69023.9	3109.44	7802.15	16144.32	13194.07	8779.8
P04114	3	0.92	APOB	Apolipoprotein B-100 (Apo B-100) [Cleaved into: Apolipoprotein B-48 (Apo B-48)]	14954.76	27168.64	21913.17	16167.1	8083.98	5390.28	13331.9	6891.36	28238.88	16326.06	2320.63	0	6506.65	13013.59	13809.07	8202.95	12380.81	3753.39	4239.76	15054.14	8542.34	97189.6	23579.13	0	0	0	0	0	0	0	0	0	0	0	0	239201.4	116044.1	10031.19	11242.65	29624.8	7637.19	4910.53	4680.22	8787.19	0
P04899	3	12.113	GNAI2	Guanine nucleotide-binding protein G(i) subunit alpha-2 (Adenylate cyclase-inhibiting G alpha protein)	8876.404	0	7733.466	16520.09	12883.818	15377.16	4534.26	27132.935	0	2499.991	7986.8	4167.02	8645.4	46639.33	0	3180.41	7754.24	42927.136	19646.41	4097.548	2101.95	17399.19	0	8006.09	10607.31	7096.84	4285.52	0	5109.65	4008.81	15727.79	14579.28	39056.41	16822.826	13129.2	25839.9	19719.02	13539.61	6277.73	0	8296.88	20360.886	17792.89	26571.27	40904.912
P05089	3	16.149	ARG1	Arginase-1 (EC 3.5.3.1) (Liver-type arginase) (Type I arginase)	0	0	34812.87	0	0	0	1386.9	0	27254.2	0	749.84	0	0	0	9061.61	0	53871.34	0	0	4639.63	0	17129.7	1894.77	2057.6	754884.2	0	32413.96	0	0	13306.3	199507.4	1951.75	0	0	0	0	0	23686.84	0	0	0	0	5375.82	0	0
P05198	3	9.206	EIF2S1	Eukaryotic translation initiation factor 2 subunit 1 (Eukaryotic translation initiation factor 2 subunit alpha) (eIF-2-alpha) (eIF-2A) (eIF-2alpha) (eIF2-alpha)	0	0	0	0	2864.51	0	0	13081.31	0	0	0	2481.42	1372.88	0	0	0	0	13242.35	6892.51	0	0	0	0	0	5137.69	1961.03	0	0	0	0	0	0	14570.79	0	0	32937.43	0	0	0	0	0	0	6039.24	1387.21	10727.04
P07355	3	10.619	ANXA2	Annexin A2 (Annexin II) (Annexin-2) (Calpactin I heavy chain) (Calpactin-1 heavy chain) (Chromobindin-8) (Lipocortin II) (Placental anticoagulant protein IV) (PAP-IV) (Protein I) (p36)	39053.68	30254.8	82069.18	40005.6	22527.46	65362.39	18586.65	54428	109038.47	22401.39	11810.19	7623.98	40407.52	184321.16	64330.29	24168.78	158460.01	27826.27	8471.02	50331	19668.96	166078.9	32136.01	36551.74	2029510.55	39819.01	43502.23	20799.52	13166.27	46709.824	488693.82	61414.04	10525.83	17860.17	74470.5	428624.2	183000.5	30629.621	9123.618	134221.11	13194.01	4174.43	73057.22	42655.36	30788.53
P07858	3	11.799	CTSB	Cathepsin B (EC 3.4.22.1) (APP secretase) (APPS) (Cathepsin B1) [Cleaved into: Cathepsin B light chain; Cathepsin B heavy chain]	10739.73	0	10634.7	25344.03	40287.51	8540.42	8884.148	56784.22	7545.67	8781.99	12451.13	49610.48	20002.98	7423.2	9432.09	6034.47	5532.07	48321.45	48741.24	5352.34	3346.54	14200.9	5669.43	11705.352	24619.9	5907.76	9644.13	4863.44	8815.55	6177.14	6347.8	5277.27	40634.13	7154.38	0	0	0	19319.71	9225.38	0	37807.62	29470.73	7473.34	12401.44	29601.87
P08670	3	8.369	VIM	Vimentin	20286.44	25696.16	25818.5	18611.45	9411.65	27763.43	14117.893	9642.77	27691.96	15844.33	7808.58	0	6854.57	58458.5	4508.78	9113.67	10275.03	4951.55	2218.4	12852.91	4465.29	88896.5	19312.02	7276.52	3033.63	2683.29	3651.69	3613.31	6208.65	3355.43	26339.46	24325.76	2265.4	1799.38	30690.9	279339.9	191879.1	13068.892	12274.371	60885.72	12941.329	5222.95	33682.8	18988.33	4625.95
P09382	3	23.704	LGALS1	Galectin-1 (Gal-1) (14 kDa laminin-binding protein) (HLBP14) (14 kDa lectin) (Beta-galactoside-binding lectin L-14-I) (Galaptin) (HBL) (HPL) (Lactose-binding lectin 1) (Lectin galactoside-binding soluble 1) (Putative MAPK-activating protein PM12) (S-Lac lectin 1)	3084.35	8298.63	3668.02	2453.14	14047.19	3191.14	7815.48	259071.7	36407.23	12642.38	13821.87	0	4083.09	26221.9	6638.43	8906.04	6245.01	247116.3	49315.77	11487.53	3503.68	30486.8	11315.6	1867.27	0	3713.04	0	2523.55	4382.06	2657.41	2814.97	4756.11	200686.8	0	20905.2	664685	32837.5	9681.34	7356.85	22336.7	3129.37	3739.03	14144.03	15911.43	239045.9
P10636	3	6.201	MAPT	Microtubule-associated protein tau (Neurofibrillary tangle protein) (Paired helical filament-tau) (PHF-tau)	0	0	0	0	2029.09	0	0	4747.17	0	0	0	0	0	0	0	0	0	6602.22	7275.6	0	0	0	0	0	0	0	0	0	0	0	0	0	6031.03	0	0	0	0	0	0	0	0	0	0	0	10974.05
P13010	3	4.918	XRCC5	X-ray repair cross-complementing protein 5 (EC 3.6.4.-) (86 kDa subunit of Ku antigen) (ATP-dependent DNA helicase 2 subunit 2) (ATP-dependent DNA helicase II 80 kDa subunit) (CTC box-binding factor 85 kDa subunit) (CTC85) (CTCBF) (DNA repair protein XRCC5) (Ku80) (Ku86) (Lupus Ku autoantigen protein p86) (Nuclear factor IV) (Thyroid-lupus autoantigen) (TLAA) (X-ray repair complementing defective…	0	0	0	1029.07	1710.945	0	0	2677.062	0	0	0	0	3419.854	0	0	0	0	6078.44	921.155	0	0	0	0	0	0	0	0	0	0	0	3953.42	3848.08	6121.86	0	0	0	0	0	0	0	0	0	2648.53	0	5570.67
P14324	3	7.399	FDPS	Farnesyl pyrophosphate synthase (FPP synthase) (FPS) (EC 2.5.1.10) ((2E,6E)-farnesyl diphosphate synthase) (Dimethylallyltranstransferase) (EC 2.5.1.1) (Farnesyl diphosphate synthase) (Geranyltranstransferase)	0	0	0	0	0	0	0	61360.67	0	0	11614.632	0	0	0	0	0	0	67908.37	1803.36	0	0	0	0	0	0	0	0	0	0	596.46	0	13440.4	54429.74	553.056	0	39413.4	0	0	0	0	0	0	0	18087.097	52826.83
P14406	3	56.627	COX7A2	Cytochrome c oxidase subunit 7A2, mitochondrial (Cytochrome c oxidase subunit VIIa-liver/heart) (Cytochrome c oxidase subunit VIIa-L) (Cytochrome c oxidase subunit VIIaL)	157278.041	413051.667	197624.3	80974.8	167266.638	173234.468	164826.83	279601.651	237995.946	106536.665	131613.005	0	99830.451	197766.9	109378.16	227559.207	209065.7	234123.94	266470.813	274003.32	190609.084	292903.8	318002	236693	27891.45	237498	152425.6	325355.62	221743.7	281893	169767.9	94465.834	384147.945	111621.575	318972	254749.41	350607.3	452072.29	83435.8	72923.4	92546.062	161976.304	270449.987	195738	201813.871
P14621	3	31.313	ACYP2	Acylphosphatase-2 (EC 3.6.1.7) (Acylphosphatase, muscle type isozyme) (Acylphosphate phosphohydrolase 2)	2919.27	0	2502.06	0	6125.648	1182.15	4494.84	17691.65	0	6753.03	0	0	5797.8	0	4975.49	3153.48	0	19579.91	10073.72	4392.09	6625.34	0	0	0	0	0	0	0	0	5299.91	0	0	13689.31	0	0	31569.4	0	2790.22	935.466	0	0	3811.95	0	3431.37	15814.85
P14672	3	7.269	SLC2A4	Solute carrier family 2, facilitated glucose transporter member 4 (Glucose transporter type 4, insulin-responsive) (GLUT-4)	8396.18	0	4885.55	12121.55	9609.04	5003.93	0	22484	807.378	0	7064.39	0	8794.35	0	1106.87	3558.85	4478.12	16999.32	16643	0	0	0	0	7667.39	0	6033.15	5852.43	0	1473.13	6028.1	4621.81	2501.24	15515.54	5753.72	0	23959.3	0	4002.55	6541.62	0	9446.7	5792.91	7248.6	7439.48	15865.67
P14854	3	26.744	COX6B1	Cytochrome c oxidase subunit 6B1 (Cytochrome c oxidase subunit VIb isoform 1) (COX VIb-1)	14133.53	55576.66	10403.83	50367.26	15280.78	61506.59	17348.01	52952.58	3446.09	62875.63	9228.15	62354.32	45949	18904.83	58308.3	14159.64	35831.83	8370.51	47588.32	16615.18	67558.24	45269	12877.09	29030.88	0	33926.65	4499.67	6036.49	29443.91	7720.08	20764.29	4355.68	9139.562	35775.04	0	0	12724.6	11197.53	48426.92	3048.79	41210.98	14014.56	65253.71	15857.33	62497.1
P14868	3	9.381	DARS1	Aspartate--tRNA ligase, cytoplasmic (EC 6.1.1.12) (Aspartyl-tRNA synthetase) (AspRS) (Cell proliferation-inducing gene 40 protein)	0	0	0	0	0	0	0	13453.25	0	0	1030.6	0	0	0	0	0	0	15560.84	6527.27	0	0	0	0	0	0	0	0	0	0	0	0	4518.34	11247.83	0	0	46665.6	0	0	0	0	0	0	0	0	8647.33
P15259	3	18.972	PGAM2	Phosphoglycerate mutase 2 (EC 5.4.2.11) (EC 5.4.2.4) (BPG-dependent PGAM 2) (Muscle-specific phosphoglycerate mutase) (Phosphoglycerate mutase isozyme M) (PGAM-M)	1739.68	0	1759.55	0	32670.74	1119	728.672	479481.65	18587.11	7843.23	1900.27	1355.55	0	5460.24	0	4430.26	0	349757.12	99650.64	10301.88	2883.84	16480.1	7468.98	0	13095.96	2902.83	1929.48	2350.44	8525.14	1032.87	3926.39	4949.53	162296.136	0	29896	1170169.9	0	1549.48	0	10205.05	0	1208.11	12674.4	9363.819	247232.88
P16930	3	9.785	FAH	Fumarylacetoacetase (FAA) (EC 3.7.1.2) (Beta-diketonase) (Fumarylacetoacetate hydrolase)	0	0	0	0	0	0	0	9370.32	0	0	0	0	0	0	0	0	0	12404.03	3150.54	0	0	0	0	0	10397.69	0	0	0	0	0	0	0	9581.43	0	0	10280.8	0	0	0	0	0	0	0	0	1638.67
P16989	3	14.247	YBX3	Y-box-binding protein 3 (Cold shock domain-containing protein A) (DNA-binding protein A) (Single-strand DNA-binding protein NF-GMB)	1097.35	0	0	2908.34	10243.77	0	0	9719.88	0	0	0	9589.5	0	0	0	0	0	19213.83	10787.85	0	0	0	0	2361.71	0	0	0	0	0	0	0	0	19552.83	0	0	0	0	0	0	0	1747.07	1235.84	0	1070.65	9227.05
P18621	3	21.739	RPL17	Large ribosomal subunit protein uL22 (60S ribosomal protein L17) (60S ribosomal protein L23) (PD-1)	20688.38	0	4891.02	26787.64	28380.31	9610.7	0	34744.68	0	0	30987.38	27693.83	27238.05	2374.91	0	745.514	1956.35	57037.58	36246	0	0	0	0	21052.31	0	5799.12	13745.53	0	0	8879.208	11049.89	26760.92	45896.48	15846.94	0	13888.9	0	1288.12	21943.94	0	4674.39	6496.76	41089.97	38793.37	36567.988
P19013	3	7.115	KRT4	Keratin, type II cytoskeletal 4 (Cytokeratin-4) (CK-4) (Keratin-4) (K4) (Type-II keratin Kb4)	0	0	0	0	0	0	0	0	0	0	0	0	0	0	0	0	0	0	0	0	0	0	0	0	0	0	0	0	0	0	0	0	0	0	0	0	0	0	0	0	0	0	0	0	0
P20042	3	13.514	EIF2S2	Eukaryotic translation initiation factor 2 subunit 2 (Eukaryotic translation initiation factor 2 subunit beta) (eIF2-beta)	0	0	0	0	2501.44	0	0	8179.08	0	0	0	1035.88	0	0	0	0	0	8503.9	3070.27	0	0	0	0	0	0	0	0	0	0	0	0	3290.12	8111.33	0	0	0	0	0	0	0	0	0	3092.66	0	5345.767
P20774	3	9.06	OGN	Mimecan (Osteoglycin) (Osteoinductive factor) (OIF)	27018.14	35074.84	36488.09	20685.91	13312.15	8451.22	32083.35	13405.69	72236.4	30786.57	24264.57	0	16374.44	54658.3	32680.99	31173.21	24585.39	19411.65	11341.77	46013.8	19236.43	153877.3	53181.7	0	0	0	1302.53	0	0	0	0	0	1503.3	0	0	538691	123253.8	21330.39	15155.41	128224.9	14105.98	12733.5	22313.6	26659.77	11841.97
P23284	3	15.741	PPIB	Peptidyl-prolyl cis-trans isomerase B (PPIase B) (EC 5.2.1.8) (CYP-S1) (Cyclophilin B) (Rotamase B) (S-cyclophilin) (SCYLP)	10473.01	4194.39	10676.8	11189.19	7861.85	7430.79	7977.61	8781.19	2944.52	8096.58	10262.9	0	9876.55	10433.99	3759.88	9549.48	7938.83	8942.41	6589.89	8490.14	0	0	14735.17	7969.77	0	5100.07	11978.47	9578.65	0	7604.14	13095.88	17554.99	12718.27	7338.89	0	37006.4	0	10770.72	10787.67	7216.77	10043.85	8610.01	16909.8	18227.87	11177.85
P23528	3	24.096	CFL1	Cofilin-1 (18 kDa phosphoprotein) (p18) (Cofilin, non-muscle isoform)	3905.81	0	7907.12	0	11533.73	8212.3	3153.57	112307.41	16516.16	8113.91	1824.47	0	2932.4	28951.81	4140.12	6659.66	2912.98	98655.2	47232.7	6801.54	9295.81	15107.1	13960.43	0	0	5814.25	0	4892.65	7954.26	0	44480.22	33284.01	84845.62	2751.79	22481	394486.7	23306	4735.51	0	14185.2	0	0	47902	25991.25	84668.61
P24534	3	18.667	EEF1B2	Elongation factor 1-beta (EF-1-beta)	0	0	0	0	916.369	0	0	13320.84	0	0	0	0	0	0	0	0	0	20533.83	5324.85	0	0	18507.8	0	0	0	0	0	0	0	0	3334.58	7673.85	14086.5	0	0	87516.4	0	478.059	0	0	0	0	3319.65	3113.16	6899.91
P24666	3	24.051	ACP1	Low molecular weight phosphotyrosine protein phosphatase (LMW-PTP) (LMW-PTPase) (EC 3.1.3.48) (Adipocyte acid phosphatase) (Low molecular weight cytosolic acid phosphatase) (EC 3.1.3.2) (Red cell acid phosphatase 1)	6787.48	0	5986.5	4766.96	9684.53	5657.4	6545.49	28760.81	7298.94	6704.02	5435.31	0	4755	7450.43	6102.87	6431.42	2439.89	33455.13	11693.07	7573.92	6473.98	0	4761.62	3143.08	19237.96	7236.9	2797.809	4834.55	4762.34	5010.32	6258.8	5977.66	28534.38	4279.12	9143.01	69341.8	0	5120.55	5075.55	0	5483.42	6008.1	8192.97	6306.04	22749.54
P25311	3	13.087	AZGP1	Zinc-alpha-2-glycoprotein (Zn-alpha-2-GP) (Zn-alpha-2-glycoprotein)	16014.45	15138	40006.18	19136.58	7029.01	5656.07	10663.38	9611.68	77708.1	14441.42	8090.44	11991.14	10891.22	14561.31	40187.36	13007.39	41351.31	14150.71	5747.39	21576.54	8359.36	64181.2	18704.43	12425.76	412328	10136.18	17418.08	13755.06	14603.98	6416.14	62371.84	9139.01	15997.85	9674.16	91025.8	269156.2	111071.5	22319.46	11559.8	80587.2	10799.18	3613.17	16774.12	14286.63	11257.15
P25325	3	17.172	MPST	3-mercaptopyruvate sulfurtransferase (MST) (EC 2.8.1.2)	3000.876	0	0	2219.72	3198.7	2901.68	4003.87	6966.93	0	1704.53	3586.02	0	2321.982	0	0	4292.83	0	9992.24	3675.38	0	2530.07	0	2096.66	1276.05	0	1895.14	0	3355.62	0	3355.03	0	1414.86	12117.52	2380.58	0	15288	0	3936.04	0	0	2687.72	2208.72	3541.79	3173.36	5527.75
P26038	3	6.239	MSN	Moesin (Membrane-organizing extension spike protein)	8211.17	3382.22	0	0	12185.86	8044.47	10648.01	181436.31	5839.22	9053.13	1064.6	0	65903.37	41928.07	5001.85	9444.99	7120.79	206179.35	34567.77	2688.16	0	49807.7	1602.78	0	12668.11	7638.89	0	0	8900.3	3607.83	17106.07	36704.96	169851.15	5624.79	8476.36	578297	0	6267.23	6404.8	0	0	0	10506.41	25475.95	82871.82
P26196	3	10.145	DDX6	Probable ATP-dependent RNA helicase DDX6 (EC 3.6.4.13) (ATP-dependent RNA helicase p54) (DEAD box protein 6) (Oncogene RCK)	0	0	1132.55	0	4800.18	0	0	7103.32	0	0	0	0	1073.06	0	1472.4	765.971	0	5093.12	5359.5	662.784	0	0	0	0	9117.63	0	0	0	0	0	2087.23	724.6	5859.13	0	0	0	0	1234.68	0	0	0	0	0	667.794	6552.24
P28070	3	15.53	PSMB4	Proteasome subunit beta type-4 (26 kDa prosomal protein) (HsBPROS26) (PROS-26) (Macropain beta chain) (Multicatalytic endopeptidase complex beta chain) (Proteasome beta chain) (Proteasome chain 3) (HsN3) (Proteasome subunit beta-7) (beta-7)	0	0	0	0	3329.233	0	0	31134.3	12272.06	0	0	3536.09	0	0	0	0	2447.89	24142.12	13900.73	0	0	0	0	0	47567.18	0	0	0	0	0	13237.54	0	12648.65	0	0	62400.2	0	0	0	0	0	0	0	0	22156.31
P30043	3	20.388	BLVRB	Flavin reductase (NADPH) (FR) (EC 1.5.1.30) (Biliverdin reductase B) (BVR-B) (EC 1.3.1.-) (Biliverdin-IX beta-reductase) (Green heme-binding protein) (GHBP) (NADPH-dependent diaphorase) (NADPH-flavin reductase) (FLR) (S-nitroso-CoA-assisted nitrosyltransferase) (SNO-CoA-assisted nitrosyltransferase) (EC 2.6.99.-)	0	1483.3	0	857.118	1417.282	0	0	28919.37	0	0	0	0	0	0	0	1052.4	1634.23	23974.5	7236.48	0	0	0	0	0	0	0	0	0	0	0	0	0	20947.319	0	0	126070.17	0	538.568	0	0	0	554.668	2277.48	1165.22	23855.01
P30049	3	22.619	ATP5F1D	ATP synthase subunit delta, mitochondrial (ATP synthase F1 subunit delta) (F-ATPase delta subunit)	669747.87	695092.99	537189.33	547002.78	767542.16	764010.5	853994.44	619238.4	294182.95	750560.38	567882.05	633544.47	667827.44	694438.96	805238.51	749207.62	599028.65	697210.58	620858.11	740628.73	820116.91	708417.7	790198.11	611815.96	45632.1	606492.8	488487.6	733391.5	551306.77	458869.58	426737.19	610019.99	585688.57	821519.35	563227	345030	587023.6	670064.92	717252.45	93723.03	630452.08	720396.84	691336.4	722457.85	689277.69
P30050	3	24.242	RPL12	Large ribosomal subunit protein uL11 (60S ribosomal protein L12)	22795.46	894.497	7732.64	21502.38	9893.7	4454.12	0	23524	1536.47	372.206	15993.61	0	21907.28	1303.37	0	861.878	8418.21	27049.48	19364.44	0	616.261	0	0	7510.59	0	15164.31	10080.59	0	1174.07	939.861	14938.32	17868.07	26720.22	7318.83	0	31390.6	9555.94	2411.23	17754.21	0	6298.53	6855.15	26805.58	23515.65	21463.94
P30085	3	16.837	CMPK1	UMP-CMP kinase (EC 2.7.4.14) (Deoxycytidylate kinase) (CK) (dCMP kinase) (Nucleoside-diphosphate kinase) (EC 2.7.4.6) (Uridine monophosphate/cytidine monophosphate kinase) (UMP/CMP kinase) (UMP/CMPK)	434.614	641.231	0	0	0	687.9	0	23103.66	0	1080.03	705.965	0	464.182	0	479.193	0	509.461	18419.52	6687.43	3618.026	0	0	598.423	2551.53	0	0	2133.88	0	0	285.526	4645.04	5908.065	21252.3	0	3724.22	82056	0	0	0	0	373.101	315.816	955.029	3317.92	13537.23
P30153	3	8.149	PPP2R1A	Serine/threonine-protein phosphatase 2A 65 kDa regulatory subunit A alpha isoform (Medium tumor antigen-associated 61 kDa protein) (PP2A subunit A isoform PR65-alpha) (PP2A subunit A isoform R1-alpha)	0	0	0	0	11368.42	0	0	60219.2	2346.54	0	2627.1	0	1946.77	0	0	0	0	63639.24	28155.16	0	0	0	0	0	0	0	0	0	0	0	0	2499.28	60188.23	0	0	158211	0	976.471	0	0	0	0	4103.18	2801.87	43998.5
P30626	3	16.162	SRI	Sorcin (22 kDa protein) (CP-22) (CP22) (V19)	0	0	0	0	5410.96	0	0	31580.16	1462.53	0	0	19619.12	0	3181.22	0	0	0	22222.47	15068.32	0	0	0	825.706	0	9963.43	0	0	0	0	0	0	0	12857.08	0	0	63260.8	0	0	0	0	0	0	0	0	20583.36
P31327	3	2.933	CPS1	Carbamoyl-phosphate synthase [ammonia], mitochondrial (EC 6.3.4.16) (Carbamoyl-phosphate synthetase I) (CPSase I)	0	0	0	0	0	0	0	0	0	0	0	0	0	0	0	0	0	0	0	0	0	0	0	0	0	0	0	0	0	0	12247.82	10165.69	0	0	0	0	0	0	0	0	0	0	8305.23	6373.44	1149.14
P33176	3	4.777	KIF5B	Kinesin-1 heavy chain (Conventional kinesin heavy chain) (Ubiquitous kinesin heavy chain) (UKHC)	0	0	0	0	1666.026	0	0	18412.27	0	0	0	1123.75	0	0	0	0	0	17002.61	8002.32	0	0	0	0	0	0	0	1762.29	0	0	0	0	0	14668.07	0	0	7381	0	0	0	0	0	0	0	0	18039.31
P35754	3	31.132	GLRX	Glutaredoxin-1 (Thioltransferase-1) (TTase-1)	578.992	0	4896.21	0	636.588	0	0	52627.42	1579.49	0	683.375	0	0	0	1584.93	0	3752	63141.88	9748.519	0	410.504	0	1028.14	746.011	116213.87	0	1695.98	0	1926.74	1279.85	19510.96	886.364	47996.98	0	5564.09	88201.7	0	3136.035	485.207	0	0	799.444	997.972	0	27663.38
P36551	3	9.692	CPOX	Oxygen-dependent coproporphyrinogen-III oxidase, mitochondrial (COX) (Coprogen oxidase) (Coproporphyrinogenase) (EC 1.3.3.3)	2195.69	4341.61	4446.21	1482.85	3620.189	1956.942	1343.66	1920.079	0	2154.56	5070.85	960.203	3763.34	2877.5	0	4570.26	3557.87	4954.826	3272.24	3915.7	0	0	1589.25	5879.02	0	4460.38	4144.97	3174.22	1452.63	5100.31	1426.86	4416.816	3427.68	5134.17	0	0	0	2864.67	2552.8	0	3091.25	3893.84	2040.28	3510.15	4422.051
P37837	3	9.792	TALDO1	Transaldolase (EC 2.2.1.2)	0	0	0	0	2465.348	0	0	12597.45	2570.55	0	0	0	0	3638.7	0	0	0	17514.4	650.419	0	0	0	0	0	3809.3	0	0	0	0	0	9060.16	5006.46	21596.49	0	0	6737.56	0	0	0	0	0	0	0	2632.91	14196.98
P42025	3	17.553	ACTR1B	Beta-centractin (Actin-related protein 1B) (ARP1B)	806.174	0	0	0	1755.792	0	0	7628.34	0	0	0	0	3872.64	0	0	0	0	7818.99	5493.59	0	0	0	0	0	0	0	0	0	0	0	0	0	9468.79	0	0	0	0	0	0	0	0	0	0	0	4510.8
P46109	3	12.871	CRKL	Crk-like protein	0	0	0	0	2402.421	0	0	7442.3	0	0	0	0	0	0	0	0	0	8477.89	2701.73	0	0	0	0	0	0	0	0	0	0	0	0	0	10386.17	0	0	0	0	0	0	0	0	0	0	0	6948.45
P48147	3	5.493	PREP	Prolyl endopeptidase (PE) (EC 3.4.21.26) (Post-proline cleaving enzyme)	0	0	0	0	423.383	0	0	13947.74	0	0	0	0	0	0	0	0	0	13670.65	4493.28	0	0	0	0	0	0	0	0	0	0	0	0	0	13721.06	0	0	14883.5	0	0	0	0	0	0	0	0	11584.56
P48556	3	9.429	PSMD8	26S proteasome non-ATPase regulatory subunit 8 (26S proteasome regulatory subunit RPN12) (26S proteasome regulatory subunit S14) (p31)	0	0	0	1440.98	1938.537	0	0	11211.18	0	0	0	2018.37	0	0	0	0	0	12976.53	5143.48	0	0	0	0	0	0	0	0	0	0	0	0	0	11731	0	0	0	0	0	0	0	0	0	0	0	6876.03
P48728	3	7.94	AMT	Aminomethyltransferase, mitochondrial (EC 2.1.2.10) (Glycine cleavage system T protein) (GCVT)	10618.29	11625.08	7141.69	8653.92	13378.94	10660.73	9507.72	11273.35	5319.94	5828.75	7918.52	0	9598.65	6056.65	10204.63	8257.39	4139.62	8495.06	6280.1	7414.25	8395.12	0	4846.61	8788.84	0	9608.6	4708.69	5217.03	2874.07	4423.31	5938.28	4341.79	3057.15	9859.26	0	0	0	12700.92	10124.2	3051.83	10031.84	13395.66	7491.54	12549.97	11553.48
P49591	3	7.004	SARS1	Serine--tRNA ligase, cytoplasmic (EC 6.1.1.11) (Seryl-tRNA synthetase) (SerRS) (Seryl-tRNA(Ser/Sec) synthetase)	0	0	0	0	0	0	0	4221.76	0	0	0	0	0	0	0	0	0	7097.04	2057.067	0	0	0	0	0	0	0	0	0	0	0	0	0	7846.27	0	0	12032.4	0	0	0	0	0	0	0	0	3258.65
P49720	3	20	PSMB3	Proteasome subunit beta type-3 (Proteasome chain 13) (Proteasome component C10-II) (Proteasome subunit beta-3) (beta-3) (Proteasome theta chain)	0	0	0	0	5155.01	0	0	37140.16	7314.17	0	6353.16	0	0	2358.26	4474.13	0	0	31155.85	7633.71	0	0	0	0	0	97896.62	0	0	0	0	2253.2	23832.28	4723.95	25710.86	0	14136	72548.6	0	5818.69	0	0	0	0	7929.84	8999.83	23456.12
P50416	3	4.01	CPT1A	Carnitine O-palmitoyltransferase 1, liver isoform (CPT1-L) (EC 2.3.1.21) (Carnitine O-palmitoyltransferase I, liver isoform) (CPT I) (CPTI-L) (Carnitine palmitoyltransferase 1A) (Succinyltransferase CPT1A) (EC 2.3.1.-)	1374.69	3525.48	1633.58	1655.25	21302.7	2023.66	3802.16	1713	0	2898.92	5331.29	13528.8	2330.21	4013.52	3015.64	5245.23	2231.61	22021.33	18777.88	5859.65	2487.05	0	1611.01	3691.7	0	2807.11	3041.65	3365.02	4674.27	4332.62	2031.04	6689.32	18414.74	4793.37	0	0	0	3418.82	1764.03	0	1893.98	3769.1	1673.83	1536.55	14708.58
P51648	3	8.66	ALDH3A2	Aldehyde dehydrogenase family 3 member A2 (EC 1.2.1.3) (EC 1.2.1.94) (Aldehyde dehydrogenase 10) (Fatty aldehyde dehydrogenase) (Microsomal aldehyde dehydrogenase)	7874.576	0	9325.92	6868.84	8806.557	6095.565	2486.42	2885.404	0	4181.36	9104.503	4145.17	5474.405	2502.24	0	2597.703	2102.02	5708.28	8449.809	7890.53	1981.714	0	8396.94	3616.928	0	9150.49	10793.932	826.971	683.752	7592.123	1911.63	10324.57	2807.949	7828.38	0	0	0	5909.317	9293.386	0	6377.57	6973.75	7781.59	8976.698	7725.05
P51991	3	11.64	HNRNPA3	Heterogeneous nuclear ribonucleoprotein A3 (hnRNP A3)	0	0	0	0	2704.08	0	0	9834.64	0	0	0	3757.93	0	3774.56	0	0	0	6771.03	7149.86	0	0	0	0	0	0	0	0	0	0	0	3397.99	0	8083.67	0	0	0	0	0	0	0	962.723	0	1640.5	0	9221.48
P52815	3	11.616	MRPL12	Large ribosomal subunit protein bL12m (39S ribosomal protein L12, mitochondrial) (L12mt) (MRP-L12) (5c5-2)	14703.79	14236.18	7931.28	18676.46	16651.49	18893.36	17882.13	11586.56	25521	5933.08	11783.91	0	9551.6	20347.9	16566.31	15089.98	10327.45	16160.71	17189.57	15727.13	18426	6383.01	19512.45	16288.53	0	15941.27	13844.91	15253.75	12321.64	14031.12	14846.04	14784.63	15927.15	14245.45	0	10704.1	14106.7	12960.72	14765.71	0	16578.65	16166.18	18736.86	17322.54	13595.93
P53618	3	3.358	COPB1	Coatomer subunit beta (Beta-coat protein) (Beta-COP)	0	0	0	0	0	0	0	2672.93	0	0	0	0	0	0	0	0	0	9003.08	0	0	0	0	0	0	0	0	0	0	0	0	0	1226.53	10554.09	0	0	0	0	0	854.696	0	0	0	0	0	6025.2
P54136	3	5.758	RARS1	Arginine--tRNA ligase, cytoplasmic (EC 6.1.1.19) (Arginyl-tRNA synthetase) (ArgRS)	0	0	0	0	4671.43	987.989	0	11126.72	0	0	0	0	0	0	0	0	0	10906.58	4702.8	0	0	0	0	0	1684.25	0	0	0	0	0	0	0	14069.76	0	0	12293.4	0	0	0	0	0	0	0	0	8007.9
P54578	3	5.87	USP14	Ubiquitin carboxyl-terminal hydrolase 14 (EC 3.4.19.12) (Deubiquitinating enzyme 14) (Ubiquitin thioesterase 14) (Ubiquitin-specific-processing protease 14)	0	0	0	0	1088.53	0	0	15383.38	0	0	0	0	0	0	0	0	0	17122.23	3828.95	0	0	0	0	0	0	0	0	0	0	0	0	0	12941.35	0	0	47029.1	0	0	0	0	0	0	0	0	11589.87
P54619	3	12.085	PRKAG1	5'-AMP-activated protein kinase subunit gamma-1 (AMPK gamma1) (AMPK subunit gamma-1) (AMPKg)	0	0	0	0	663.379	0	0	4755.92	0	0	0	0	0	0	0	0	0	3937.49	3944.322	0	0	0	0	0	1128.95	0	0	0	0	0	0	0	2029.23	0	0	0	0	0	0	0	0	0	0	0	4061.017
P54646	3	7.065	PRKAA2	5'-AMP-activated protein kinase catalytic subunit alpha-2 (AMPK subunit alpha-2) (EC 2.7.11.1) (Acetyl-CoA carboxylase kinase) (ACACA kinase) (Hydroxymethylglutaryl-CoA reductase kinase) (HMGCR kinase) (EC 2.7.11.31)	0	0	0	543.004	3289.85	0	0	20610.37	0	0	0	0	3780.81	0	0	0	0	19516.42	12661.37	0	0	0	0	0	0	0	0	0	0	0	0	0	13828.93	0	0	0	0	0	0	0	0	0	0	4148.1	11548.37
P55042	3	14.286	RRAD	GTP-binding protein RAD (RAD1) (Ras associated with diabetes)	0	0	0	0	2104.532	0	0	6882.677	0	0	0	0	0	0	0	0	0	8045.45	4072.694	0	0	0	0	0	0	0	0	0	0	0	0	0	7647.58	0	0	0	0	304.932	0	0	0	173.655	0	0	4128.825
P55209	3	11.765	NAP1L1	Nucleosome assembly protein 1-like 1 (NAP-1-related protein) (hNRP)	0	0	0	0	0	0	0	10172.06	0	0	0	0	0	0	0	0	0	11167.19	1369.94	0	0	0	0	0	0	0	0	0	0	0	0	3685.1	4978.44	0	0	0	0	0	0	0	0	0	2668.45	0	6899.8
P59998	3	17.857	ARPC4	Actin-related protein 2/3 complex subunit 4 (Arp2/3 complex 20 kDa subunit) (p20-ARC)	0	0	0	2352.98	1912.62	0	0	15164.02	0	0	882.665	0	2891.63	4616.06	0	0	0	14422.84	8544.86	0	0	0	0	0	0	421.463	0	0	0	0	0	0	14718.23	0	0	69065.4	0	0	0	0	548.651	0	0	1088.55	11899.25
P60866	3	36.134	RPS20	Small ribosomal subunit protein uS10 (40S ribosomal protein S20)	80633.96	21628.3	2253.57	66667.31	101267.85	50504.311	13825	128345.41	62607.6	20559	86566.43	61724.54	93150.293	8685.56	19223.2	51496.04	36020.49	128394.17	80314.02	0	563.958	22977.2	23868.465	26087.2	1924.39	54019.95	30612.2	0	0	47243.6	59989.74	90026.22	113015.96	61184.3	0	105217	29070.6	0	76015.27	16600	32368.22	50693.615	83826.84	82126.36	110428.96
P60953	3	21.466	CDC42	Cell division control protein 42 homolog (EC 3.6.5.2) (G25K GTP-binding protein)	24803.3	43856.8	0	44505.2	63515.206	27966.581	0	88251.42	0	0	38166	1131.91	159810.835	82749.15	60784.8	37608.1	0	122790.44	79898.32	36531.8	46799.8	127074	0	104802.34	10967.1	70701.66	36211.3	52166.7	0	30345.1	0	93464.04	177910.335	43347.8	0	0	0	12990.8	27530.4	0	54108.4	29551.53	3183.022	29528.48	93327.71
P61106	3	27.442	RAB14	Ras-related protein Rab-14 (EC 3.6.5.2)	0	0	0	0	10110.82	0	0	18036.75	0	0	0	0	0	0	0	1694.01	2102.11	17189.57	13690.67	0	0	0	0	1544.86	12750.4	1478.99	0	0	0	0	2255.66	0	16129.37	946.706	0	0	0	0	0	0	1172.11	620.925	0	0	12520.37
P61247	3	12.879	RPS3A	Small ribosomal subunit protein eS1 (40S ribosomal protein S3a) (v-fos transformation effector protein) (Fte-1)	4509.52	0	0	8671.47	8823.05	0	0	17446.17	0	0	10880.87	8309.03	9983.78	5213.45	0	0	0	19881.26	12736.26	0	0	0	0	0	0	0	0	0	0	0	0	19350.55	19275.25	0	0	32753.1	0	0	9928.46	0	1388.09	1669.67	18207.1	16408.05	16442.68
P61981	3	17.409	YWHAG	14-3-3 protein gamma (Protein kinase C inhibitor protein 1) (KCIP-1) [Cleaved into: 14-3-3 protein gamma, N-terminally processed]	0	0	0	0	21119.03	0	1140.29	109756.17	5542.07	0	0	9045.27	0	8825.83	0	2741.14	0	124208.63	53951.08	3519.63	2315.38	2714.37	0	0	5341.19	0	0	0	9997.11	0	9822.95	5010.07	127371.31	0	0	291446.9	0	0	0	0	0	0	6130.04	4622.01	74931.96
P62241	3	15.865	RPS8	Small ribosomal subunit protein eS8 (40S ribosomal protein S8)	11219.76	0	0	16079.92	17602.09	2661.45	0	30550.65	0	0	14905.23	4436.77	9675.89	0	0	0	3288.14	36494.05	24379.39	0	0	0	3455.98	0	0	4773.85	0	0	0	0	17344.5	36686.5	30564.6	3303.32	0	39384.8	0	1642.59	16411.55	4923.25	2065.35	0	26397.85	20893.11	29957.51
P62263	3	22.517	RPS14	Small ribosomal subunit protein uS11 (40S ribosomal protein S14)	7959.96	0	0	10111.49	11889.28	2268.55	0	22829.36	0	0	6037.19	10991.1	3963.09	0	1720.6	0	8277.412	23813.19	17797.106	0	0	0	2337.96	0	0	5447.365	0	0	0	0	5127.92	19703.42	17167.2	0	0	22370.1	8957.59	0	13900.81	0	0	0	23857.31	15220.1	22697.36
P62266	3	23.077	RPS23	Small ribosomal subunit protein uS12 (40S ribosomal protein S23)	0	0	0	738.477	2122.879	0	0	4760.625	0	0	1099.6	3391.74	413.664	0	0	0	670.907	5722.938	3814.49	0	0	0	748.55	0	0	964.056	0	0	0	0	2754.23	2761.02	4358.26	0	0	0	0	0	976.134	0	0	0	2381.32	3613.921	4482.88
P62906	3	15.207	RPL10A	Large ribosomal subunit protein uL1 (60S ribosomal protein L10a) (CSA-19) (Neural precursor cell expressed developmentally down-regulated protein 6) (NEDD-6)	10504.72	0	1278.37	8168.95	7377.54	3703.4	0	8575.36	2025.65	0	7499.7	6733.94	11468.82	1737.3	0	1972.78	5500.13	12409.51	6885.55	0	0	0	0	0	0	5443.57	0	0	0	711.612	7009.17	13089.16	9705.38	1607.84	0	0	0	0	10039.65	0	3994.76	970.305	15908.53	17586.15	12569.27
P62917	3	13.619	RPL8	Large ribosomal subunit protein uL2 (60S ribosomal protein L8)	9215.43	0	1798.12	12132.56	7844.731	1426.81	0	15378.37	0	1167.25	8646.02	14451.96	13312.58	0	1246.52	0	1972.65	16893.02	13009.87	0	0	0	0	1958.48	0	6367.38	0	0	0	0	2534.42	8728.41	10783.438	3652.43	0	0	0	1920.151	10314.83	0	4858.73	3915.725	14101.52	14032.966	14851.88
P63151	3	9.172	PPP2R2A	Serine/threonine-protein phosphatase 2A 55 kDa regulatory subunit B alpha isoform (PP2A subunit B isoform B55-alpha) (PP2A subunit B isoform PR55-alpha) (PP2A subunit B isoform R2-alpha) (PP2A subunit B isoform alpha)	0	0	0	0	1320.1	0	0	22406.9	0	0	0	0	0	0	0	0	0	24314.16	7227.12	0	0	0	0	0	0	0	0	0	0	0	0	0	21945.21	0	0	0	0	0	0	0	0	0	0	0	13804.72
P63241	3	23.377	EIF5A	Eukaryotic translation initiation factor 5A-1 (eIF-5A-1) (eIF-5A1) (Eukaryotic initiation factor 5A isoform 1) (eIF-5A) (Rev-binding factor) (eIF-4D)	0	0	0	0	3011.696	0	0	40140.58	0	0	0	0	1035.47	1247.48	0	0	0	36567.6	9789.27	1549.683	0	0	0	0	0	361.833	0	0	1737.32	0	3408.25	6110.28	41004.59	0	7324.23	82950.4	0	0	996.343	4033.96	0	0	9478.84	6353.301	26374.872
P68366	3	7.589	TUBA4A	Tubulin alpha-4A chain (EC 3.6.5.-) (Alpha-tubulin 1) (Testis-specific alpha-tubulin) (Tubulin H2-alpha) (Tubulin alpha-1 chain)	60357.4	16416.67	24272.884	68935.73	191221.86	22169.09	10465.59	315309.33	38732.41	19854.96	223380.48	0	50285.91	143961.2	12381.78	44896.64	57803.91	434811.126	233484.78	23460.92	12071.55	105193.86	24863.92	41284.39	70507.08	81710.53	33744.08	12457.61	33983.36	9609.546	117144.32	120637.86	357371.56	116074.36	112673.37	886460.2	94260	12266.7	63924.45	30527.09	21450.3	43826.644	181111.94	172402.29	359531.38
P82663	3	25.434	MRPS25	Small ribosomal subunit protein mS25 (28S ribosomal protein S25, mitochondrial) (MRP-S25) (S25mt)	6398.23	3812.62	3312.64	11901.65	10379.83	11130.16	9000.95	4622.21	5792.69	2669.59	2211.63	3220.34	4619.66	5746.14	6611.08	4327.67	3439.13	8091.78	10359.4	7933.5	6259.12	0	5169.35	5123.97	0	5629.92	6118.63	8438.84	3771.82	4953.54	5381.2	2816.37	8254	8821.16	0	0	0	6566.65	7239.81	0	6418.08	11796.8	11982.42	8678.39	6271.93
P82930	3	13.303	MRPS34	Small ribosomal subunit protein mS34 (28S ribosomal protein S34, mitochondrial) (MRP-S34) (S34mt)	13485.34	10962.94	8627.73	21147.71	8314.03	15298.47	13270.56	7607.11	10258.82	5445.21	9332.07	6102.51	13528.26	13915.37	14695.73	12275.24	9285.62	12407.18	15379.34	12143.7	13671.82	0	17069.9	15258.32	0	15147.02	9681.61	11873.46	9760.1	8762.12	11533.9	6353.3	13615.57	14089.62	16088.6	0	0	11071.76	15694.26	0	13750.91	16417.29	17590.7	15875.16	14725.08
Q00059	3	13.821	TFAM	Transcription factor A, mitochondrial (mtTFA) (Mitochondrial transcription factor 1) (MtTF1) (Transcription factor 6) (TCF-6) (Transcription factor 6-like 2)	12767.32	15992.56	11799.11	7553.69	14825.8	11748.93	13467.77	12933.59	7544.35	6913.64	14234.97	7295.93	13304.21	8486.97	12386.65	14524.3	5001.26	16137.84	11806.89	13109.49	10390.35	0	4376.19	9939.33	0	8770.87	9330.48	12967.56	10361.72	10976.29	9866.63	6543.65	12761.66	11243.62	0	0	0	14997.39	14583.03	5292.63	12403.76	14276.3	15468.64	13652.84	15894.09
Q00688	3	17.857	FKBP3	Peptidyl-prolyl cis-trans isomerase FKBP3 (PPIase FKBP3) (EC 5.2.1.8) (25 kDa FK506-binding protein) (25 kDa FKBP) (FKBP-25) (FK506-binding protein 3) (FKBP-3) (Immunophilin FKBP25) (Rapamycin-selective 25 kDa immunophilin) (Rotamase)	0	0	0	0	5527.73	770.031	0	23194.4	0	0	0	4975.67	0	0	0	0	0	27976.53	14332.26	0	0	0	0	0	0	0	0	0	0	0	0	3764.81	20670.41	0	0	12906.5	0	0	0	0	0	0	0	0	23118.92
Q00839	3	5.091	HNRNPU	Heterogeneous nuclear ribonucleoprotein U (hnRNP U) (GRIP120) (Nuclear p120 ribonucleoprotein) (Scaffold-attachment factor A) (SAF-A) (p120) (pp120)	0	0	0	0	8381.89	0	0	10286.65	0	0	0	7451.52	0	4338.32	0	0	0	11729.39	12013.442	0	0	0	1148.91	0	0	0	0	0	0	0	10049.99	8372.43	13406.09	0	0	0	0	0	0	0	0	0	11898.08	5605.2	11575.852
Q01449	3	22.857	MYL7	Myosin regulatory light chain 2, atrial isoform (MLC-2a) (MLC2a) (Myosin light chain 2a) (Myosin regulatory light chain 7)	0	0	1658.53	19995.07	5147.801	2100.06	0	16682.37	4794.96	0	5305.99	0	2279.33	0	0	0	0	15398.062	2125.238	0	0	0	0	0	0	0	5812.91	0	0	0	0	0	5317.12	3664.49	0	9061.39	0	0	1713.68	0	9866.22	15088.72	0	0	20372.668
Q03135	3	24.157	CAV1	Caveolin-1	47984.28	19152.98	26515.32	51152.26	44511.126	36634.08	44003.4	40171.09	0	5872.48	32951.92	31485.1	22888.66	120166.66	15546.52	26185.1	25092.1	49729.317	40946.89	30050.69	26729.71	57218.88	14870.08	23714.04	0	15747.072	5985.73	3446.48	21896.1	12580.35	4555.57	17646.23	30936	34174.49	0	15836.9	29897.4	23715.18	45341.42	0	33709.58	27423.26	33464.05	42620.28	41446.15
Q04637	3	2.376	EIF4G1	Eukaryotic translation initiation factor 4 gamma 1 (eIF-4-gamma 1) (eIF-4G 1) (eIF-4G1) (p220)	0	0	0	0	1159.78	0	0	6365.83	0	0	0	0	1669.86	0	0	0	0	7747.74	4579.9	0	0	0	0	0	0	0	0	0	0	0	0	2029.4	10007.62	0	0	0	0	0	0	0	0	0	0	0	5287.01
Q04695	3	10.185	KRT17	Keratin, type I cytoskeletal 17 (39.1) (Cytokeratin-17) (CK-17) (Keratin-17) (K17)	18024.07	29440.12	64260.58	18170.95	9545.01	8411.02	20999.52	14854.58	45916.01	24542.62	10296.52	7909.56	14585.51	25830.17	27906.99	20234.17	806014.3	14903.54	8345.31	44534.86	15647.85	145323	33082.79	22220.94	404050.64	14649.19	24773.25	27689.33	17686.36	12763.45	191583.2	30487.91	15165.83	8456.12	166658.5	367839.3	221373.2	30020.22	14228.63	99208.7	17536.72	9472.4	45113.79	27312.97	12559.23
Q08426	3	6.362	EHHADH	Peroxisomal bifunctional enzyme (PBE) (PBFE) (L-bifunctional protein) (LBP) (Multifunctional enzyme 1) (MFE1) [Includes: Enoyl-CoA hydratase/3,2-trans-enoyl-CoA isomerase (EC 4.2.1.17) (EC 5.3.3.8); 3-hydroxyacyl-CoA dehydrogenase (EC 1.1.1.35)]	4099.57	2452.1	2096.5	1412.2	3971.57	2781.48	4960.16	5269.61	0	0	3062.52	0	4351.026	5949.15	0	1184.1	0	2922.576	3444.34	3278.72	4328.7	0	917.141	1191.59	0	1121.77	1669.23	0	0	2405.51	1487.56	0	3657.96	1992.528	0	0	5304.49	3643.17	5310.31	0	3185.63	7042.32	1585.68	5142.53	5410.26
Q12905	3	9.487	ILF2	Interleukin enhancer-binding factor 2 (Nuclear factor of activated T-cells 45 kDa)	0	0	0	0	7402.39	0	0	4957.57	0	0	0	0	0	0	0	0	0	9602.8	8485.22	0	0	0	0	0	0	0	0	0	0	0	2083.82	4329.95	10725.33	0	0	5158.58	0	0	0	0	0	0	1556.69	1016.66	7694.04
Q13098	3	6.314	GPS1	COP9 signalosome complex subunit 1 (SGN1) (Signalosome subunit 1) (G protein pathway suppressor 1) (GPS-1) (JAB1-containing signalosome subunit 1) (Protein MFH)	0	0	0	0	1763.022	0	0	9242.05	0	0	0	1837.92	0	0	0	0	0	6924.07	5238.61	0	0	0	0	0	0	0	0	0	0	0	0	1759.88	4411.9	0	0	0	0	0	0	0	0	0	0	0	4853.64
Q13310	3	6.056	PABPC4	Polyadenylate-binding protein 4 (PABP-4) (Poly(A)-binding protein 4) (Activated-platelet protein 1) (APP-1) (Inducible poly(A)-binding protein) (iPABP)	0	0	0	0	3656.996	0	0	13488.55	0	0	0	1377.48	3880	0	0	0	0	6434.38	7896.41	0	0	0	0	0	0	0	0	0	0	0	0	0	11139.07	0	0	9099.17	0	0	1184.95	0	672.369	1269.91	0	2043.84	7303.05
Q13326	3	14.089	SGCG	Gamma-sarcoglycan (Gamma-SG) (35 kDa dystrophin-associated glycoprotein) (35DAG)	22393.18	10130.81	22581.87	39843.32	27041.85	17779.42	22096	52344.3	14175.31	3634.31	22163.23	0	30006.84	15036.86	8675.1	10105.18	13008.54	55370	48970.2	16059.42	19007.35	0	18428.82	23787.74	0	5385.67	23635.78	4238.29	23080.48	21489.88	7185.27	36858.58	51108.4	26351.46	24885.4	0	21813.4	21896.91	26604.48	0	23702.22	21294.88	30656.33	26816.19	43590.87
Q13442	3	13.26	PDAP1	28 kDa heat- and acid-stable phosphoprotein (PDGF-associated protein) (PAP) (PDGFA-associated protein 1) (PAP1)	0	0	0	0	2727.049	0	0	8389.27	0	0	0	0	0	0	0	0	0	12672.68	6163.05	0	0	0	0	0	0	0	0	0	0	697.523	0	0	9684.51	0	0	12690.6	0	0	0	0	0	0	0	1345.14	8281.94
Q13554	3	6.006	CAMK2B	Calcium/calmodulin-dependent protein kinase type II subunit beta (CaM kinase II subunit beta) (CaMK-II subunit beta) (EC 2.7.11.17)	0	0	0	0	11529.4	0	0	20199.47	0	0	0	4160.4	0	0	1229.89	0	0	22113.39	16259.69	0	0	0	0	0	0	0	0	0	0	0	0	0	19340.42	0	0	23524.97	0	0	0	0	0	0	0	0	18835.46
Q13564	3	8.989	NAE1	NEDD8-activating enzyme E1 regulatory subunit (Amyloid beta precursor protein-binding protein 1, 59 kDa) (APP-BP1) (Amyloid protein-binding protein 1) (Proto-oncogene protein 1)	0	0	2995.48	0	0	0	0	15880.04	0	0	0	0	0	0	0	0	0	14649.13	2745.46	0	0	0	0	0	0	0	0	0	0	0	0	0	18105.19	0	0	0	0	0	0	0	0	0	0	0	12217.33
Q14108	3	8.577	SCARB2	Lysosome membrane protein 2 (85 kDa lysosomal membrane sialoglycoprotein) (LGP85) (CD36 antigen-like 2) (Lysosome membrane protein II) (LIMP II) (Scavenger receptor class B member 2) (CD antigen CD36)	8304.78	6079.65	10551.29	11136.31	9114.23	5427.27	14409.25	8512.85	0	14598.98	12113.3	3854.09	7512.109	13317.21	4074.16	12427.6	5586.54	7145.38	7254.18	8101.3	1551.18	0	6006.31	12406.89	16398.45	2592.23	11270.38	2109.51	3230.49	9330.55	7141.82	11123.1	6613.19	6785.12	0	0	0	8496.667	5449.76	0	4868.11	8855.95	6285.86	10134.76	6812.81
Q14152	3	2.605	EIF3A	Eukaryotic translation initiation factor 3 subunit A (eIF3a) (Eukaryotic translation initiation factor 3 subunit 10) (eIF-3-theta) (eIF3 p167) (eIF3 p180) (eIF3 p185)	0	0	629.813	0	0	0	0	4165.87	0	0	0	0	0	0	0	0	0	7771.33	0	0	0	0	0	0	0	0	0	0	0	0	1641.52	0	5813.22	0	0	11998.1	0	0	0	0	0	0	0	2422.57	6456.81
Q14254	3	8.411	FLOT2	Flotillin-2 (Epidermal surface antigen) (ESA) (Membrane component chromosome 17 surface marker 1)	2322.879	0	4395.86	6969.16	3798.656	0	0	5795.4	0	0	4310.23	0	4245.156	0	0	0	0	7361.09	7579.92	0	0	0	0	1122.18	0	1240.27	2145.632	0	1376.96	722.221	0	1135.28	8987.76	4004.924	0	0	0	780.387	799.021	0	1659.998	2972.611	1974.44	2413.08	5565.99
Q15008	3	9.512	PSMD6	26S proteasome non-ATPase regulatory subunit 6 (26S proteasome regulatory subunit RPN7) (26S proteasome regulatory subunit S10) (Breast cancer-associated protein SGA-113M) (Phosphonoformate immuno-associated protein 4) (Proteasome regulatory particle subunit p44S10) (p42A)	0	0	0	619.695	833.472	0	0	11463	0	0	0	1845.85	4603.299	0	0	0	0	14253.37	5847.28	0	378.579	0	0	0	0	0	0	0	1401.49	0	0	0	7512.85	0	0	6475.91	0	0	0	0	0	0	0	977.533	8064.6
Q15046	3	7.705	KARS1	Lysine--tRNA ligase (EC 2.7.7.-) (EC 6.1.1.6) (Lysyl-tRNA synthetase) (LysRS)	3230.41	4686.967	1977.55	4666.112	8030.75	5594.21	4004.39	8171.92	5679.23	7810.32	2491.07	0	4297.14	7332.31	4717.99	4929.26	3853.792	12832.1	9088.31	5048.005	4818.369	0	3369.75	3340.67	0	3407.27	3108.18	0	2610.04	5716.396	4652.67	3616.674	12664.09	4228.1	0	0	0	4812.278	4188.387	0	3724.11	4616.58	4317.03	4749.166	9871.21
Q15181	3	13.841	PPA1	Inorganic pyrophosphatase (EC 3.6.1.1) (Pyrophosphate phospho-hydrolase) (PPase)	7303.18	0	8460.89	3334.71	8372.51	4406.6	9570.6	6568.828	14143	0	6957.09	0	3824.72	8294.26	6637.5	9434.43	4512.06	14348.17	6047.61	11894.4	6576.68	0	9873.21	6157.48	0	6006.16	0	12444.8	0	9308.71	0	0	4097.77	6161.19	0	18710.6	0	8954.01	4522.16	0	3560.58	9786.85	7245.07	9253	8685.54
Q15526	3	16	SURF1	Surfeit locus protein 1	6538.85	7909.88	6517.92	7756.16	7409.734	7745.63	11751.65	7657.243	0	9241.34	5503.51	2441.41	4489.3	8812.39	11225.06	8160.82	4226.35	8119.672	6712.883	9264.88	12317.16	0	9301.7	7150.8	0	6898.73	7942.56	4917.32	7423.29	6206.67	3458.89	10767.77	9630.08	13369.37	0	0	0	6870.87	5581.95	0	6614.06	7044.83	6692.49	9065.44	7596.995
Q15691	3	14.179	MAPRE1	Microtubule-associated protein RP/EB family member 1 (APC-binding protein EB1) (End-binding protein 1) (EB1)	0	0	0	0	1090.34	0	0	13426.23	0	0	0	0	0	0	1089.97	0	0	11864.33	3988.9	0	0	0	0	0	0	0	0	0	0	0	0	0	12135.46	0	0	11401.7	0	0	0	0	0	0	0	0	12536.29
Q15772	3	1.316	SPEG	Striated muscle preferentially expressed protein kinase (EC 2.7.11.1) (Aortic preferentially expressed protein 1) (APEG-1)	0	0	0	0	10056.978	0	0	12647.89	0	0	0	1455.07	0	0	0	0	0	13171.853	13809.707	0	0	0	0	0	0	0	0	0	0	0	0	0	14882.41	0	0	0	0	0	0	0	0	0	0	0	9935.01
Q15843	3	34.568	NEDD8	Ubiquitin-like protein NEDD8 (Neddylin) (Neural precursor cell expressed developmentally down-regulated protein 8) (NEDD-8)	635.016	0	0	0	1302.924	0	0	26204.86	0	0	0	0	0	0	0	0	0	45381.9	4216.14	0	0	0	0	0	0	0	0	0	791.253	514.561	0	0	35923.64	0	0	73589.3	0	0	474.227	0	0	0	0	0	12562.87
Q16585	3	16.981	SGCB	Beta-sarcoglycan (Beta-SG) (43 kDa dystrophin-associated glycoprotein) (43DAG) (A3b)	14133.34	6749.61	17365.23	33360.67	27470.68	15337.81	9098.1	55025.32	0	4275.39	13222.45	0	21804.85	4446.12	4926.61	3918.41	3664.89	52538.53	46204.52	6598.02	4550.91	10121.2	3307.35	16531.88	0	4068.77	18335	1603.04	7342.48	16097.38	6108.41	24434.56	46595.72	16167.8	0	0	0	18018.28	18724.83	0	21517.46	18373.17	15732.92	16600.12	42552.49
Q2M2I8	3	4.162	AAK1	AP2-associated protein kinase 1 (EC 2.7.11.1) (Adaptor-associated kinase 1)	0	0	0	0	1776.54	0	0	6924.58	0	0	0	0	0	0	0	0	0	7450.34	1991.757	0	0	0	0	0	0	0	0	0	0	0	0	0	5588.89	0	0	0	0	0	0	0	0	0	0	0	4284.33
Q330K2	3	11.411	NDUFAF6	NADH dehydrogenase (ubiquinone) complex I, assembly factor 6 (Putative phytoene synthase)	9273.42	13430.36	10695.63	15857.45	13685.09	12277.22	15252.28	5416.8	3089.66	15455.64	9906.84	0	17941.03	12924.18	7471.31	10714.26	4313.18	12545.75	12304.87	12603.13	14808.13	0	17081.67	9731.99	0	15744.75	12366.77	10296.98	5753.4	11258.96	7992.04	5105.1	13279.92	14944.88	0	0	14373.3	10535.95	13961.08	0	14663.37	12615.59	17770.19	16229.69	11408.89
Q4G176	3	6.944	ACSF3	Malonate--CoA ligase ACSF3, mitochondrial (EC 6.2.1.76) (Acyl-CoA synthetase family member 3)	2988.354	3276.28	2953.427	4357.1	3839.06	4235.41	3776.29	1611.047	1432.05	3850.84	1454.845	1538.57	2584.36	3756.2	1925.47	3988.52	2694.18	3036.949	3564.955	3760.54	4101.208	0	3530.68	2164.707	0	1154.48	822.606	3342.763	2937.78	1997.716	1528.95	2175.921	489.413	2119.779	0	0	0	3254.051	2215.35	0	3264.019	3368.274	1678.8	2816.4	3926.03
Q53EU6	3	8.986	GPAT3	Glycerol-3-phosphate acyltransferase 3 (GPAT-3) (EC 2.3.1.15) (1-acyl-sn-glycerol-3-phosphate O-acyltransferase 10) (AGPAT 10) (1-acyl-sn-glycerol-3-phosphate O-acyltransferase 9) (1-AGP acyltransferase 9) (1-AGPAT 9) (EC 2.3.1.51) (Acyl-CoA:glycerol-3-phosphate acyltransferase 3) (hGPAT3) (Lung cancer metastasis-associated protein 1) (Lysophosphatidic acid acyltransferase theta) (LPAAT-theta) (M…	0	0	0	0	4295.741	0	0	3921.2	0	0	3162.96	2665	0	0	0	0	0	5706.7	6661.67	0	0	0	0	2379.6	0	512.029	0	0	0	0	0	0	6713.3	358.988	0	0	0	0	0	0	3209.91	2714.48	0	0	4078.4
Q53GG5	3	13.462	PDLIM3	PDZ and LIM domain protein 3 (Actinin-associated LIM protein) (Alpha-actinin-2-associated LIM protein)	0	0	0	0	22795.35	0	0	18733.64	0	0	0	2956	0	0	0	0	0	26171.4	27579.64	0	0	8102.39	4646.74	0	5119.87	0	0	0	0	0	0	0	21356.06	0	0	63554.9	14233.8	0	0	0	0	0	0	1992.99	11271.37
Q5HYJ1	3	10.744	TECRL	Trans-2,3-enoyl-CoA reductase-like (EC 1.3.1.-) (Steroid 5-alpha-reductase 2-like 2 protein)	5813.45	5268.15	5996	9485.38	15062.27	8007.2	9124.55	14629.66	0	6473.72	11958.15	0	6297.5	4238.58	4173.65	10168.1	4985.92	17308.77	16135.47	5791.92	3534.05	0	13068.76	11109.9	0	14230.07	9590.82	4674.17	5341.06	6748.02	6155.79	8476.08	18278.62	10392.24	0	0	0	5887.05	10795.5	0	11553.58	10650.01	11179.39	11276.83	17348.47
Q5TC12	3	13.72	ATPAF1	ATP synthase mitochondrial F1 complex assembly factor 1 (ATP11 homolog)	16892.63	22748.05	17024.1	17911.65	8532.72	11205.89	16370.52	15926.07	33141.43	18850.18	12635.36	0	15994.88	20195.71	17900.9	13157.23	3717.28	18601.36	13771.39	6748.17	15682.39	0	6434.21	14602.97	0	15300.42	2026.96	5162.14	4537.41	17459.76	11692.92	5492.346	20907.46	14135.39	0	0	0	17870.94	11367.46	0	14354.28	14944.976	23823.45	18287.76	14987.7
Q6ICL3	3	16.667	TANGO2	Transport and Golgi organization protein 2 homolog	0	0	0	0	544.239	0	0	9346.16	0	0	0	0	0	0	0	0	0	12044.87	3139.143	0	0	0	0	0	0	0	0	0	0	0	0	0	10198.62	0	0	11941.1	0	0	0	0	0	0	0	0	4793.75
[truncated: 965 more rows]
[truncated: 254 more columns]
